# Supplementary material for: Latent developmental and evolutionary shapes embedded within the grapevine leaf
Source: New Phytol. 2015 Nov 18;210(1):343–55. doi: 10.1111/nph.13754 (PMC5063178; doi:10.1111/nph.13754)
Supplement: Supplementary file 2 — Table S1 Procrustes‐aligned coordinates [file NPH-210-343-s002.xlsx]

## Sheet: wild_vitis
Supporting Information Table S1 Procustes aligned coordinates. Provided are Procrustes aligned coordinates (x1, y1 through x17, y17). Additionally, vine identification ('id'), species, the original file name the leaf belonged to ('file'), which image the leaf belonged to if multiple images ('image', denoted 'a', 'b', 'c', etc., a component of the original file name), the developmental stage of th…
id	species	file	image	stage	leaf_number	total_nodes	organ	x1	y1	x2	y2	x3	y3	x4	y4	x5	y5	x6	y6	x7	y7	x8	y8	x9	y9	x10	y10	x11	y11	x12	y12	x13	y13	x14	y14	x15	y15	x16	y16	x17	y17
w2_1627	Ampelopsis_acouitifolia	w2_GVIT1627a.jpg	a	10	1	10	N	4.05903	37.8902	-9.98519	-18.2718	-5.64714	24.3636	2.73312	13.8582	-88.164	-131.211	-14.2956	-267.333	-9.62544	36.3962	16.8256	18.1567	-258.29	92.4281	255.66	-53.3196	-50.8319	236.424	201.813	84.2259	-4.22161	4.3427	-71.2241	-82.822	20.2384	-79.784	-38.3672	61.2393	49.3233	23.417
w2_1627	Ampelopsis_acouitifolia	w2_GVIT1627a.jpg	a	9	2	10	N	-1.56396	25.4329	-111.708	-372.675	-8.09743	17.7734	3.90957	10.7776	-298.825	66.7832	204.239	-209.775	-62.8306	60.2153	113.76	1.71055	-103.584	161.632	193.68	33.6509	-32.3149	141.285	126.116	88.7828	-34.0039	-105.673	-88.9898	30.3512	67.4777	-36.453	-33.6799	58.3185	66.4154	27.8634
w2_1627	Ampelopsis_acouitifolia	w2_GVIT1627a.jpg	a	8	3	10	N	3.0005	21.3693	-116.252	-304.908	-6.61245	9.86402	5.95648	6.19986	-307.59	-10.7138	228.259	-205.923	-7.36205	24.1658	21.0858	15.5382	-77.5785	202.016	169.662	50.1366	20.7661	137.915	83.295	99.3444	-25.6399	-80.7177	-89.983	1.8626	77.3906	-48.6031	-10.6332	54.7405	32.235	27.7132
w2_1627	Ampelopsis_acouitifolia	w2_GVIT1627a.jpg	a	7	4	10	T	18.2358	17.0377	-99.4282	-229.662	2.05207	8.66665	18.2123	-6.92499	-339.459	-32.9279	200.095	-241.942	4.46237	22.4435	35.0042	11.6298	-179.873	201.749	235.132	49.171	-20.5633	157.858	124.343	88.2216	-32.1775	-74.57	-86.0008	18.3398	64.2802	-67.4777	-6.29463	48.8126	61.9803	29.575
w2_1627	Ampelopsis_acouitifolia	w2_GVIT1627a.jpg	a	6	5	10	T	8.91115	9.7832	-125.257	-313.382	0.0644754	5.53029	10.1585	-4.13919	-283.99	-3.96092	188.968	-245.823	-0.0910169	19.0689	21.3584	10.3214	-43.0153	176.324	132.028	116.165	24.6509	128.077	61.7099	111.403	-31.2131	-76.6686	-61.0101	30.6256	54.7301	-55.3203	0.363191	48.3306	41.6332	43.6654
w2_1627	Ampelopsis_acouitifolia	w2_GVIT1627a.jpg	a	5	6	10	N	5.64793	5.48417	-154.978	-301.197	-5.19862	-5.32777	12.902	-9.61775	-325.239	18.2701	244.338	-154.321	-3.75101	11.5343	25.1789	7.22702	-85.8648	170.553	168.868	51.5529	17.5599	125.649	92.0901	106.71	-34.7924	-81.7932	-71.585	-0.426589	76.2542	-24.6327	0.748691	49.3402	37.821	30.9951
w2_1627	Ampelopsis_acouitifolia	w2_GVIT1627a.jpg	a	4	7	10	T	10.1835	17.4929	-143.945	-296.386	-1.97469	6.00292	10.62	-0.785965	-314.14	32.4553	237.176	-198.51	-0.278925	21.0447	27.6338	13.9024	-151.543	176.693	220.763	41.3245	-26.5461	131.386	118.072	86.2394	-25.7329	-61.8648	-65.6937	2.32357	63.529	-56.4452	-12.2054	51.4817	54.0824	33.6452
w2_1627	Ampelopsis_acouitifolia	w2_GVIT1627a.jpg	a	3	8	10	T	18.1911	35.5628	-141.282	-317.437	-13.7953	26.8994	11.4149	14.9144	-303.155	-95.6268	237.974	-208.265	1.31896	47.4843	31.609	23.3807	-176.515	177.12	224.883	-43.9784	-29.2942	177.117	169.71	70.6075	-42.1326	-30.0982	-63.6916	43.9675	33.172	-34.1379	-0.178351	76.5364	41.7716	35.9535
w2_1627	Ampelopsis_acouitifolia	w2_GVIT1627a.jpg	a	2	9	10	N	30.4411	38.3072	-155.458	-344.508	9.86346	21.5097	27.3169	5.6379	-300.866	-45.9132	89.9813	-308.264	17.8578	44.3846	51.9487	37.7022	-129.773	127.859	204.086	82.6627	-38.1142	128.01	122.223	108.013	-17.0163	-43.8227	-54.1087	20.3734	54.5086	-29.8255	-7.47322	86.3056	94.5828	71.5684
w2_1627	Ampelopsis_acouitifolia	w2_GVIT1627a.jpg	a	1	10	10	T	41.0136	70.0348	-211.612	-303.668	-19.3979	-19.8746	2.26946	-27.9161	-288.861	-97.4463	87.7477	-300.889	25.4982	70.6135	63.8514	64.6302	-147.539	85.8994	246.827	85.9467	-11.1252	123.151	146.972	123.96	-30.8027	-52.6699	-43.1331	19.0534	43.9861	-22.7715	10.1135	96.3707	84.1928	85.5751
588538	Ampelopsis_brevipedunculata	588538b.jpg	b	12	1	12	N	34.8505	68.6605	-127.025	-311.402	-47.8759	-8.67128	35.1945	-74.0951	-310.216	-84.265	163.076	-261.74	-106.843	94.2914	82.5929	21.6434	-240.162	150.701	254.088	-8.15285	-37.6796	231.905	225.772	85.0754	-13.4824	-51.6926	-78.6561	43.6178	79.4066	-56.2813	-1.54082	105.007	88.5012	55.3982
588538	Ampelopsis_brevipedunculata	588538b.jpg	b	11	2	12	T	8.70329	45.8204	-175.601	-275.584	-37.1049	-14.1224	46.1747	-57.1128	-285.32	-19.2768	175.601	-306.942	-149.64	92.0414	191.731	-23.8292	-185.121	148.316	245.472	15.6708	-73.3827	199.6	205.826	121.529	-24.9002	-58.637	-86.8493	30.1852	103.843	-36.9453	-46.5307	84.6842	87.0978	54.6029
588538	Ampelopsis_brevipedunculata	588538b.jpg	b	10	3	12	T	29.3793	70.6326	-72.7525	-255.873	-58.0425	1.79007	42.6996	-38.6038	-317.686	-127.53	132.191	-278.679	-129.668	97.9739	152.694	-45.8268	-215.268	170.526	257.477	-73.8984	-98.3045	246.863	220.798	98.2258	-8.379	-30.2668	-89.9462	43.3671	98.1152	-51.8281	-9.73276	113.301	66.4247	59.8266
588538	Ampelopsis_brevipedunculata	588538b.jpg	b	9	4	12	T	30.8177	80.8763	-119.377	-321.9	-57.6263	6.63609	29.4917	-51.4734	-279.817	-86.0252	128.871	-285.983	-178.581	112.514	183.448	-44.071	-191.746	139.642	246.264	-38.5744	-120.982	231.93	244.055	91.3896	-20.215	-31.4464	-60.7535	47.2793	89.0605	-27.235	-12.49	108.77	89.5803	67.671
588538	Ampelopsis_brevipedunculata	588538b.jpg	b	8	5	12	T	43.8376	83.7667	-120.83	-345.469	-72.0574	-25.6657	43.7274	-29.8897	-297.531	-85.6625	140.331	-254.746	-186.666	128.565	203.418	-51.1435	-190.13	144.25	220.061	-48.1703	-102.488	219.756	231.719	64.4138	-13.4485	-41.1489	-58.2867	55.5945	86.5248	-11.2708	-4.95817	118.421	76.7765	78.3988
588538	Ampelopsis_brevipedunculata	588538a.jpg	a	7	6	12	T	21.5499	90.766	-172.014	-354.924	-79.5841	12.6837	54.6635	-47.4633	-266.66	-44.7339	167.542	-276.475	-123.571	91.2013	190.189	-51.0066	-177.62	111.595	238.901	-42.6491	-113.744	215.51	224.977	101.796	-29.7654	-36.3801	-85.6309	51.807	80.5031	-9.40814	7.28943	101.652	62.9738	86.0285
588538	Ampelopsis_brevipedunculata	588538a.jpg	a	6	7	12	T	23.4016	63.8076	-124.11	-366.029	-97.2462	16.9064	58.2621	-68.622	-278.979	-45.9636	206.371	-276.568	-123.785	108.45	124.208	-19.1033	-185.578	161.83	245.394	-36.379	-68.4684	214.051	204.617	79.0326	-20.1595	-25.2324	-80.6435	55.4982	83.6394	-29.2264	-14.9313	104.233	48.0083	63.3153
588538	Ampelopsis_brevipedunculata	588538a.jpg	a	5	8	12	T	29.0343	59.1305	-181.023	-355.22	-67.0613	0.570171	59.0285	-53.8945	-319.88	-30.8652	203.011	-253.33	-92.4296	78.1542	136.303	1.25458	-180.476	147.144	235.945	-15.7511	-78.5061	184.426	199.814	90.8528	-6.82608	-19.3178	-94.292	40.2107	83.5609	-18.3676	-3.91717	90.2119	77.714	54.7896
588538	Ampelopsis_brevipedunculata	588538a.jpg	a	4	9	12	T	22.6698	52.2013	-85.2709	-426.307	-74.1724	13.8067	45.0204	-44.2638	-304.654	-21.9317	162.628	-266.057	-76.4856	87.2838	102.662	-7.47975	-143.686	184.695	197.103	-9.37625	-59.6212	204.321	155.432	94.7613	-5.10456	-27.0868	-77.0623	48.9969	81.4973	-27.8833	-11.208	95.9846	70.2525	48.3356
588538	Ampelopsis_brevipedunculata	588538a.jpg	a	3	10	12	T	20.5996	61.1153	-301.121	-308.846	-37.546	7.36094	55.3519	-22.0768	-263.3	-41.5684	216.716	-269.202	-66.8236	57.197	113.549	18.2212	-146.386	87.5672	214.654	40.1729	-76.2181	132.201	174.563	90.3203	-10.3236	-27.4986	-48.8249	37.2278	80.2442	-0.709895	-15.5368	75.9029	90.4034	62.6158
588538	Ampelopsis_brevipedunculata	588538a.jpg	a	2	11	12	T	31.6894	73.2084	-104.993	-427.017	-10.2325	13.1217	42.0704	-23.3115	-318.389	-76.1776	122.866	-221.48	0.66526	83.8791	62.1797	38.2609	-189.345	132.251	182.015	-74.0318	-62.2722	195.495	164.944	58.1337	11.3844	15.8081	-41.6746	50.5333	50.9485	1.35662	-8.18155	103.116	66.3253	56.8532
588538	Ampelopsis_brevipedunculata	588538a.jpg	a	1	12	12	T	33.6588	106.929	-229.397	-386.138	-8.87326	57.7207	44.309	38.1475	-236.446	-117.893	101.728	-284.836	-61.6684	73.2252	89.646	36.303	-143.723	51.048	190.97	-36.1677	-60.4995	147.237	190.883	72.6221	-2.58028	13.158	-45.01	27.5959	71.238	14.0235	-4.22008	95.1138	69.9853	91.9105
w2_1626	Ampelopsis_brevipedunculata	w2_GVIT1626b.jpg	b	14	1	14	N	30.7907	89.4936	-101.586	-351.782	-117.919	-8.05243	48.1078	-79.0601	-278.267	-105.209	170.336	-283.24	-154.697	118.951	169.92	-53.3601	-182.887	177.754	236.26	-52.3461	-55.4986	226.172	181.215	93.3462	-14.4433	-14.2964	-81.4162	62.6716	86.4352	-26.0802	-16.6495	125.224	80.2997	79.8145
w2_1626	Ampelopsis_brevipedunculata	w2_GVIT1626b.jpg	b	13	2	14	T	24.4666	38.9657	-118.458	-303.984	-54.5539	-0.621841	24.1586	-46.7909	-320.004	29.0376	244.981	-207.394	-128.662	93.9382	114.294	-11.1332	-222.15	147.832	276.548	-42.6551	-57.5081	179.656	186.804	80.7751	-19.3972	-49.7319	-87.4953	33.533	88.8147	-45.4744	-2.46439	61.8255	50.627	42.2213
w2_1626	Ampelopsis_brevipedunculata	w2_GVIT1626b.jpg	b	12	3	14	T	23.224	82.1782	-128.614	-285.112	-55.1815	21.5278	47.5178	-43.4783	-294.416	-42.4333	158.158	-278.028	-102.201	75.3277	142.386	-14.8682	-239.542	148.749	298.137	-47.2204	-86.4613	188.729	203.539	91.9298	-22.2415	-52.044	-112.414	41.9661	100.624	-48.7883	11.4181	86.5219	56.068	75.0433
w2_1626	Ampelopsis_brevipedunculata	w2_GVIT1626b.jpg	b	11	4	14	T	61.942	113.704	-87.2581	-290.431	-70.3744	-0.200655	8.90027	-44.9417	-303.469	-116.733	166.193	-261.37	-188.599	115.354	162.127	-57.9765	-208.824	128.431	243.233	-81.7394	-101.798	205.239	223.726	53.4187	-26.137	-36.6268	-75.1512	58.9457	85.0155	-15.938	30.1464	129.049	80.3281	101.816
w2_1626	Ampelopsis_brevipedunculata	w2_GVIT1626b.jpg	b	10	5	14	T	54.9565	124.275	-162.784	-284.447	-78.2775	-19.2989	48.9146	-73.8434	-283.087	-117.746	129.456	-306.427	-145.273	72.3622	148.339	-38.9684	-203.453	125.123	240.485	-60.0728	-90.1686	209.361	216.546	129.919	3.11161	6.52751	-98.8417	28.1923	90.3849	-36.8565	45.8738	129.113	83.8175	112.786
w2_1626	Ampelopsis_brevipedunculata	w2_GVIT1626a.jpg	a	9	6	14	T	45.9473	107.555	-74.5348	-342.318	-91.4736	6.65413	67.2588	-57.621	-339.727	-104.831	163.518	-255.43	-124.396	104.796	138.287	-36.0729	-171.629	157.204	211.203	-69.86	-77.6152	218.671	196.166	55.9025	-20.4732	-40.3089	-87.7088	63.8581	95.8508	-34.6626	-0.0640695	127.08	69.3915	99.3847
w2_1626	Ampelopsis_brevipedunculata	w2_GVIT1626a.jpg	a	8	7	14	T	39.9326	97.0365	-160.438	-306.802	-92.8141	-9.31985	40.0676	-50.4013	-334.314	-33.9257	210.487	-247.548	-120.967	74.83	155.861	-36.2576	-211.537	120.5	235.575	-40.2965	-82.9243	177.257	206.175	99.211	-7.07721	-39.6592	-91.8144	39.9394	106.262	-32.1237	10.3656	106.514	97.1597	81.0458
w2_1626	Ampelopsis_brevipedunculata	w2_GVIT1626a.jpg	a	7	8	14	T	39.9645	87.2919	-94.7244	-359.258	-82.9402	17.0772	29.9442	-55.7717	-334.371	-98.8653	191.167	-249.596	-129.232	95.0776	170.726	-43.8691	-179.782	168.914	202.622	-53.4898	-46.2689	208.691	184.769	82.3053	-13.5724	-30.8615	-93.5018	51.7257	75.1307	-6.58618	-0.988105	115.542	81.0583	71.673
w2_1626	Ampelopsis_brevipedunculata	w2_GVIT1626a.jpg	a	6	9	14	T	26.9261	88.8901	-106.452	-366.88	-64.0073	-32.3405	30.1155	-62.0985	-346.84	-17.6516	195.124	-267.821	-102.042	88.7689	130.35	-8.9405	-167.928	160.181	218.344	-36.9763	-63.096	201.468	174.086	87.8659	-13.0689	-44.0113	-67.7568	46.0736	82.287	-15.2691	-8.02349	103.341	81.9819	75.4009
w2_1626	Ampelopsis_brevipedunculata	w2_GVIT1626a.jpg	a	5	10	14	T	40.5543	93.7634	-153.038	-366.986	-52.7111	22.675	45.5275	-29.9451	-305.299	-87.2465	175.767	-299.497	-147.529	109.183	137.049	-13.0804	-164.468	117.67	203.113	-40.2533	-72.893	193.843	189.665	81.7674	-13.7857	-33.2804	-49.2837	65.0356	84.5243	-4.56149	-5.18075	114.139	87.9865	76.7745
w2_1626	Ampelopsis_brevipedunculata	w2_GVIT1626a.jpg	a	4	11	14	T	41.7508	95.1129	-125.321	-394.003	-45.2192	25.5309	56.402	-42.8956	-321.502	-101.229	154.716	-260.794	-80.7444	97.9955	111.838	-0.118555	-191.304	143.07	189.224	-45.1473	-56.0716	203.162	180.218	68.3277	-16.9	-30.7895	-67.8926	57.3162	85.7439	-14.1519	3.05774	117.627	82.0041	80.9861
w2_1626	Ampelopsis_brevipedunculata	w2_GVIT1626a.jpg	a	3	12	14	T	49.546	102.044	-140.105	-393.374	-31.1628	16.0803	46.8382	-20.2988	-313.934	-110.852	83.2534	-299.22	-60.3927	84.3551	113.786	12.0338	-166.325	108.777	216.258	-19.7464	-73.9169	187.997	174.714	70.4325	-5.82016	-15.6696	-55.5239	64.4051	75.5723	5.22246	-4.96782	126.444	92.1799	81.3703
w2_1626	Ampelopsis_brevipedunculata	w2_GVIT1626a.jpg	a	2	13	14	T	41.7633	110.845	-143.604	-404.14	-26.3693	37.1532	29.7955	7.80341	-282.81	-150.592	136	-279.571	-45.5225	98.2351	90.8048	22.9066	-160.853	102.327	153.831	-75.4044	-58.0206	191.593	150.079	54.2399	-0.672925	2.27529	-31.8975	67.6216	64.2746	11.234	3.4155	117.606	79.7848	85.8684
w2_1626	Ampelopsis_brevipedunculata	w2_GVIT1626a.jpg	a	1	14	14	T	53.0159	138.411	-156.713	-394.916	-58.9232	-5.22318	21.7194	-86.7861	-209.759	-199.656	27.3415	-320.656	-67.1606	105.195	114.631	21.7578	-130.295	86.4559	143.727	-43.2118	-71.0334	167.84	174.491	76.3279	10.8055	32.6493	-27.5589	87.5072	72.3532	48.4629	7.56964	159.273	95.788	126.57
w2_1628	Ampelopsis_brevipedunculata	w2_GVIT1628a.jpg	a	13	1	13	T	22.6013	119.154	-120.761	-303.978	-83.9735	-4.06488	114.437	-176.484	-362.374	-14.0146	162.287	-193.145	-136.675	107.183	206.441	-47.1478	-150.49	123.266	228.819	-42.8317	-104.976	141.864	211.844	63.7009	-8.09481	5.21309	-116.386	57.5318	103.867	-38.3631	-13.4137	106.852	46.8493	95.2635
w2_1628	Ampelopsis_brevipedunculata	w2_GVIT1628a.jpg	a	12	2	13	T	42.3957	96.0471	-116.469	-317.841	-131.843	-59.9558	85.2268	-160.787	-304.169	-94.686	138.176	-201.274	-203.717	137.81	203.466	-39.2904	-207.871	168.956	223.167	-29.0177	-92.4759	237.676	207.689	49.2855	2.54581	-28.7933	-59.8829	60.4032	90.3634	-2.16378	23.4878	114.783	99.9122	68.8486
w2_1628	Ampelopsis_brevipedunculata	w2_GVIT1628a.jpg	a	11	3	13	T	50.8821	128.835	-122.184	-288.23	-150.745	-94.6861	53.6869	-219.44	-255.835	-108.668	73.2093	-269.021	-188.44	110.655	211.877	-26.8569	-185.017	137.567	224.599	-22.3977	-105.378	226.192	232.309	86.0109	-3.03848	3.51439	-33.5449	74.2431	82.8054	21.4634	14.0747	138.074	100.739	102.744
w2_1628	Ampelopsis_brevipedunculata	w2_GVIT1628a.jpg	a	10	4	13	T	58.1767	121.965	-52.6592	-288.812	-199.135	-97.5559	65.9521	-167.19	-238.563	-104.873	99.5488	-187.623	-202.865	112.739	186.037	-80.9821	-213.097	138.292	205.755	-87.9116	-117.123	263.557	252.44	38.795	18.4171	25.5638	-60.4624	74.4574	84.5083	3.31756	16.5483	141.299	96.5222	94.9617
w2_1628	Ampelopsis_brevipedunculata	w2_GVIT1628a.jpg	a	9	5	13	T	43.5483	127.666	-162.298	-303.214	-172.499	-80.1534	67.0942	-178.515	-207.919	-61.6813	115.497	-208.072	-185.61	93.6525	215.947	-69.9098	-193.178	107.232	237.265	-70.592	-168.534	210.475	263.103	69.9577	6.00727	38.1724	-39.2189	83.6331	77.2734	14.5521	2.45776	135.649	101.064	91.1478
w2_1628	Ampelopsis_brevipedunculata	w2_GVIT1628a.jpg	a	8	6	13	T	51.7432	100.671	-101.752	-282.967	-101.611	-37.3319	33.8714	-105.262	-244.746	-113.767	135.017	-263.257	-227.729	119.765	213.122	-68.834	-235.172	146.16	231.463	-71.766	-102.018	254.287	232.267	55.6367	-7.95839	-13.9306	-60.643	56.564	87.1161	16.0149	6.15208	123.759	90.8774	84.2579
w2_1628	Ampelopsis_brevipedunculata	w2_GVIT1628a.jpg	a	7	7	13	T	43.8493	115.076	-117.843	-344.438	-108.584	-36.0027	32.8948	-91.1589	-293.821	-39.0758	128.269	-255.697	-184.371	103.304	223.884	-49.6549	-187.83	119.219	239.906	-52.5837	-126.744	192.112	231.505	68.6728	-13.0363	-18.4444	-60.6967	62.2279	91.9336	8.85401	-5.94527	131.821	106.631	85.7689
w2_1628	Ampelopsis_brevipedunculata	w2_GVIT1628a.jpg	a	6	8	13	T	55.3021	127.352	-93.0335	-294.17	-129.369	-54.5881	54.9588	-174.573	-286.752	-74.2435	149.619	-272.227	-197.022	112.151	198.78	-56.7198	-210.179	127.234	224.864	-60.5277	-85.7511	228.173	203.281	68.6156	-6.50535	-6.23085	-59.3559	80.4624	83.4872	5.86529	-8.00688	149.912	105.682	93.5158
w2_1628	Ampelopsis_brevipedunculata	w2_GVIT1628a.jpg	a	5	9	13	T	41.7769	148.114	-189.649	-331.611	-160.036	-88.2104	51.1433	-197.77	-234.45	-81.288	120.958	-267	-155.578	88.3873	198.994	-32.8918	-172.229	96.3437	222.86	-35.9569	-96.7712	190.716	214.121	79.7662	11.5293	28.8354	-33.0364	88.676	78.4836	48.4477	1.40762	150.883	100.476	114.559
w2_1628	Ampelopsis_brevipedunculata	w2_GVIT1628a.jpg	a	4	10	13	T	49.4791	111.881	-145.922	-403.226	-132.403	-44.5435	51.5432	-78.5036	-267.116	-78.8425	129.308	-277.881	-156.207	116.89	191.677	-36.496	-179.333	133.152	214.341	-37.687	-79.5681	200.321	192.154	70.9989	5.78954	-0.7099	-41.7325	73.2583	74.8569	22.1488	7.51474	127.565	85.6187	101.675
w2_1628	Ampelopsis_brevipedunculata	w2_GVIT1628a.jpg	a	3	11	13	T	49.6225	125.434	-195.868	-382.217	-133.764	-51.5508	36.208	-51.4497	-263.222	-103.356	114.173	-291.412	-135.895	81.0951	193.025	-36.0209	-161.661	92.6343	214.335	-23.2472	-79.3233	175.717	194.944	82.5853	-4.4493	9.0973	-25.2262	82.1559	81.3388	41.0757	16.8264	143.075	98.9365	106.384
w2_1628	Ampelopsis_brevipedunculata	w2_GVIT1628a.jpg	a	2	12	13	T	62.8779	129.937	-109.327	-406.208	-127.033	-36.184	45.8486	-55.2268	-312.361	-101.335	123.472	-270.894	-162.781	100.786	166.117	-40.2838	-162.895	120.198	180.375	-44.0825	-45.3744	162.302	174.651	49.063	-5.59982	0.766401	-18.4152	89.3406	76.934	50.4296	19.4453	143.271	94.0659	108.12
w2_1628	Ampelopsis_brevipedunculata	w2_GVIT1628a.jpg	a	1	13	13	T	49.6891	126.391	-207.689	-393.772	-12.9548	57.1788	33.7215	23.0301	-241.222	-149.999	95.9785	-296.374	-121.816	62.4513	146.173	-21.2798	-116.239	79.8691	163.514	-33.5794	-65.9713	125.017	149.688	51.2944	10.8032	17.912	-24.872	73.4508	59.6959	60.3864	-4.1687	120.28	85.6703	97.7427
w2_588592	Ampelopsis_brevipedunculata	w2_588592a.jpg	a	12	1	12	N	54.5047	84.6193	-157.444	-151.184	-68.7031	-33.7579	27.6029	-99.1412	-250.414	-58.303	101.4	-330.524	-166.677	17.8767	139.491	-10.057	-224.798	46.5132	280.19	-63.19	-84.3381	247.425	254.06	175.965	-36.7283	-33.8205	-58.1027	33.0008	83.9894	-2.13851	6.16183	107.068	99.8061	69.6467
w2_588592	Ampelopsis_brevipedunculata	w2_588592a.jpg	a	11	2	12	C	45.477	78.4698	-146.762	-248.213	-95.1918	-35.4294	34.6104	-86.1087	-250.202	-47.8941	180.243	-156.699	-202.587	97.6861	222.111	-73.9479	-247.257	152.615	272.75	-91.5088	-101.772	217.386	253.843	114.518	-36.7055	-80.434	-81.0301	35.9601	74.401	-16.9849	-19.3138	91.079	97.3854	49.5055
w2_588592	Ampelopsis_brevipedunculata	w2_588592a.jpg	a	10	3	12	T	32.5757	83.3344	-150.848	-326.678	-186.262	-67.1835	91.2394	-195.276	-259.203	-54.2843	153.376	-234.207	-144.869	131.031	204.102	-15.9213	-165.197	188.583	251.871	1.22848	-57.4497	199.439	183.12	107.946	-14.8942	-35.0654	-66.5164	50.3989	85.1859	-6.99475	-56.4525	113.825	100.222	59.8249
w2_588592	Ampelopsis_brevipedunculata	w2_588592a.jpg	a	9	4	12	N	42.6669	110.095	-120.526	-357.086	-190.918	-63.658	74.2142	-163.446	-243.56	-57.9517	131.016	-210.503	-162.814	120.511	194.805	-36.4329	-198.806	166.719	249.528	-28.4972	-72.2836	233.498	216.508	90.5467	-20.4649	-29.1763	-65.8575	54.5295	85.0512	-16.1948	-25.1968	122.777	106.637	64.2701
w2_588592	Ampelopsis_brevipedunculata	w2_588592a.jpg	a	8	5	12	C	49.0223	108.26	-92.14	-228.457	-103.984	-34.4813	30.2686	-107.409	-280.652	-146.602	101.024	-251.273	-209.541	98.3776	215.883	-70.2504	-238.296	131.424	256.09	-68.3715	-70.2747	245.225	243.866	94.0914	-8.63259	-0.961928	-86.8925	43.3186	98.6395	-24.3179	0.0207634	128.55	95.5986	82.8785
w2_588592	Ampelopsis_brevipedunculata	w2_588592a.jpg	a	7	6	12	C	25.2166	56.8385	-114.675	-356.914	-97.0691	-33.4634	32.275	-84.3254	-312.691	-72.1094	181.518	-236.874	-159.399	157.771	201.946	-20.8219	-167.01	192.043	234.669	-7.45588	-27.8353	204.232	163.598	105.035	-26.2485	-62.7526	-66.9497	45.1691	76.7968	-22.353	-14.4041	89.3705	70.2634	46.6105
w2_588592	Ampelopsis_brevipedunculata	w2_588592a.jpg	a	6	7	12	C	36.342	105.866	-173.347	-322.022	-117.446	-56.1777	51.4042	-123.51	-258.092	-113.837	136.434	-265.35	-167.488	117.673	188.611	-28.2025	-198.46	157.188	257.915	-37.7454	-82.5978	225.935	230.338	105.214	-13.1346	-30.8554	-43.8989	63.5833	77.8346	8.33128	-25.7041	120.735	101.289	73.1737
w2_588592	Ampelopsis_brevipedunculata	w2_588592a.jpg	a	5	8	12	N	43.8167	83.5758	-59.9023	-372.332	-98.8401	-17.6324	38.6861	-64.8602	-295.773	-85.3106	133.555	-260.607	-156.636	125.462	167.781	-31.0817	-198.514	185.458	222.193	-48.7912	-76.5589	238.162	215.893	67.6941	-13.9883	-33.7781	-63.9501	53.2649	73.508	-1.87309	-23.0538	114.983	91.7841	47.6659
w2_588592	Ampelopsis_brevipedunculata	w2_588592a.jpg	a	4	9	12	C	33.8195	83.7842	-184.272	-354.043	-77.3858	-7.48531	57.8527	-63.3887	-300.041	-67.13	151.544	-262.73	-148.478	99.3429	187.868	-27.8651	-193.99	135.477	258.372	-23.7208	-85.6177	199.09	207.905	99.5294	-5.69491	-19.0638	-56.3732	48.1294	81.132	-2.44043	-16.8391	101.642	90.1983	60.8727
w2_588592	Ampelopsis_brevipedunculata	w2_588592a.jpg	a	3	10	12	C	36.0783	93.8211	-114.228	-366.468	-62.3694	3.2315	38.1095	-40.9354	-326.373	-81.1457	143.709	-268.044	-139.901	110.98	184.541	-42.3988	-187.272	141.011	233.426	-54.2915	-101.495	194.496	209.66	66.0314	-1.80932	-12.1557	-45.9642	61.6305	69.4446	16.025	-21.2501	110.2	85.6921	68.0133
w2_588592	Ampelopsis_brevipedunculata	w2_588592a.jpg	a	2	11	12	N	51.5854	117.517	-92.7385	-355.61	-138.274	-52.0455	54.8021	-128.325	-320.336	-82.0601	115.167	-292.881	-153.559	118.987	181.274	-28.9624	-178.519	125.84	206.294	-44.315	-88.7736	198.277	220.654	79.1607	4.63147	2.89596	-27.5799	81.7891	75.2967	38.5643	-6.23468	129.705	96.3101	91.4634
w2_588592	Ampelopsis_brevipedunculata	w2_588592a.jpg	a	1	12	12	N	62.1441	130.341	-171.76	-358.019	-120.508	-41.304	60.2516	-132.68	-307.656	-116.767	134.211	-287.764	-142.115	103.344	163.763	-16.2754	-165.087	99.3315	192.926	-39.8661	-85.4474	175.147	195.681	72.1543	11.2663	14.9265	-14.2556	93.3359	80.9202	56.6813	12.0192	138.436	93.6467	108.978
w2_1625	Ampelopsis_cordata	w2_GVIT1625a.jpg	a	12	1	12	N	25.4015	68.1781	-183.821	-314.788	-183.356	-19.4323	76.6465	-191.909	-219.342	0.871565	131.142	-254.741	-170.609	98.4228	223.332	-15.5277	-203.766	132.488	263.919	0.512726	-58.7264	154.311	224.282	163.555	-1.44513	-6.62103	-62.1245	33.1002	83.9491	-9.82913	-24.345	91.3101	78.8626	70.0987
w2_1625	Ampelopsis_cordata	w2_GVIT1625a.jpg	a	11	2	12	N	27.0609	89.2507	-79.0028	-133.495	-136.447	-102.952	43.2298	-174.498	-216.176	-122.412	59.1251	-232.001	-221.085	100.606	230.581	-68.55	-246.72	137.363	263.715	-67.1279	-116.307	253.363	284.947	98.6407	-6.44307	5.1975	-48.6938	55.4149	74.4543	1.76948	-16.1636	105.671	103.926	53.7598
w2_1625	Ampelopsis_cordata	w2_GVIT1625a.jpg	a	10	3	12	C	44.6901	117.662	-128.604	-252.264	-173.087	-61.0938	95.678	-173.753	-216.213	-55.9553	129.474	-204.299	-220.373	103.968	227.183	-70.043	-239.251	126.818	245.366	-70.9796	-135.025	217.712	236.067	45.8169	21.3619	47.031	-80.0417	67.5688	102.938	-25.7216	-13.1219	127.932	102.958	59.6012
w2_1625	Ampelopsis_cordata	w2_GVIT1625a.jpg	a	9	4	12	C	51.4581	109.328	-136.484	-300.066	-201.801	-74.5947	81.9519	-171.978	-250.625	-76.9663	115.704	-212.635	-203.13	100.948	224.841	-63.7257	-203.146	117.223	250.415	-61.3763	-89.31	214.985	245.625	85.0993	5.04276	18.6055	-62.4377	74.3432	85.2503	26.8196	-3.19793	126.714	89.8429	87.2761
w2_1625	Ampelopsis_cordata	w2_GVIT1625a.jpg	a	8	5	12	C	45.1705	120.383	-158.417	-349.303	-192.091	-84.9223	105.972	-215.113	-216.952	-70.343	136.933	-237.141	-170.191	119.194	191.712	-30.5091	-185.05	139.093	204.268	-25.9702	-75.1984	238.146	186.257	52.1316	16.1862	30.1193	-37.296	74.3875	91.8024	12.5923	-16.1166	139.115	73.0103	88.1404
w2_1625	Ampelopsis_cordata	w2_GVIT1625a.jpg	a	7	6	12	C	43.6351	101.659	-118.372	-308.345	-191.121	-70.5194	73.0713	-177.272	-236.187	-71.8059	131.376	-235.333	-197.493	125.716	219.247	-64.6538	-212.069	140.231	242.129	-60.0754	-98.0133	218.683	232.061	79.6382	8.05099	13.5947	-48.8252	72.8511	83.4029	13.5138	-22.246	133.951	91.3543	88.1669
w2_1625	Ampelopsis_cordata	w2_GVIT1625a.jpg	a	6	7	12	C	29.4029	83.6739	-121.35	-285.534	-198.186	-83.7897	79.0543	-199.223	-236.957	-86.9961	123.243	-246.413	-185.45	131.752	215.204	-16.2616	-206.327	170.867	244.906	-9.22097	-88.1095	231.349	242.855	57.5677	-2.08254	0.775679	-48.4829	59.5901	72.8414	13.64	-22.4543	112.725	101.893	65.4972
w2_1625	Ampelopsis_cordata	w2_GVIT1625a.jpg	a	5	8	12	N	35.7184	100.869	-190.239	-317.899	-183.827	-40.2552	99.3622	-176.726	-208.802	-45.7276	137.862	-214.599	-177.897	103.593	225.323	-56.9128	-201.16	114.2	254.035	-57.4673	-116.809	201.541	230.385	96.4098	8.50136	15.5776	-59.5778	63.4788	81.7153	15.9152	-42.6787	122.349	108.089	75.6532
w2_1625	Ampelopsis_cordata	w2_GVIT1625a.jpg	a	4	9	12	C	60.6726	104.938	-99.7502	-390.379	-163.674	-71.8926	84.26	-171.145	-259.975	-72.7431	116.065	-225.643	-181.854	131.354	154.56	-28.1056	-211.073	157.593	176.731	-18.5341	-88.106	233.378	186.823	36.0263	30.6005	39.7495	-17.2894	77.6901	90.3488	9.59861	5.38693	127.535	116.273	60.5793
w2_1625	Ampelopsis_cordata	w2_GVIT1625a.jpg	a	3	10	12	C	45.7217	126.009	-168.949	-375.699	-164.998	-44.4647	87.5154	-147.025	-221.699	-93.9185	100.781	-187.036	-160.159	104.515	196.897	-54.9531	-202.379	110.953	227.656	-73.0507	-120.141	195.991	246.969	53.611	11.7362	44.7864	-37.6182	89.9274	79.1882	30.4049	-29.8731	138.28	109.351	81.6706
w2_1625	Ampelopsis_cordata	w2_GVIT1625a.jpg	a	2	11	12	N	39.174	107.394	-157.676	-446.015	-160.799	-36.8198	80.8496	-125.849	-210.755	-72.4051	88.2741	-198.055	-158.346	111.863	193.792	-33.1047	-181.045	134.406	207.726	-47.4095	-95.288	193.516	205.991	48.8408	7.12441	36.4567	-32.5052	82.9665	81.2027	43.7317	-14.3835	121.095	106.665	79.3888
w2_1625	Ampelopsis_cordata	w2_GVIT1625a.jpg	a	1	12	12	T	47.0723	132.552	-163.971	-445.406	-139.938	-32.3632	67.4524	-122.711	-223.192	-81.1007	96.9162	-228.154	-130.31	111.869	169.245	-32.6757	-150.673	100.857	188.735	-58.9824	-115.205	165.244	198.035	42.3428	17.9279	49.6013	-16.3631	100.415	74.7109	57.3954	-20.7229	145.122	100.282	95.9945
1583	Vitis_acerifolia	GVIT1583b.jpg	b	17	1	17	N	72.398	156.845	-81.4468	-212.547	-210.668	-72.6875	76.9088	-206.732	-234.666	-46.1801	103.123	-216.246	-218.399	102.188	225.025	-76.5533	-221.273	126.965	251.059	-48.4229	-142.697	207.224	237.167	71.3303	-2.45864	-27.6112	-41.4269	55.7546	83.3028	-9.2945	1.89925	115.188	102.152	80.7783
1583	Vitis_acerifolia	GVIT1583b.jpg	b	16	2	17	N	46.9667	108.945	-106.309	-202.647	-158.924	-97.5	32.0915	-179.865	-203.581	-98.8332	66.6446	-233.626	-210.644	91.6943	227.038	-73.2864	-228.319	115.826	258.522	-70.4866	-122.75	261.192	266.448	125.217	-8.24733	-19.5066	-44.4531	64.7117	85.9722	-6.75728	-13.306	134.038	112.853	80.8842
1583	Vitis_acerifolia	GVIT1583b.jpg	b	15	3	17	C	74.1592	129.288	-48.4179	-217.252	-151.562	-81.8157	40.9949	-138.882	-222.133	-111.964	70.3752	-205.946	-235.533	83.5417	188.714	-91.8455	-250.223	117.074	228.824	-90.4146	-121.26	266.574	270.886	36.3868	-1.43567	-12.2033	-57.6661	60.0074	80.4231	16.7409	6.43183	136.511	127.423	104.2
1583	Vitis_acerifolia	GVIT1583b.jpg	b	14	4	17	C	40.9658	131.112	-135.209	-216.776	-145.278	-77.1757	41.4004	-163.943	-195.379	-99.6335	76.2254	-257.655	-217.578	69.1619	218.496	-73.388	-235.596	85.5033	245.766	-79.0387	-86.5983	265.445	267.303	128.194	-7.23044	-6.67705	-47.7061	59.7648	86.1193	16.4948	-19.4631	129.56	113.762	89.0529
1583	Vitis_acerifolia	GVIT1583b.jpg	b	13	5	17	N	63.3901	105.922	-69.0315	-261.4	-128.746	-97.907	46.8354	-151.974	-210.4	-161.124	85.2009	-188.171	-203.955	133.439	171.773	-58.6137	-244.023	146.672	195.208	-88.5724	-123.145	289.079	267.699	24.0695	-6.73807	-9.4609	-40.9418	82.87	72.4567	20.5856	2.43898	148.924	121.979	65.66
1583	Vitis_acerifolia	GVIT1583b.jpg	b	12	6	17	C	31.9526	126.186	-154.934	-295.614	-141.219	-78.7656	44.1044	-158.532	-209.111	-100.382	78.7678	-281.61	-163.473	108.137	226.289	-49.1683	-195.419	120.717	268.918	-72.3175	-108.81	218.942	238.107	125.165	-9.84504	-5.80341	-48.5538	78.9989	77.1167	26.5412	-23.3705	138.641	89.4806	98.8657
1583	Vitis_acerifolia	GVIT1583b.jpg	b	11	7	17	C	36.9477	82.3463	-64.5887	-301.535	-153.126	-78.7321	24.6336	-126.238	-271.853	-123.826	113.856	-246.132	-173.795	147.879	207.547	-56.0068	-195.834	168.674	249.061	-72.5614	-81.1444	247.334	247.436	109.895	-19.724	-11.7768	-55.7788	69.8539	75.9732	3.86399	-21.0445	118.02	81.432	68.9401
1583	Vitis_acerifolia	GVIT1583b.jpg	b	10	8	17	N	40.3117	116.304	-173.625	-253.623	-137.379	-75.2897	33.6563	-129.93	-214.447	-112.256	67.1649	-284.18	-174.593	89.9742	228.179	-43.0226	-216.89	102.717	263.105	-48.4365	-136.396	227.889	257.132	115.078	-3.39254	-23.4638	-20.2039	73.8726	88.3747	13.5435	3.52714	129.062	95.4757	101.76
1583	Vitis_acerifolia	GVIT1583a.jpg	a	9	9	17	T	47.9721	97.0123	-140.76	-316.256	-140.589	-68.835	63.0912	-155.448	-255.786	-102.066	106.139	-238.283	-187.287	113.516	202.959	-42.2039	-218.649	128.936	241.967	-60.1432	-85.2098	261.249	239.88	103.269	0.495851	-13.6241	-56.7994	67.126	84.895	18.7379	-0.982512	120.772	98.664	86.2403
1583	Vitis_acerifolia	GVIT1583a.jpg	a	8	10	17	T	21.925	111.554	-184.82	-255.973	-188.136	-47.6698	57.1747	-200.3	-230.66	-21.0524	118.722	-290.344	-154.965	71.7086	234.024	-36.0802	-167.394	87.6151	268.435	-20.0538	-109.643	148.523	248.253	142.688	0.46315	12.5987	-48.0156	54.4432	79.3561	25.4677	-36.3454	117.669	91.6257	99.2049
1583	Vitis_acerifolia	GVIT1583a.jpg	a	7	11	17	N	50.6623	96.3936	-85.2771	-212.589	-173.511	-103.501	37.0038	-168.882	-239.464	-147.292	69.9949	-239.856	-199.293	113.421	212.22	-57.4149	-228.957	140.91	258.965	-73.2118	-103.681	262.937	254.807	101.226	9.31096	7.74953	-42.9121	71.6595	78.9162	19.4655	1.76584	116.819	99.4503	72.165
1583	Vitis_acerifolia	GVIT1583a.jpg	a	6	12	17	T	43.2045	108.981	-156.578	-254.269	-157.153	-89.6404	33.2851	-183.392	-214.909	-125.181	88.4196	-260.72	-185.778	102.033	218.073	-43.2847	-218.859	119.973	254.89	-56.9976	-102.161	249.48	251.138	120.225	8.23942	2.10757	-32.0206	71.5618	84.6941	19.6191	-5.80334	125.938	91.3176	93.5676
1583	Vitis_acerifolia	GVIT1583a.jpg	a	5	13	17	T	50.3306	109.935	-89.6224	-227.619	-148.211	-103.326	47.2331	-146.539	-262.955	-138.607	55.6244	-241.056	-200.646	103.452	214.212	-55.8152	-233.849	130.244	254.262	-81.2251	-100.64	257.624	253.94	96.8774	6.95653	3.54243	-42.2053	67.0225	83.0968	21.7647	3.9981	124.099	108.474	79.6256
1583	Vitis_acerifolia	GVIT1583a.jpg	a	4	14	17	N	40.5017	118.88	-164.624	-272.441	-145.992	-80.7785	52.7956	-175.566	-221.346	-107.107	91.9485	-274.552	-175.162	98.0373	209.568	-43.7359	-216.584	109.625	251.526	-68.1271	-118.2	234.084	244.431	113.584	4.93601	13.8137	-29.3522	78.9701	80.5566	33.742	-13.334	132.415	108.33	89.1577
1583	Vitis_acerifolia	GVIT1583a.jpg	a	3	15	17	T	56.7638	124.901	-94.4655	-342.994	-169.187	-77.0468	58.8691	-122.619	-231.39	-107.045	57.4937	-243.827	-177.893	105.866	193.317	-59.5528	-215.529	128.399	232.486	-87.1071	-109.96	232.049	250.089	85.1812	2.52472	14.9828	-28.8416	88.8451	80.9104	27.966	-7.59476	141.461	102.407	90.5405
1583	Vitis_acerifolia	GVIT1583a.jpg	a	2	16	17	T	55.3859	143.576	-145.875	-354.01	-156.815	-50.9037	64.4192	-154.102	-235.601	-92.812	79.8207	-244.231	-168.937	99.3267	210.842	-55.907	-199.99	106.713	231.038	-67.1071	-116.85	217.232	225.615	81.4122	14.2515	23.4203	-41.203	77.1188	88.6345	37.3548	-12.3971	133.994	107.662	98.9243
1583	Vitis_acerifolia	GVIT1583a.jpg	a	1	17	17	N	77.0109	134.353	-136.441	-363	-148.907	-65.3929	40.6249	-143.385	-241.646	-149.704	58.6076	-250.674	-176.723	112.046	194.711	-34.4871	-200.276	118.003	220.075	-23.3566	-85.6656	229.359	202.609	56.2393	1.29124	23.1838	-3.23266	94.4986	85.0311	47.124	5.44378	143.677	107.486	71.5153
318684	Vitis_acerifolia	318684b.jpg	b	11	1	11	C	92.0724	113.673	-115.455	-248.053	-154.322	-89.2076	33.7312	-183.825	-231.71	-134.91	59.5014	-223.829	-200.672	95.2556	188.259	-62.6232	-242.222	110.174	230.249	-71.966	-106.848	262.227	244.286	134.074	-0.684951	-6.77612	-30.6188	68.0785	89.238	17.227	21.4227	131.741	123.773	88.7412
318684	Vitis_acerifolia	318684b.jpg	b	10	2	11	C	31.9988	133.941	-146.105	-266.331	-130.082	-50.7021	50.7769	-180.363	-214.184	-38.4208	98.7814	-276.034	-175.545	72.315	217.416	-71.5386	-209.975	76.741	251.326	-63.1545	-131.86	235.076	263.735	124.79	-7.93024	-15.5395	-55.7542	68.3929	76.7555	11.29	-18.4311	138.606	99.0769	100.933
318684	Vitis_acerifolia	318684b.jpg	b	9	3	11	N	61.0556	100.221	-75.654	-248.353	-146.68	-82.55	41.1699	-162.012	-268.405	-113.237	91.8166	-228.562	-206.645	126.483	205.462	-48.5779	-251.889	136.15	234.945	-61.8	-79.9824	261.866	264.761	100.076	-13.7686	-42.7137	-39.0043	60.0087	80.3848	10.5797	9.45212	117.048	92.9819	75.3739
318684	Vitis_acerifolia	318684b.jpg	b	8	4	11	C	36.0549	92.7132	-145.232	-285.642	-161.352	-79.1726	46.4849	-190.598	-256.748	-110.457	80.1665	-272.063	-157.172	120.219	224.221	-24.6533	-185.981	144.54	270.243	-23.964	-80.8542	236.551	215.27	152.612	-3.56304	-16.6645	-35.4164	58.7473	78.4589	1.50057	-5.45858	109.896	80.8777	86.4359
318684	Vitis_acerifolia	318684a.jpg	a	7	5	11	C	54.2307	102.71	-63.2613	-277.628	-170.453	-82.3971	57.9393	-157.263	-248.081	-106.478	86.8252	-224.075	-195.877	116.05	194.609	-71.7344	-239.105	137.03	236.152	-89.1565	-98.5789	272.132	258.284	93.1516	2.48078	2.72388	-54.6763	64.8455	77.394	14.8884	11.7358	125.082	90.3821	80.1183
318684	Vitis_acerifolia	318684a.jpg	a	6	6	11	N	49.3549	103.8	-194.043	-224.816	-151.774	-92.3548	55.2501	-197.422	-213.556	-113.593	72.2435	-250.025	-180.526	88.7817	230.277	-37.6609	-232.801	102.512	266.65	-37.2781	-98.7253	245.642	237.904	136.796	7.41853	-3.23453	-29.7083	55.0031	80.1457	20.4849	14.3894	109.775	87.5022	93.5905
318684	Vitis_acerifolia	318684a.jpg	a	5	7	11	T	36.3582	98.6617	-96.372	-321.801	-182.232	-94.7922	44.689	-186.852	-235.011	-117.101	85.3786	-243.985	-177.666	135.902	210.88	-51.2558	-198.323	161.242	251.578	-54.8142	-51.4979	245.132	215.437	125.864	-2.4604	9.63401	-38.8579	67.9499	67.3957	24.2744	-17.686	121.817	88.3903	80.1244
318684	Vitis_acerifolia	318684a.jpg	a	4	8	11	T	41.7787	109.106	-155.376	-325.821	-171.972	-78.7907	74.7879	-185.498	-247.093	-103.596	96.0441	-252.236	-166.333	122.903	209.197	-36.5112	-189.4	142.184	251.575	-55.6033	-77.3965	223.21	207.566	139.064	4.64413	8.21924	-34.0764	68.2499	77.475	14.186	-6.66392	120.612	85.2421	90.3211
318684	Vitis_acerifolia	318684a.jpg	a	3	9	11	N	47.56	110.765	-153.144	-326.793	-172.148	-86.0236	57.7882	-163.712	-227.805	-136.568	83.4823	-241.585	-165.442	119.365	203.036	-30.8344	-217.084	124.615	242.074	-52.6697	-79.9296	253.096	226.107	96.4369	5.09998	10.9927	-25.5268	80.5284	74.221	20.524	13.4873	133.535	88.223	88.3284
318684	Vitis_acerifolia	318684a.jpg	a	2	10	11	T	55.9583	123.133	-151.921	-339.496	-164.537	-76.1496	70.4035	-168.644	-240.29	-140.643	68.7317	-273.527	-158.819	112.761	186.113	-22.1373	-200.154	121.199	225.094	-55.2564	-62.8342	238.711	209.751	112.477	18.6409	17.9467	-18.6088	77.0841	70.1863	43.534	7.93452	128.462	84.3514	100.545
318684	Vitis_acerifolia	318684a.jpg	a	1	11	11	T	54.9668	138.048	-191.225	-380.458	-149.119	-77.8173	52.0721	-174.673	-208.05	-143.74	40.7237	-254.186	-150.231	99.0198	194.139	-25.1753	-165.457	122.784	209.316	-10.3988	-59.4323	216.737	202.977	120.843	16.3774	7.40562	-10.148	82.2454	65.4314	49.0925	8.94891	129.838	88.71	100.434
588141	Vitis_acerifolia	588141b.jpg	b	11	1	11	N	35.223	104.281	-100.277	-258.278	-179.929	-108.025	37.332	-211.603	-224.676	-76.2456	87.6377	-246.683	-181.044	119.935	228.817	-27.4615	-164.522	181.841	245.618	29.0726	-51.9811	227.209	222.857	121.247	-31.2032	-67.952	-89.1049	43.9354	86.8798	-59.999	-11.128	132.386	89.4998	96.3391
588141	Vitis_acerifolia	588141b.jpg	b	10	2	11	C	51.4435	132.136	-105.86	-230.944	-79.8802	-23.4394	60.7788	-93.2287	-203.192	-106.359	76.9344	-242.653	-209.778	78.1576	203.773	-105.447	-240.685	96.6862	233.715	-108.518	-151.475	255.56	285.821	73.1434	-18.7285	-35.6304	-60.1382	65.564	82.0178	1.89791	-8.58934	143.804	83.8422	99.2699
588141	Vitis_acerifolia	588141b.jpg	b	9	3	11	N	65.0916	113.341	-56.2693	-249.146	-127.617	-77.582	37.6481	-130.004	-250.02	-114.493	87.6961	-222.889	-215.82	93.1276	193.637	-84.7957	-251.541	126.971	216.567	-98.0602	-120.571	279.523	255.94	60.3604	-0.975116	-14.4881	-41.3976	71.4653	82.9671	20.8862	8.36434	142.823	116.3	82.9609
588141	Vitis_acerifolia	588141b.jpg	b	8	4	11	C	51.0974	149.335	-115.713	-210.871	-94.5808	-77.0347	30.9538	-124.629	-151.691	-134.916	7.83348	-245.685	-189.262	65.6349	194.332	-96.1954	-237.182	75.968	242.15	-120.975	-149.757	264.75	260.982	107.478	2.13435	-1.91851	-31.4112	82.1335	92.9943	0.803926	-11.6118	153.34	98.7333	112.781
588141	Vitis_acerifolia	588141a.jpg	a	7	5	11	C	54.445	114.106	-33.0759	-266.649	-149.35	-87.934	50.8765	-147.737	-255.852	-130.825	107.446	-189.951	-208.192	127.296	179.676	-93.318	-237.038	148.163	215.259	-111.304	-88.3064	266.223	258.043	60.3936	-4.80238	10.4073	-55.7403	78.2728	74.2446	5.69652	-4.06325	137.561	96.4292	79.599
588141	Vitis_acerifolia	588141a.jpg	a	6	6	11	N	47.661	117.93	-108.515	-305.514	-102.186	-36.1375	49.2754	-143.68	-255.349	-109.989	84.0372	-236.395	-186.722	117.631	201.592	-65.8501	-216.084	135.371	263.005	-85.4063	-110.936	231.95	262.382	105.409	-13.1952	-22.9585	-63.6537	63.858	79.9355	12.8515	-17.9191	127.004	86.6718	93.9264
588141	Vitis_acerifolia	588141a.jpg	a	5	7	11	T	37.5175	117.441	-162.426	-234.124	-152.463	-71.4636	51.02	-121.753	-223.755	-106.376	106.778	-263.855	-182.444	97.8763	228.392	-62.2172	-219.209	107.033	269.114	-69.1083	-127.642	234.988	266.134	101.245	-6.26027	-15.9851	-56.5163	60.3123	94.0282	2.69515	-5.60548	121.644	83.3369	101.648
588141	Vitis_acerifolia	588141a.jpg	a	4	8	11	T	40.6134	129.177	-158.144	-239.205	-150.376	-90.8217	45.8536	-169.52	-218.704	-108.078	115.997	-264.923	-180.465	85.6496	207.423	-66.5038	-218.994	103.924	247.635	-89.9935	-120.657	239.314	249.534	109.279	10.7424	25.4846	-42.4566	80.2904	88.6089	13.1888	-8.9884	137.159	92.3778	105.578
588141	Vitis_acerifolia	588141a.jpg	a	3	9	11	N	54.5683	114.62	-97.717	-317.019	-160.635	-69.0388	53.2697	-164.836	-268.097	-102.658	88.3294	-242.613	-184.278	111.563	196.809	-45.957	-216.001	122.91	235.241	-70.6179	-107.907	236.484	247.922	80.1236	5.91413	13.2708	-34.134	82.4761	83.3399	28.7984	-1.85006	135.979	105.225	86.5166
588141	Vitis_acerifolia	588141a.jpg	a	2	10	11	T	46.386	129.68	-182.565	-291.063	-148.433	-63.2182	73.2631	-153.016	-208.046	-113.58	90.9069	-261.919	-177.344	95.3957	203.393	-50.1559	-221.423	102.156	248.703	-80.0904	-126.087	219.579	239.049	92.6019	9.14023	19.0592	-27.1099	85.8881	94.2252	20.5849	-2.77547	139.645	88.7177	108.452
588141	Vitis_acerifolia	588141a.jpg	a	1	11	11	T	58.0074	141.614	-73.6918	-367.642	-146.963	-72.9793	39.6841	-147.478	-218.159	-128.77	43.471	-237.618	-174.333	119.56	185.04	-59.0756	-223.602	132.348	215.702	-83.7011	-73.4617	231.078	230.778	70.0701	8.61009	19.5667	-32.4991	94.9614	71.2072	48.4638	-10.7826	144.34	100.992	95.2629
588144	Vitis_acerifolia	588144b.jpg	b	12	1	12	C	31.8132	116.179	-104.621	-200.804	-123.468	-75.2656	45.3268	-154.988	-204.876	-95.3457	83.1335	-224.641	-202.65	78.1706	223.107	-93.479	-236.443	90.2218	257.644	-97.4796	-128.089	270.17	293.61	76.5719	-8.48399	-16.8852	-63.1569	81.1159	80.7778	17.8957	-29.9225	137.712	86.3004	90.8517
588144	Vitis_acerifolia	588144b.jpg	b	11	2	12	C	75.6647	135.033	-79.8473	-260.961	-113.081	-76.3702	46.6145	-165.241	-213.495	-126.132	66.4035	-202.715	-206.147	101.104	169.722	-72.5426	-246.186	105.744	194.399	-89.8109	-141.788	281.256	267.283	32.9933	-3.64092	-25.1599	-28.6007	72.6845	88.7818	30.772	-3.41842	163.444	127.336	95.9004
588144	Vitis_acerifolia	588144b.jpg	b	10	3	12	N	31.1505	131.701	-140.879	-237.136	-125.266	-70.4592	18.6956	-150.517	-195.544	-91.8563	75.6616	-255.463	-171.633	78.394	220.74	-75.2765	-202.684	87.5956	262.019	-94.7469	-160.949	228.436	289.135	110.745	-17.5271	-20.3527	-34.3641	77.5269	83.6805	28.07	-30.7064	142.793	98.4698	110.546
588144	Vitis_acerifolia	588144b.jpg	b	9	4	12	C	64.741	122.731	-100.706	-289.766	-136.591	-68.9472	52.9446	-173.477	-239.128	-111.622	95.3183	-234.535	-198.15	106.426	180.678	-56.8362	-241.998	122.574	214.999	-74.5829	-106.278	254.659	270.659	79.326	-2.63787	-3.36956	-47.2632	82.7767	83.9853	12.7357	0.183988	140.888	109.241	91.0212
588144	Vitis_acerifolia	588144b.jpg	b	8	5	12	C	39.3679	109.565	-148.937	-259.875	-133.899	-85.1458	51.8298	-173.523	-215.562	-105.642	68.696	-260.98	-180.245	93.8751	222.455	-51.1971	-220.838	124.532	257.657	-60.9151	-107.967	256.942	259.495	126.832	-5.2982	-27.6141	-41.1222	71.2473	85.6428	16.0207	-10.0621	129.148	78.7872	96.7301
588144	Vitis_acerifolia	588144a.jpg	a	7	6	12	N	54.8034	104.313	-28.7471	-297.441	-155.435	-87.9815	39.6883	-163.936	-244.37	-129.093	68.0955	-214.051	-193.717	135.238	187.633	-72.9251	-228.549	164.037	223.524	-81.7851	-96.5899	277.246	242.058	75.9665	-1.5963	-3.00622	-46.7668	73.2251	79.6445	13.7189	8.57266	125.842	91.7523	80.6307
588144	Vitis_acerifolia	588144a.jpg	a	6	7	12	T	32.4917	100.262	-191.279	-253.216	-168.348	-77.436	61.471	-199.143	-236.342	-69.8791	88.9273	-268.248	-170.061	88.1751	240.814	-16.9263	-195.371	105.142	284.566	-7.92231	-105.144	213.757	236.518	113.011	5.37848	-3.05402	-42.4038	64.0133	86.3743	23.541	-16.2433	110.263	88.6493	77.6612
588144	Vitis_acerifolia	588144a.jpg	a	5	8	12	T	52.2296	100.632	-21.8289	-278.825	-167.353	-84.048	38.2898	-156.428	-267.604	-109.439	86.771	-240.097	-199.799	132.527	198.237	-69.3832	-224.66	152.403	235.754	-83.585	-95.2861	255.393	237.737	78.1565	4.36298	15.376	-49.596	72.9152	75.1263	11.2227	2.43746	130.261	95.1817	72.9192
588144	Vitis_acerifolia	588144a.jpg	a	4	9	12	N	40.3124	112.615	-151.747	-233.629	-147.139	-93.2992	54.3546	-174.251	-222.984	-122.887	81.4037	-259.611	-183.895	99.9706	221.561	-56.9295	-220.825	114.356	260.323	-72.9364	-114.724	244.587	257.398	111.305	5.75631	8.58948	-40.1859	74.0764	84.7693	20.3451	-12.2646	127.779	87.8856	99.9192
588144	Vitis_acerifolia	588144a.jpg	a	3	10	12	T	50.9626	117.591	-67.0644	-320.124	-166.736	-70.6815	49.4157	-163.734	-265.513	-94.9656	69.4297	-254.802	-169.243	119.744	212.896	-55.46	-221.654	127.789	241.206	-72.0173	-96.6644	232.074	235.285	87.1001	0.235472	10.916	-47.2334	79.5252	76.6347	32.6788	5.45857	130.267	92.5843	94.1
588144	Vitis_acerifolia	588144a.jpg	a	2	11	12	T	49.4564	131.369	-200.024	-292.06	-138.601	-72.8399	74.054	-169.031	-205.161	-118.936	104.192	-248.864	-172.67	97.0497	198.168	-51.1654	-215.643	101.421	231.784	-70.2578	-124.254	220.612	250.55	88.0356	4.38553	12.13	-30.8456	86.9581	80.7234	40.9059	-7.55288	143.348	101.437	101.325
588144	Vitis_acerifolia	588144a.jpg	a	1	12	12	N	53.4402	139.67	-93.1911	-377.605	-145.03	-70.4564	47.7692	-135.993	-274.266	-128.821	63.4518	-223.648	-165.67	106.468	185.212	-60.666	-159.845	128.246	222.421	-86.517	-75.9156	219.519	241.34	94.2955	3.57437	21.4508	-43.4319	87.6273	70.9291	42.7677	-9.37465	141.799	78.5852	101.862
588324	Vitis_acerifolia	588324b.jpg	b	13	1	13	N	57.4141	153.805	-52.0538	-168.378	-131.533	-72.761	50.7657	-144.555	-171.288	-77.9063	85.2289	-179.709	-214.754	83.0012	190.854	-115.105	-245.643	96.7882	216.764	-127.919	-200.446	222.287	270.394	1.09701	9.78598	15.8667	-66.5445	74.6996	97.9036	-9.10523	-20.6949	163.906	123.848	83.9876
588324	Vitis_acerifolia	588324b.jpg	b	12	2	13	N	54.6485	123.125	-115.408	-182.756	-108.279	-52.973	30.2831	-137.584	-179.756	-102.701	63.5489	-214.339	-207.628	77.0235	219.49	-97.0352	-231.835	85.8818	240.467	-101.483	-187.267	216.495	305.839	68.3371	-8.36224	-31.4139	-51.1385	81.1111	93.1553	12.1621	-31.3039	152.963	113.547	103.187
588324	Vitis_acerifolia	588324b.jpg	b	11	3	13	C	80.5631	126.017	-66.8681	-208.869	-105.978	-66.2261	38.9371	-127.534	-200.106	-92.756	77.7935	-195.548	-222.781	84.7053	187.221	-83.9904	-261.871	99.6087	206.162	-96.4792	-192.183	254.761	280.212	-7.25138	1.84585	-10.6806	-43.1384	74.418	91.7026	14.3174	3.91542	151.553	124.573	83.9547
588324	Vitis_acerifolia	588324b.jpg	b	10	4	13	C	41.5806	125.708	-166.322	-225.714	-124.165	-65.5002	44.539	-123.464	-233.687	-73.5788	101.98	-278.258	-182.988	82.542	225.934	-62.0848	-200.994	86.2257	256.524	-73.0328	-155.923	191.909	286.608	108.41	-10.4484	-25.4503	-42.9281	67.9583	78.1014	29.1281	-29.1141	135.481	111.303	99.7197
588324	Vitis_acerifolia	588324b.jpg	b	9	5	13	N	52.4083	90.7371	-66.1681	-302.227	-128.613	-84.0624	46.6346	-107.653	-259.423	-142.849	64.1024	-212.533	-207.835	138.428	199.588	-55.2309	-236.384	165.648	229.136	-58.2683	-80.503	274.267	236.849	69.7948	-5.88642	-30.3918	-44.2084	68.0833	89.8708	0.775602	-0.502084	129.257	110.934	56.2238
588324	Vitis_acerifolia	588324b.jpg	b	8	6	13	C	21.1657	112.013	-126.593	-272.971	-128.527	-73.5045	52.5845	-178.854	-257.072	-113.172	99.1816	-261.136	-175.444	125.334	219.44	-48.7334	-205.595	138.104	265.205	-57.3023	-85.5797	255.621	233.965	122.426	-6.18048	-24.7813	-48.1409	66.8376	77.6637	3.42278	-14.4033	124.642	78.3298	82.0539
588324	Vitis_acerifolia	588324a.jpg	a	7	7	13	T	43.9115	106.362	-74.1608	-308.647	-172.419	-85.9171	47.9456	-116.1	-248.028	-103.925	114.218	-255.403	-189.348	134.581	196.996	-60.5227	-211.957	155.091	240.724	-78.4253	-87.4446	255.85	240.077	84.4697	-11.9965	-17.0382	-54.6434	68.4187	79.4175	10.4803	0.623527	122.707	86.0827	88.0189
588324	Vitis_acerifolia	588324a.jpg	a	6	8	13	N	29.4477	106.232	-150.115	-212.777	-148.473	-82.9415	35.0036	-194.637	-212.618	-98.0247	87.613	-286.962	-181.737	98.5364	236.366	-44.5856	-219.272	111.073	277.032	-52.9528	-98.2266	234.059	252.634	129.041	-2.42288	0.400189	-47.7534	57.2633	84.672	26.9411	-17.478	111.474	75.3286	97.8613
588324	Vitis_acerifolia	588324a.jpg	a	5	9	13	T	43.9969	92.433	-47.124	-263.618	-163.682	-102.796	49.685	-170.61	-271.893	-108.663	62.1382	-241.704	-196.34	126.46	213.178	-66.521	-222.286	143.778	242.775	-83.9119	-93.0911	249.284	240.867	112.593	5.95859	16.5071	-43.2172	77.3811	78.4982	28.201	6.55974	119.476	93.9767	71.7125
588324	Vitis_acerifolia	588324a.jpg	a	4	10	13	T	41.6586	112.507	-134.069	-278.891	-150.171	-80.3696	66.5203	-179.093	-245.619	-98.8793	109.024	-250.981	-181.008	109.817	210.022	-52.7141	-226.315	124.401	249.515	-79.7853	-85.3054	245.428	250.299	113.044	-1.99718	4.7606	-46.8702	66.8978	78.5933	19.3343	-11.6152	128.629	77.338	95.8942
588324	Vitis_acerifolia	588324a.jpg	a	3	11	13	N	55.0397	96.8931	-63.8295	-323.995	-164.112	-71.8298	56.6634	-155.735	-287.241	-82.6242	76.0815	-250.51	-175.525	121.06	205.198	-53.896	-229.748	137.297	243.418	-81.0089	-77.7178	240.612	199.222	130.992	8.19346	2.97459	-25.2861	77.3968	69.0983	24.5689	17.286	118.024	93.2594	69.7802
588324	Vitis_acerifolia	588324a.jpg	a	2	12	13	T	36.2313	123.765	-193.783	-282.452	-127.653	-59.184	62.2353	-160.38	-225.609	-119.087	105.881	-274.287	-170.549	107.207	212.275	-46.729	-213.396	112.12	249.217	-67.025	-119.297	213.869	243.57	111.278	8.55355	3.86043	-24.7608	80.9515	88.8076	36.3102	-2.45105	119.043	70.7276	100.739
588324	Vitis_acerifolia	588324a.jpg	a	1	13	13	T	75.3321	130.521	-76.4151	-362.285	-139.172	-67.9305	40.854	-140.065	-253.426	-106.939	49.7396	-212.457	-174.993	115.443	186.862	-60.4175	-221.727	115.153	212.155	-100.97	-117.217	213.826	240.42	70.2128	17.3522	21.8253	-34.0932	90.2039	80.2902	43.6419	7.72586	148.85	106.313	101.386
588325	Vitis_acerifolia	588325a.jpg	a	12	1	12	N	44.011	100.796	-86.3238	-227.289	-167.533	-76.8075	34.2641	-186.33	-227.295	-90.6652	62.004	-239.21	-197.235	117.519	226.085	-55.1259	-228.806	122.722	260.731	-55.2445	-135.107	227.156	292.683	110.134	-14.0966	-25.1594	-41.7179	62.3667	80.0042	17.9283	-5.10812	119.851	103.441	77.3586
588325	Vitis_acerifolia	588325a.jpg	a	11	2	12	C	74.6417	125.738	-88.4844	-193.001	-139.044	-64.63	42.7684	-130.243	-207.971	-94.7143	84.404	-203.702	-213.353	71.1545	194.534	-83.1493	-243.056	82.8072	214.4	-100.464	-182.432	222.781	303.789	20.6093	-5.78533	-6.46709	-65.8648	68.5145	93.4287	23.1603	1.67819	158.17	136.346	103.435
588325	Vitis_acerifolia	588325a.jpg	a	10	3	12	C	43.0954	132.728	-112.032	-190.169	-114.563	-65.6011	26.2412	-143.901	-195.078	-108.539	53.1619	-238.979	-203.3	68.6148	203.831	-76.5148	-239.165	75.6047	246.138	-103.628	-162.749	215.706	316.054	70.1632	-3.44389	-6.94428	-36.2639	75.2035	74.9619	41.6426	-12.0528	145.391	115.166	109.22
588325	Vitis_acerifolia	588325a.jpg	a	9	4	12	N	54.9311	105.263	-63.411	-256.378	-138.594	-81.0645	44.7389	-142.501	-260.254	-118.976	89.6069	-194.805	-202.754	103.443	193.588	-74.4356	-248.711	121.192	223.742	-101.626	-116.073	280.415	277.467	64.06	-2.36738	-9.81797	-46.1467	77.0397	78.2448	25.0139	13.5059	128.037	102.486	75.1395
588325	Vitis_acerifolia	588325a.jpg	a	8	5	12	C	43.7254	118.14	-142.721	-229.971	-132.286	-73.1642	45.4467	-148.292	-206.471	-88.0679	74.144	-266.577	-185.406	78.9796	223.457	-73.9404	-233.059	98.6566	269.888	-91.9245	-127.68	241.587	256.483	130.047	-2.69615	-5.42696	-53.7998	60.6627	92.7381	14.5092	-20.1906	138.955	98.4273	95.8266
588325	Vitis_acerifolia	588325a.jpg	a	7	6	12	C	51.6352	101.797	-72.034	-310.011	-146.21	-82.6602	49.0965	-147.84	-291.519	-104.576	100.602	-231.567	-165.14	128.051	202.093	-54.5371	-217.77	141.498	230.156	-73.1664	-96.961	253.254	250.809	81.4006	-11.2651	-11.6121	-46.2754	72.8203	84.2066	16.4342	-3.38473	132.493	81.9612	88.2223
588325	Vitis_acerifolia	588325a.jpg	a	6	7	12	N	36.1158	113.22	-164.385	-237.155	-125.041	-46.987	31.7724	-172.972	-206.602	-93.9041	69.1781	-284.738	-185.131	88.3279	238.444	-42.9871	-226.258	91.4607	282.124	-44.9861	-117.158	220.909	256.082	123.788	-10.2985	-12.844	-47.2887	67.0121	85.439	15.9157	-10.9654	122.878	93.9721	93.0631
588325	Vitis_acerifolia	588325a.jpg	a	5	8	12	T	53.3316	102.849	-53.8688	-294.275	-159.532	-101.28	79.694	-131.782	-265.352	-140.963	141.154	-184.05	-192.998	148.691	156.276	-79.245	-218.993	164.598	173.914	-100.574	-93.5743	269.244	248.527	33.3296	-4.00057	-1.31972	-38.6403	83.5491	72.3227	21.601	6.26634	130.734	95.4725	78.8931
588325	Vitis_acerifolia	588325a.jpg	a	4	9	12	T	24.885	109.045	-121.061	-210.363	-145.446	-84.1479	65.955	-196.766	-240.236	-102.745	103.61	-280.622	-182.85	108.42	219.622	-57.5759	-226.237	119.216	250.234	-74.6646	-110.378	240.765	255.703	105.87	3.81554	6.09363	-42.2802	73.1502	79.4398	23.9597	-18.9177	125.817	84.1423	94.547
588325	Vitis_acerifolia	588325a.jpg	a	3	10	12	N	43.792	105.072	-90.6252	-335.372	-160.046	-65.7021	56.7818	-169.735	-282.879	-69.5509	76.3595	-246.262	-180.202	95.5833	212.616	-41.8985	-193.392	122.343	242.183	-68.1456	-87.2411	232.116	246.852	112.557	1.83281	5.3942	-32.906	82.0082	71.0787	24.407	-13.8548	126.172	89.6519	91.0134
588325	Vitis_acerifolia	588325a.jpg	a	2	11	12	T	52.4197	124.517	-181.76	-302.745	-136.91	-78.3853	61.8345	-154.989	-237.911	-116.644	108.266	-245.256	-170.892	102.57	206.647	-40.008	-234.998	114.475	234.432	-69.1231	-105.566	229.297	237.478	86.6372	11.9516	5.59882	-28.3962	79.3641	84.5683	33.6471	2.8061	134.385	96.0278	96.6582
588325	Vitis_acerifolia	588325a.jpg	a	1	12	12	T	52.9653	134.144	-59.3971	-355.75	-134.689	-57.5915	49.5644	-141.591	-251.772	-110.441	59.0766	-253.101	-166.126	116.135	175.643	-55.4139	-227.966	121.959	211.38	-96.4676	-100.877	230.185	244.186	65.3509	5.96022	27.3184	-25.2168	89.6609	72.7401	44.5584	10.008	141.492	84.5203	99.5527
588378	Vitis_acerifolia	588378c.jpg	c	17	1	17	N	41.2533	124.667	-79.2036	-202.641	-171.179	-86.7733	33.2387	-201.527	-215.582	-57.8022	90.5904	-227.775	-201.358	78.1477	231.002	-81.0598	-221.792	132.442	267.235	-71.1857	-137.953	226.695	262.156	92.2539	-17.8362	-22.9726	-64.6119	70.8519	98.6995	1.5373	-23.7115	133.539	109.053	91.6025
588378	Vitis_acerifolia	588378c.jpg	c	16	2	17	N	49.6702	105.313	-138.595	-230.951	-168.812	-94.1075	30.2188	-186.695	-207.207	-85.2206	80.1146	-224.538	-185.937	97.5519	240.209	-53.672	-209.258	119.131	262.026	-27.574	-112.233	239.467	288.292	115.613	-21.7337	-42.3931	-58.061	55.818	82.5066	-0.989094	-40.2872	132.607	109.086	80.6388
588378	Vitis_acerifolia	588378c.jpg	c	15	3	17	C	75.6421	120.646	-79.871	-197.058	-104.07	-62.8179	38.4715	-131.093	-198.919	-119.841	56.5413	-182.492	-224.718	73.5618	176.753	-97.8837	-260.757	89.7296	209.997	-110.633	-180.424	239.85	289.707	33.2729	12.4703	3.95553	-42.0096	80.3469	92.5157	13.5036	-3.20701	166.842	141.877	80.1093
588378	Vitis_acerifolia	588378c.jpg	c	14	4	17	C	39.3827	153.401	-116.435	-209.412	-139.32	-86.4613	24.3193	-176.176	-202.819	-86.8841	55.8802	-249.966	-175.278	69.9561	211.088	-72.4536	-213.491	83.5668	259.768	-85.2198	-146.674	207.595	305.301	97.7072	-12.2647	-18.0263	-50.0854	73.0872	78.5575	31.4402	-21.685	148.96	103.755	118.886
588378	Vitis_acerifolia	588378b.jpg	b	13	5	17	N	53.1944	94.1024	-48.9767	-251.263	-112.542	-65.5527	48.3509	-137.324	-252.614	-127.725	83.8557	-197.421	-219.056	114.74	192.729	-85.0799	-254.522	139.937	217.419	-76.7299	-101.667	294.477	254.854	58.8888	-7.87798	-30.5353	-57.6567	70.0853	87.6662	-2.77668	-2.43066	140.754	119.274	61.4226
588378	Vitis_acerifolia	588378b.jpg	b	12	6	17	C	21.654	110.657	-127.688	-270.586	-132.876	-71.6174	44.324	-176.978	-227.376	-83.5627	63.9973	-276.965	-175.222	97.9388	223.323	-60.4331	-209.776	114.104	263.314	-66.9752	-87.6743	231.061	263.218	154.881	-5.35448	-17.0941	-41.7363	69.1836	81.0221	15.4978	-35.5895	124.334	82.4402	106.554
588378	Vitis_acerifolia	588378b.jpg	b	11	7	17	C	55.0693	107.566	-91.4541	-305.838	-159.484	-83.7182	42.2579	-149.004	-240.655	-128.583	81.4441	-228.432	-182.251	119.247	194.35	-53.7379	-221.341	152.28	241.687	-56.7998	-85.319	266.82	267.602	86.766	-8.85203	-18.1169	-55.1306	67.7901	79.2466	15.0611	-8.50224	124.694	91.3323	84.0047
588378	Vitis_acerifolia	588378b.jpg	b	10	8	17	N	33.6762	104.435	-134.244	-275.959	-150.885	-69.0022	37.8056	-131.275	-216.097	-97.0519	89.6004	-273.164	-191.345	97.3641	215.536	-53.6973	-224.718	130.695	273.66	-63.9426	-80.92	252.107	246.114	136.816	-12.3397	-33.5355	-55.2967	61.0762	89.6468	2.79256	-1.67723	122.213	81.4838	90.1294
588378	Vitis_acerifolia	588378b.jpg	b	9	9	17	T	50.5501	107.416	-66.3761	-304.655	-158.26	-106.633	45.7495	-153.148	-259.503	-133.918	79.5531	-224.8	-191.437	135.068	190.982	-66.0454	-215.175	156.778	233.107	-69.0188	-55.3845	268.979	234.904	104.068	-8.72328	-15.605	-40.4073	79.6565	76.9489	9.30583	-0.120291	126.245	83.5922	86.3075
588378	Vitis_acerifolia	588378a.jpg	a	8	10	17	T	33.668	96.4635	-178.828	-234.691	-153.96	-72.8353	46.9499	-199.323	-215.169	-63.5418	104.027	-274.84	-185.172	82.1407	232.217	-42.7816	-217.161	101.253	280.158	-41.5013	-101.165	228.995	237.164	143.059	-2.80596	-7.4218	-37.4932	62.939	82.7121	21.4164	-15.4751	110.629	90.3333	90.0399
588378	Vitis_acerifolia	588378a.jpg	a	7	11	17	N	55.9428	84.0101	-37.8648	-300.23	-145.24	-63.9658	54.9625	-168.353	-255.916	-121.528	66.0243	-241.285	-195.902	129.177	199.534	-50.7833	-237.878	165.998	237.136	-69.7501	-59.1989	275.207	224.605	100.077	-5.57669	-2.88334	-58.848	66.3947	66.8287	12.5269	4.4566	120.412	86.9342	64.9758
588378	Vitis_acerifolia	588378a.jpg	a	6	12	17	T	36.7293	92.7789	-149.207	-256.981	-173.27	-60.1131	60.1017	-181.444	-241.986	-98.1714	96.5115	-255.825	-171.29	102.474	229.216	-45.2576	-223.216	125.006	270.521	-51.136	-105.754	243.171	240.382	137.965	-2.48062	-14.2604	-30.713	63.4609	85.597	5.87171	0.149558	104.698	78.7089	87.7633
588378	Vitis_acerifolia	588378a.jpg	a	5	13	17	T	55.0641	95.5815	-46.4753	-321.487	-140.233	-72.5246	60.2687	-153.623	-273.919	-118.219	76.2082	-226.322	-194.675	132.093	182.725	-52.3592	-236.132	151.927	214.319	-80.7037	-65.5242	272.288	225.357	87.6692	4.97131	-8.07832	-42.9351	75.6463	79.2495	20.1354	-1.26715	132.167	102.998	65.8093
588378	Vitis_acerifolia	588378a.jpg	a	4	14	17	N	35.3881	126.119	-171.978	-267.627	-151.756	-77.4073	45.2043	-166.439	-217.257	-115.354	107.929	-278.49	-172.054	107.354	217.322	-39.2812	-211.585	114.472	257.099	-59.1975	-106.796	221.868	247.176	98.1877	-4.12659	-8.33479	-31.6699	79.5255	78.9909	35.3673	-25.688	126.914	103.801	102.322
588378	Vitis_acerifolia	588378a.jpg	a	3	15	17	T	52.1706	118.642	-57.2765	-325.867	-153.069	-73.1077	48.697	-166.303	-230.374	-116.844	53.0844	-236.791	-176.51	123.349	199.05	-64.7651	-227.238	130.803	223.376	-85.0077	-107.217	255.117	234.525	74.6065	1.38477	15.4686	-46.7758	92.1438	81.3581	24.5921	0.827397	154.228	103.988	79.7348
588378	Vitis_acerifolia	588378a.jpg	a	2	16	17	T	55.9664	128.639	-185.11	-324.569	-148.736	-64.1804	59.7771	-155.447	-222.695	-108.701	113.648	-269.781	-166.101	104.971	197.312	-32.966	-206.037	114.455	238.012	-53.1966	-110.204	226.602	217.677	88.0443	10.3951	20.8294	-35.3765	78.4358	87.1143	28.3178	-19.8454	135.192	114.203	83.3546
588378	Vitis_acerifolia	588378a.jpg	a	1	17	17	N	63.6785	147.566	-138.575	-345.213	-141.266	-63.144	41.0819	-145.291	-228.895	-159.403	59.1264	-246.548	-174.333	97.1234	189.512	-54.3361	-194.298	116.691	223.995	-68.2746	-94.2153	222.888	238.714	75.1577	9.31841	28.8422	-23.3164	88.685	69.6317	57.7301	0.0713453	144.906	99.771	102.62
588393	Vitis_acerifolia	588393a.jpg	a	11	1	11	C	18.8841	55.6829	-111.393	-232.324	-197.06	-88.9797	69.0135	-216.989	-247.683	-71.1856	120.995	-243.054	-183.455	149.762	242.551	-25.0842	-184.667	180.921	258.989	33.8085	-37.1871	213.699	211.689	126.63	-19.9847	-41.5298	-79.5845	46.6534	76.9199	-19.0392	-32.1406	83.8641	94.1131	47.1649
588393	Vitis_acerifolia	588393a.jpg	a	10	2	11	N	36.0341	56.9882	-80.0549	-234.14	-203.948	-115.265	78.752	-173.2	-273.723	-107.489	114.475	-207.077	-186.183	150.566	218.122	-40.1545	-201.446	180.29	253.138	-35.5494	-70.4224	259.119	236.971	105.115	-15.3779	-25.7576	-63.248	53.1861	73.9295	-2.88916	-13.8126	89.4756	96.7948	46.7819
588393	Vitis_acerifolia	588393a.jpg	a	9	3	11	C	12.36	68.882	-121.463	-217.654	-177.262	-72.7628	74.0642	-220.377	-218.978	-76.7762	119.867	-263.879	-196.065	127.71	245.21	-40.102	-207.552	164.109	279.378	-35.6049	-64.5566	232.066	219.155	137.654	-14.4132	-14.9936	-61.7022	54.0138	66.0068	1.69619	-27.4208	95.0583	73.3711	60.9599
588393	Vitis_acerifolia	588393a.jpg	a	8	4	11	C	47.519	112.768	-63.7993	-284.789	-164.235	-90.5048	51.7285	-178.765	-222.052	-133.509	108.825	-251.852	-190.782	135.527	181.224	-64.6607	-212.971	168.101	209.926	-67.1776	-92.1273	278.156	237.87	73.7437	-4.54099	-9.5999	-43.0307	77.5964	71.4159	9.48241	-12.7013	145.808	97.7319	79.6747
588393	Vitis_acerifolia	588393a.jpg	a	7	5	11	N	20.6171	91.4197	-171.788	-277.479	-154.973	-89.2357	54.82	-200.422	-215.323	-70.1777	90.0445	-270.562	-176.105	111.851	233.465	-36.1017	-182.797	131.407	276.837	-36.227	-84.1222	229.622	213.953	160.954	-7.79385	-41.7717	-21.3006	67.5418	73.1945	18.8898	-24.4171	118.977	75.6894	91.315
588393	Vitis_acerifolia	588393a.jpg	a	6	6	11	C	46.3174	98.7517	-111.976	-302.404	-167.524	-79.1332	67.1567	-189.412	-262.143	-97.6993	138.515	-257.154	-189.715	116.076	183.72	-42.7074	-197.34	159.236	216.586	-43.048	-80.6263	245.354	235.212	93.3906	-5.33267	-5.64225	-48.4693	73.3801	85.1349	6.45131	-10.2751	136.778	100.759	87.7822
588393	Vitis_acerifolia	588393a.jpg	a	5	7	11	T	31.5991	90.2345	-150.331	-285.886	-179.901	-82.4018	68.8361	-205.321	-233.163	-88.5718	99.3564	-246.166	-179.083	122.803	230.033	-38.5119	-193.207	146.356	264.632	-36.9028	-63.04	223.808	213.447	146.085	-1.70476	-5.38346	-67.7471	62.533	95.2632	-3.74614	-22.4741	116.956	87.4841	84.114
588393	Vitis_acerifolia	588393a.jpg	a	4	8	11	N	39.9865	93.3147	-62.7558	-320.431	-194.898	-104.231	50.483	-169.823	-264.184	-113.304	61.1066	-207.897	-169.757	141.491	212.98	-43.7727	-186.919	161.325	247.365	-44.4381	-75.9841	261.361	226.002	100.76	-0.128134	-12.9508	-54.0333	65.0288	81.5686	-1.78287	-7.3092	127.996	96.4763	67.3544
588393	Vitis_acerifolia	588393a.jpg	a	3	9	11	T	42.4603	91.503	-156.738	-312.869	-170.746	-79.992	67.5864	-189.855	-255.088	-100.015	88.1545	-265.624	-161.148	131.583	221.801	-12.0217	-185.811	143.051	254.052	-19.2394	-68.4251	215.631	217.2	132.025	0.393485	-1.36679	-45.2179	59.6405	82.9322	10.5938	-23.5009	116.791	92.0955	80.1647
588393	Vitis_acerifolia	588393a.jpg	a	2	10	11	T	40.4379	86.2221	-106.379	-364.816	-187.2	-63.9647	72.2663	-161.596	-264.637	-64.6959	102.45	-222.611	-180.495	115.59	207.785	-47.1886	-204.9	138.712	237.145	-52.5112	-64.7025	230.824	219.81	111.447	0.248787	14.4749	-44.1561	73.7471	82.4569	14.6555	-8.00496	118.887	97.873	72.8245
588393	Vitis_acerifolia	588393a.jpg	a	1	11	11	N	44.6552	108.012	-153.143	-357.425	-172.817	-68.8881	69.9936	-180.83	-241.712	-82.2191	107.85	-237.412	-166.507	111.439	199.1	-41.2095	-187.945	135.32	240.009	-41.1418	-90.5558	234.608	224.032	105.162	2.65986	3.46598	-34.5858	71.3771	80.6457	37.8961	-15.793	124.905	94.1127	76.9398
588442	Vitis_acerifolia	588442b.jpg	b	14	1	14	C	56.5548	109.215	-104.629	-251.137	-178.849	-99.5435	57.4291	-212.632	-221.837	-109.873	67.7037	-235.505	-193.861	129.269	226.567	-46.2966	-236.904	139.055	254.145	-59.2194	-107.698	252.208	214.126	90.4554	22.1668	8.8528	-26.8796	64.1147	81.4042	18.4526	-15.9044	125.11	106.466	77.4747
588442	Vitis_acerifolia	588442b.jpg	b	13	2	14	C	77.2685	105.269	-100.905	-245.411	-194.209	-89.3017	56.5986	-167.127	-245.718	-99.1903	83.6542	-216.531	-225.894	118.147	235.648	-49.5643	-255.207	120.362	247.786	-57.459	-73.3352	222.185	244.593	103.441	8.41389	18.1935	-49.3916	66.9563	79.1689	2.2935	2.93813	121.178	108.592	46.5585
588442	Vitis_acerifolia	588442b.jpg	b	12	3	14	N	39.513	102.643	-128.371	-284.625	-159.621	-67.1727	87.7682	-176.597	-232.23	-74.1071	121.497	-232.014	-193.915	124.562	226.754	-59.4362	-217.525	139.224	248.537	-73.4424	-131.426	252.683	226.705	72.5721	7.09833	0.848847	-43.4484	72.614	87.6711	6.98699	-32.5345	120.255	93.5254	75.0056
588442	Vitis_acerifolia	588442b.jpg	b	11	4	14	C	61.0347	81.9223	-119.163	-320.184	-170.207	-76.6148	57.1288	-165.426	-234.529	-133	81.2155	-219.109	-202.083	152.684	207.222	-35.8517	-236.788	168.095	230.549	-43.5358	-54.7545	219.519	236.524	125.557	-0.163939	-13.2845	-26.7415	69.0664	72.0329	12.6598	-6.58121	112.152	105.303	65.3507
588442	Vitis_acerifolia	588442b.jpg	b	10	5	14	C	36.4948	114.161	-128.188	-317.817	-172.86	-54.9622	61.4303	-191.433	-234.788	-63.6181	90.6298	-256.506	-180.132	110.231	227.953	-46.2576	-195.08	131.072	260.893	-54.6	-108.719	202.36	241.226	115.79	-8.72381	1.94221	-53.5677	64.4647	81.7928	22.2983	1.35562	121.603	80.2819	101.272
588442	Vitis_acerifolia	588442b.jpg	b	9	6	14	N	45.7588	95.3251	-151.381	-321.971	-161.508	-111.775	60.9363	-179.264	-249.225	-108.092	71.9846	-254.677	-168.399	134.468	216.282	-28.996	-188.208	155.114	243.038	-7.29	-48.0401	241.408	193.014	155.477	3.90924	-8.88032	-41.7905	61.9571	82.9213	-4.44425	14.9296	109.972	75.7789	71.6662
588442	Vitis_acerifolia	588442a.jpg	a	8	7	14	T	36.5635	99.8979	-125.052	-310.138	-175.358	-69.1395	80.3208	-174.974	-258.116	-79.08	112.299	-211.997	-189.535	112.617	221.32	-68.1595	-202.924	126.441	245.613	-75.1182	-85.0997	251.459	236.729	132.46	-5.57383	0.514245	-40.5157	69.4046	76.3389	-7.17786	2.21162	117.624	70.7786	85.3655
588442	Vitis_acerifolia	588442a.jpg	a	7	8	14	T	47.7464	77.2679	-57.5232	-321.088	-197.036	-83.0912	63.762	-170.568	-268.641	-107.248	83.9616	-201.42	-189.285	148.6	221.983	-53.2301	-210.674	174.549	248.079	-52.6389	-38.7402	255.689	188.975	117.411	-0.195866	-6.26247	-44.7045	59.8978	72.3479	0.364642	1.05477	105.894	78.8904	55.8729
588442	Vitis_acerifolia	588442a.jpg	a	6	9	14	N	30.6385	82.0845	-84.0891	-300.659	-194.633	-79.0414	80.2903	-191.718	-269.483	-92.3159	110.461	-230.867	-185.034	146.156	219.38	-44.6167	-215.274	159.912	247.094	-53.287	-46.4929	235.438	218.429	108.53	5.82262	7.33801	-49.2973	66.2844	73.2319	13.9914	-13.2535	103.691	72.2098	69.0791
588442	Vitis_acerifolia	588442a.jpg	a	5	10	14	T	22.8949	80.5568	-95.9345	-306.492	-197.94	-65.0352	71.6566	-197.934	-264.47	-76.056	96.2646	-249.325	-176.787	134.367	226.318	-28.7415	-197.821	149.863	265.618	-41.4685	-42.3768	227.617	210.528	137.032	-6.545	9.7609	-48.7261	53.816	79.6911	7.88693	-18.2641	94.2473	75.8939	69.9067
588442	Vitis_acerifolia	588442a.jpg	a	4	11	14	T	45.0413	79.7555	-88.8007	-351.722	-204.179	-67.5769	73.8819	-179.755	-292.857	-82.6854	100.596	-240.554	-155.427	142.329	204.822	-9.75524	-184.273	150.541	233.185	-19.6636	-65.3598	226.746	206.904	94.2071	-3.10256	-5.59074	-37.5824	66.591	73.4517	18.4723	8.4175	112.193	85.2811	66.4659
588442	Vitis_acerifolia	588442a.jpg	a	3	12	14	N	33.9476	108.969	-202.61	-305.598	-156.131	-70.6716	88.6429	-168.247	-213.708	-115.322	111.597	-269.345	-167.242	130.479	211.367	-41.9668	-197.686	129.356	242.903	-44.1039	-107.526	206.665	229.949	107.025	7.95058	24.1238	-36.6861	70.828	82.9697	32.9114	-11.7297	115.44	83.991	89.4557
588442	Vitis_acerifolia	588442a.jpg	a	2	13	14	T	42.4663	115.42	-184.637	-364.678	-173.268	-50.4325	79.5116	-167.48	-234.669	-74.6265	99.6891	-234.308	-165.051	102.099	215.947	-21.9585	-199.795	95.2189	239.94	-49.6116	-76.6142	200.158	227.39	95.5693	9.17011	26.432	-42.8311	76.309	77.4041	37.1657	-10.584	128.523	95.9307	86.2005
588442	Vitis_acerifolia	588442a.jpg	a	1	14	14	T	61.4451	123.319	-159.519	-366.79	-154.14	-57.1516	76.0775	-168.914	-236.75	-113.863	75.9999	-277.932	-172.729	111.872	196.808	-25.7905	-194.656	120.92	212.278	-44.5094	-63.0082	192.432	205.284	99.9971	16.2314	38.8452	-25.6713	80.8048	69.1481	67.8359	-5.63561	131.754	98.8369	87.1695
588448	Vitis_acerifolia	588448b.jpg	b	14	1	14	N	56.6939	100.362	-26.2494	-247.847	-105.416	-61.2253	48.1078	-139.805	-211.579	-122.816	70.2821	-201.972	-221.958	117.53	183.303	-83.546	-256.579	133.662	200.742	-111.528	-129.03	317.704	248.386	46.7124	1.79707	-22.4054	-49.1713	70.3808	84.1586	-4.21476	8.37994	139.384	98.1314	69.6246
588448	Vitis_acerifolia	588448b.jpg	b	13	2	14	C	28.6784	110.064	-154.355	-201.482	-88.8375	-18.7513	32.4522	-131.784	-198.95	-113.743	47.1487	-265.437	-168.017	79.3935	219.259	-62.0873	-209.367	91.2798	283.185	-87.422	-166.141	198.076	304.99	141.739	-20.069	-31.6771	-50.7745	57.984	81.58	8.45555	-24.6995	125.292	83.9174	100.1
588448	Vitis_acerifolia	588448b.jpg	b	12	3	14	C	49.087	91.0608	-36.0255	-292.712	-110.655	-75.568	46.4334	-107.523	-235.803	-161.552	56.0337	-241.735	-179.46	137.132	176.563	-73.5428	-238.907	172.565	204.365	-91.9196	-83.9709	303.164	232.119	102.4	-12.7114	-35.4604	-34.8639	66.5053	66.5568	8.97184	12.7591	127.993	88.4785	70.2213
588448	Vitis_acerifolia	588448b.jpg	b	11	4	14	N	28.3584	105.341	-136.736	-294.853	-100.062	-30.6525	34.1247	-74.9946	-262.33	-74.6692	61.2285	-303.552	-153.719	82.437	233.831	-66.5565	-147.483	113.933	271.376	-80.012	-127.273	175.782	242.797	186.716	-25.9284	-26.5858	-49.2861	61.4683	77.6813	11.0771	9.58583	112.068	43.8339	103.054
588448	Vitis_acerifolia	588448b.jpg	b	10	5	14	T	44.2855	88.4628	-38.7006	-308.365	-143.053	-82.7511	52.0815	-147.363	-258.209	-138.973	62.3268	-218.239	-207.333	146.647	190.602	-69.5395	-226.814	162.017	222.776	-74.6957	-63.5258	275.506	237.267	90.0267	-0.0615328	-8.8757	-42.579	73.9756	74.6643	12.66	19.4861	110.979	76.7863	88.5276
588448	Vitis_acerifolia	588448b.jpg	b	9	6	14	T	26.2854	92.4723	-169.861	-275.513	-160.659	-85.4973	47.3056	-190.184	-224.645	-111.359	66.4287	-264.48	-172.648	105.692	244.778	-42.8629	-194.025	127.36	274.128	-39.8629	-72.6555	228.896	220.33	165.976	-3.55448	-6.86444	-18.5662	66.1021	68.4987	33.4177	-3.22074	106.551	72.0813	90.1565
588448	Vitis_acerifolia	588448b.jpg	b	8	7	14	N	39.4361	73.3135	-96.0122	-276.624	-167.422	-117.481	51.4236	-174.84	-254.486	-150.822	96.3317	-229.392	-193.729	148.603	204.679	-49.5199	-212.205	176.01	239.637	-51.9431	-47.3378	282.211	195.468	122.375	3.02716	-5.60343	-4.57083	66.9261	59.289	20.6854	9.27569	105.28	77.1967	60.8207
588448	Vitis_acerifolia	588448a.jpg	a	7	8	14	T	26.476	77.8604	-144.168	-246.9	-145.344	-96.9386	54.8945	-197.626	-227.241	-117.875	80.381	-278.36	-186.009	125.33	233.659	-43.672	-216.091	141.875	265.93	-43.5007	-52.2863	253.228	209.426	158.561	1.84598	-2.75953	-25.0543	58.2239	66.2503	23.3996	-3.28622	105.798	60.6167	83.3569
588448	Vitis_acerifolia	588448a.jpg	a	6	9	14	T	35.7269	66.7762	-59.7285	-298.731	-180.709	-88.584	47.7098	-170.247	-250.196	-117.003	70.9973	-244.48	-184.973	144.937	220.504	-44.6066	-219.253	168.68	253.397	-51.7106	-42.4836	269.433	204.863	128.547	-5.24096	-13.6761	-30.83	61.2287	65.7327	15.5581	2.21899	110.275	72.2646	63.6033
588448	Vitis_acerifolia	588448a.jpg	a	5	10	14	N	31.9065	84.8006	-137.498	-283.74	-170.607	-55.7843	40.9882	-189.426	-241.462	-67.6163	69.7841	-277.043	-175.934	88.5161	245.331	-23.0387	-187.921	102.332	279.615	-33.2492	-80.0845	233.422	245.337	141.629	2.59673	9.73106	-67.5458	44.5262	66.4431	32.4328	0.517868	108.42	78.5335	84.0878
588448	Vitis_acerifolia	588448a.jpg	a	4	11	14	T	35.8609	72.4158	-57.1463	-317.047	-192.612	-64.8207	59.1365	-185.693	-280.034	-98.5153	80.6836	-253.802	-171.923	142.244	219.776	-31.021	-206.508	160.378	245.659	-33.6074	-33.6578	248.075	193.682	130.446	2.06027	-6.25048	-34.7182	60.3654	58.045	18.721	3.88426	100.546	77.8122	57.567
588448	Vitis_acerifolia	588448a.jpg	a	3	12	14	T	31.7737	90.1468	-171.2	-331.302	-154.465	-63.4419	79.7026	-170.072	-252.56	-105.781	95.9903	-265.819	-169.113	110.274	211.117	-27.0308	-200.942	123.244	246.227	-40.9693	-58.7549	236.359	222.113	124.846	6.20598	15.6817	-29.2368	70.7303	72.6225	35.2862	-1.39589	110.647	71.9142	87.2027
588448	Vitis_acerifolia	588448a.jpg	a	2	13	14	N	44.7569	97.8981	-85.6857	-373.152	-163.115	-64.2359	41.7664	-138.296	-263.456	-147.051	62.1544	-239.932	-152.856	145.439	192.67	-29.9845	-211.512	150.116	227.596	-65.6187	-42.2222	228.019	215.892	110.938	8.33611	15.4351	-24.5067	75.8593	62.1599	37.8277	2.17004	116.442	85.8509	80.2966
588448	Vitis_acerifolia	588448a.jpg	a	1	14	14	T	50.1094	123.201	-141.804	-409.813	-136.395	-58.6388	47.0993	-124.651	-232.26	-148.812	40.6665	-253.952	-152.504	114.412	171.335	-14.3239	-198.79	110.683	195.97	-27.0175	-43.9449	229.22	220.765	75.5553	14.7139	27.0498	-4.98926	84.685	62.9444	65.2682	17.4108	123.503	89.6725	83.6306
588459	Vitis_acerifolia	588459b.jpg	b	14	1	14	N	61.4958	113.532	-85.8504	-239.111	-156.497	-72.5467	64.6594	-144.222	-252.471	-121.746	92.7485	-214.516	-198.692	90.2936	186.167	-70.5919	-261.537	119.107	225.913	-103.762	-103.432	267.577	266.005	79.3827	13.0929	4.88969	-67.6898	62.8529	98.0025	3.68085	15.8474	129.8	102.237	95.3806
588459	Vitis_acerifolia	588459b.jpg	b	13	2	14	C	41.5959	95.4171	-95.3026	-291.179	-135.772	-87.4636	41.9539	-145.809	-239.865	-87.8444	63.4268	-281.553	-182.808	119.637	218.414	-37.2669	-222.112	148.204	272.646	-61.0602	-90.2354	258.944	215.354	118.078	-16.1446	-32.7497	-31.5544	58.3098	80.2946	17.2907	-15.8191	129.163	95.929	79.8836
588459	Vitis_acerifolia	588459b.jpg	b	12	3	14	C	41.0376	92.1377	-30.2068	-293.717	-142.727	-90.0546	38.7136	-148.261	-245.32	-115.308	86.9333	-265.403	-173.327	125.083	163.516	-61.7619	-224.617	167.197	201.791	-109.233	-68.4231	271.301	253.115	147.237	-13.3328	-20.3995	-32.4622	73.0059	58.6384	20.9348	1.99576	125.829	84.6756	81.4143
588459	Vitis_acerifolia	588459b.jpg	b	11	4	14	N	37.375	84.9602	-108.055	-313.125	-136.812	-44.1878	65.141	-148.645	-265.422	-105.38	90.718	-268.15	-180.154	132.405	218.497	-33.2146	-221.524	166.605	253.187	-45.3754	-86.5841	254.241	216.666	104.131	16.9592	-15.6294	-28.3167	49.7791	76.0374	3.2018	-22.8354	106.508	75.122	71.8748
588459	Vitis_acerifolia	588459b.jpg	b	10	5	14	C	53.9025	97.363	-73.4158	-310.067	-131.63	-75.1046	35.8815	-125.355	-261.52	-148.467	84.5553	-272.126	-190.451	139.764	192.3	-34.0377	-221.447	175.952	235.869	-57.9502	-55.3599	250.708	221.702	101.563	-14.6223	-9.26224	-42.5651	68.1864	68.9639	12.3941	2.66406	121.733	95.174	64.7069
588459	Vitis_acerifolia	588459b.jpg	b	9	6	14	T	45.5971	98.546	-166.257	-285.138	-176.476	-76.5632	60.0546	-188.528	-249.491	-102.065	95.319	-268.364	-175.415	103.795	226.14	-25.6359	-203.277	129.068	258.725	-26.1246	-68.0366	240.874	196.443	148.123	2.45233	-11.7393	-33.3912	61.7215	81.8424	13.1832	19.8312	108.797	85.9401	80.0487
588459	Vitis_acerifolia	588459a.jpg	a	8	7	14	N	49.2009	91.3522	-65.1111	-286.551	-205.22	-76.4005	51.4429	-180.091	-275.288	-93.7935	93.5947	-256.583	-181.092	128.235	227.433	-44.3319	-209.112	143.636	248.79	-44.283	-41.5755	240.934	212.3	132.377	-3.61602	1.3866	-53.0899	59.4513	70.753	5.97557	-4.90044	111.996	85.4898	66.6912
588459	Vitis_acerifolia	588459a.jpg	a	7	8	14	T	38.3819	96.4526	-97.9658	-288.582	-184.034	-68.9897	57.0448	-190.921	-249.129	-91.2963	116.14	-273.573	-190.045	121.595	218.223	-48.383	-214.475	147.509	244.221	-53.9941	-59.2791	251.463	211.242	125.758	-2.75628	-0.688269	-30.9431	62.1582	75.7509	16.378	-3.8746	109.326	71.498	85.7867
588459	Vitis_acerifolia	588459a.jpg	a	6	9	14	T	42.1048	86.7248	-111.856	-309.757	-197.468	-89.3687	60.2928	-186.216	-258.316	-108.029	107.29	-244.064	-173.209	139.082	215.469	-29.0042	-203.234	163.261	250.52	-34.2686	-49.2485	239.79	208.735	119.394	-2.94569	-6.60243	-34.4196	60.8908	73.8855	14.2901	-7.99241	114.617	80.3933	69.2601
588459	Vitis_acerifolia	588459a.jpg	a	5	10	14	N	37.1085	102.425	-187.464	-288.055	-181.018	-62.6368	88.3448	-186.02	-235.62	-106.551	119.81	-278.03	-166.84	118.898	218.266	-21.1462	-193.15	134.019	258.911	-23.5041	-87.1833	211.756	219.21	109.433	6.01896	18.0231	-37.6749	64.9869	72.3148	23.4608	-11.3951	112.202	80.3624	70.7385
588459	Vitis_acerifolia	588459a.jpg	a	4	11	14	T	55.8388	102.54	-121.821	-320.77	-180.377	-78.557	69.3115	-170.724	-275.753	-106.379	103.208	-259.916	-168.765	131.183	204.188	-35.8926	-203.154	138.232	245.976	-47.7785	-80.0991	223.92	212.703	108.845	2.66757	16.2498	-32.1593	72.3318	72.4203	30.3574	5.41376	120.479	90.403	75.8785
588459	Vitis_acerifolia	588459a.jpg	a	3	12	14	T	46.6833	119.003	-149.899	-343.465	-167.676	-64.5945	58.7984	-165.257	-246.887	-92.517	125.001	-261.994	-162.186	114.442	200.485	-24.9479	-203.944	125.418	242.456	-72.4277	-78.6267	229.63	208.101	105.373	-3.32438	7.69372	-28.3092	71.3474	71.3815	32.407	-2.66473	124.913	90.6114	94.9777
588459	Vitis_acerifolia	588459a.jpg	a	2	13	14	N	53.9055	111.416	-138.307	-346.669	-160.846	-73.7746	73.567	-147.204	-299.184	-113.079	105.755	-258.181	-154.898	128.072	193.115	-25.9883	-191.096	122.835	232.17	-54.2253	-65.449	220.596	202.406	111.63	10.4993	18.3421	-27.6797	78.522	76.26	25.4231	4.81202	123.689	84.9706	78.5954
588459	Vitis_acerifolia	588459a.jpg	a	1	14	14	T	52.3533	123.015	-123.594	-386.629	-156.91	-35.8533	69.4289	-149.45	-239.76	-98.0987	84.386	-275.904	-161.264	120.961	195.182	-36.0614	-204.009	123.363	215.406	-65.6642	-81.3164	210.77	201.266	97.5698	8.72784	21.0264	-16.0745	86.2944	69.7122	39.309	3.64955	126.999	82.8153	98.3529
588646	Vitis_acerifolia	588646b.jpg	b	14	1	14	N	7.65933	146.891	-97.4325	-248.858	-167.459	-61.4902	90.8329	-200.662	-221.722	-31.4668	166.448	-231.447	-155.456	98.6361	209.614	-137.829	-157.535	122.605	252.377	-114.203	-113.98	180.158	220.135	98.2261	-34.9219	-0.824947	-96.4381	72.6351	84.0242	31.4004	-47.1415	150.105	60.9953	126.124
588646	Vitis_acerifolia	588646b.jpg	b	13	2	14	N	56.2021	125.717	-130.809	-211.783	-155.204	-93.8475	43.8699	-157.846	-231.78	-99.399	65.5355	-220.697	-206.845	77.0776	242.851	-76.1521	-220.933	91.6775	275.038	-88.7137	-137.146	226.755	247.861	90.7209	0.212156	6.35188	-49.8335	77.6455	95.9267	24.8973	-13.3898	142.494	118.446	85.1019
588646	Vitis_acerifolia	588646b.jpg	b	12	3	14	N	56.9742	136.962	-74.9763	-248.964	-134.31	-95.2367	37.6141	-144.641	-222.786	-121.002	54.9641	-226.488	-188.098	90.8351	186.358	-72.9899	-234.311	109.403	232.571	-91.5582	-138.694	262.759	291.003	43.8852	1.03441	-4.64033	-43.4414	73.3982	80.8598	24.7917	-4.04796	156.705	99.286	106.781
588646	Vitis_acerifolia	588646b.jpg	b	11	4	14	C	39.0941	105.993	-117.767	-228.008	-129.81	-53.5513	56.0994	-153.624	-212.695	-79.2746	87.8405	-213.592	-206.036	95.3593	225.771	-75.1237	-249.832	111.571	263.333	-91.3939	-161.578	228.787	293.048	62.676	2.67303	1.73678	-47.8294	67.7619	89.872	10.8752	-31.7363	124.026	99.554	85.7829
588646	Vitis_acerifolia	588646b.jpg	b	10	5	14	C	47.8326	119.855	-72.5158	-259.932	-170.141	-56.5403	56.858	-196.101	-205.376	-79.6404	116.504	-247.333	-196.028	108.549	201.547	-75.3939	-238.724	121.209	225.215	-80.863	-140.174	263.854	247.45	49.8301	5.88753	16.6826	-44.742	79.1765	81.3207	8.25169	-13.9975	142.833	99.0824	85.5633
588646	Vitis_acerifolia	588646b.jpg	b	9	6	14	N	67.6075	116.696	-72.8591	-237.894	-171.228	-90.8946	53.0586	-167.817	-237.369	-95.5113	75.2891	-225.083	-210.215	107.009	211.937	-60.15	-241.129	120.144	234.439	-63.1671	-154.195	245.669	250.467	29.9415	16.7614	15.9815	-38.1301	81.0836	96.6116	8.73292	1.35639	147.362	117.597	67.8972
588646	Vitis_acerifolia	588646b.jpg	b	8	7	14	T	55.3657	136.881	-110.507	-256.706	-141.488	-73.0042	36.6673	-162.559	-218.457	-98.5281	54.0778	-253.073	-194.993	88.873	216.629	-70.144	-237.227	98.5022	247.817	-86.5872	-141.815	224.153	268.948	87.7857	16.0822	15.6621	-45.2524	76.0294	88.2619	36.0963	1.87018	135.598	104.022	101.021
588646	Vitis_acerifolia	588646a.jpg	a	7	8	14	T	51.0388	133.041	-104.856	-261.566	-144.888	-98.7728	39.4984	-172.683	-234.282	-115.958	82.594	-241.488	-184.704	107.425	200.574	-68.7795	-219.308	108.09	234.853	-88.4871	-132.296	246.674	265.466	71.7536	4.69453	11.4259	-34.7351	84.5463	84.4667	28.364	-8.80941	147.721	100.693	108.693
588646	Vitis_acerifolia	588646a.jpg	a	6	9	14	N	52.5306	133.411	-114.887	-269.348	-154.013	-79.1892	51.8231	-170.56	-211.062	-112.245	69.7594	-244.103	-191.274	104.873	210.191	-63.1038	-232.156	112.534	228.903	-78.0325	-140.581	237.942	271.799	67.7743	10.0982	23.8447	-38.6631	76.4161	88.1185	26.0763	-11.6356	136.391	111.049	97.3194
588646	Vitis_acerifolia	588646a.jpg	a	5	10	14	T	69.9694	135.846	-94.2951	-307.717	-159.105	-78.2805	58.0229	-153.222	-220.425	-125.042	61.5385	-239.525	-182.604	120.517	193.562	-58.6741	-219.292	127.503	221.973	-90.3391	-143.666	229.131	240.682	51.3931	12.8217	18.0894	-31.0382	89.208	86.5188	37.9327	-14.8859	150.31	120.224	92.8696
588646	Vitis_acerifolia	588646a.jpg	a	4	11	14	T	56.2448	148.48	-169.582	-247.02	-144.785	-70.5139	66.188	-155.454	-237.61	-124.172	78.8728	-250.152	-179.026	69.2172	208.809	-53.1238	-207.449	81.1577	228.498	-73.5042	-152.253	194.155	274.2	53.3992	12.7487	33.278	-34.4678	84.4793	85.4028	46.0549	4.1745	150.521	110.034	113.198
588646	Vitis_acerifolia	588646a.jpg	a	3	12	14	N	74.7645	149.954	-95.3748	-286.239	-155.977	-64.628	50.2621	-152.545	-236.907	-128.784	64.8078	-229.73	-182.026	96.9955	184.274	-73.6874	-238.853	76.7567	200.46	-96.1134	-132.724	221.332	258.07	44.6417	22.771	39.5411	-26.0184	92.7013	92.4673	43.0096	2.37671	160.407	117.627	106.387
588646	Vitis_acerifolia	588646a.jpg	a	2	13	14	T	58.8366	147.171	-132.436	-336.296	-145.849	-55.8314	60.0214	-158.083	-249.136	-123.437	62.5764	-260.583	-174.357	97.403	194.048	-59.4029	-194.916	100.906	208.128	-60.6582	-121.579	202.488	234.194	77.2789	14.0923	33.858	-22.0748	91.7664	87.4373	46.5248	3.0727	153.811	117.941	103.084
588646	Vitis_acerifolia	588646a.jpg	a	1	14	14	T	53.1629	144.196	-135.285	-370.37	-151.239	-74.9844	60.3379	-144.719	-204.899	-87.2629	55.0938	-234.079	-179.297	79.5233	176.084	-57.8498	-200.75	96.9129	215.105	-88.1727	-110.348	205.631	250.935	68.695	16.2862	33.5153	-28.8061	97.7912	80.8694	58.4663	-4.68712	156.519	107.437	116.188
w2_588448	Vitis_acerifolia	w2_588448b.jpg	b	16	1	16	N	49.7269	104.099	-112.165	-231.085	-171.347	-81.7909	44.9136	-186.093	-250.299	-56.943	94.7129	-235.454	-213.8	52.5406	231.313	-62.5357	-230.972	105.839	257.263	-49.0097	-84.1022	223.803	260.304	90.3998	-2.12133	-26.5849	-61.4707	68.6573	76.1152	18.4652	-1.56608	153.59	113.497	112.103
w2_588448	Vitis_acerifolia	w2_588448b.jpg	b	15	2	16	N	53.4266	107.056	-88.0483	-232.283	-154.072	-94.6341	29.85	-139.633	-234.214	-133.397	74.1704	-211.385	-211.938	92.6621	210.621	-61.8422	-250.032	130.261	247.167	-82.224	-96.8031	268.69	282.757	83.496	-5.87234	-5.57105	-58.0188	65.4775	83.7838	15.1134	17.1625	124.307	100.06	73.907
w2_588448	Vitis_acerifolia	w2_588448b.jpg	b	14	3	16	N	27.3135	121.865	-91.9894	-268.851	-132.737	-80.6936	30.8483	-141.833	-206.353	-87.1616	55.5384	-270.787	-177.347	109.629	228.485	-67.8411	-212.104	129.085	269.636	-77.6898	-117.613	264.362	250.062	118.397	-21.5753	-55.171	-45.5995	66.8168	81.641	12.3299	-19.9543	128.036	81.7492	99.5086
w2_588448	Vitis_acerifolia	w2_588448b.jpg	b	13	4	16	N	62.0262	94.9793	-92.3541	-297.79	-112.591	-67.5826	27.7294	-127.814	-247.86	-188.603	102.323	-229.898	-166.665	126.372	152.37	-29.0528	-240.617	166.404	201.544	-54.9434	-53.8729	299.095	241.676	85.5842	-18.6665	-52.0474	-36.8989	67.875	66.7378	10.5762	18.9763	134.576	96.1413	62.2694
w2_588448	Vitis_acerifolia	w2_588448b.jpg	b	12	5	16	N	-8.58034	79.8392	-194.343	-311.185	-120.098	-42.5562	53.9482	-134.42	-198.483	-19.8958	132.391	-306.346	-118.946	91.8245	220.99	-14.417	-176.097	142.496	293.292	-23.2791	-63.5569	224.054	187.684	163.724	-27.4352	-56.5608	-62.7992	39.3424	69.0239	-3.97697	-38.2777	92.0576	51.2872	79.2993
w2_588448	Vitis_acerifolia	w2_588448b.jpg	b	11	6	16	N	51.9465	115.79	-79.1419	-344.571	-119.085	-54.7208	62.3452	-133.247	-232.199	-130.281	71.7511	-259.838	-178.097	129.78	178.262	-59.5763	-217.082	158.106	207.504	-69.1039	-116.234	262.321	231.655	66.4482	-8.52402	-19.2188	-28.1108	87.7417	77.4378	17.5854	5.21628	141.697	92.3557	91.0885
w2_588448	Vitis_acerifolia	w2_588448b.jpg	b	10	7	16	T	48.6107	118.255	-129.625	-283.096	-141.155	-51.2107	36.5691	-162.924	-227.548	-98.2041	70.3956	-262.677	-187.482	92.8862	216.801	-68.7161	-220.145	113.526	264.03	-72.9732	-115.275	225.759	246.537	138.909	-2.65302	-12.2051	-55.1154	72.6834	86.2925	29.1999	4.06498	127.511	105.698	93.2755
w2_588448	Vitis_acerifolia	w2_588448a.jpg	a	9	8	16	N	56.211	102.272	-72.6362	-284.216	-138.979	-100.583	46.6577	-162.343	-248.56	-135.382	94.0329	-230.398	-204.156	128.571	188.355	-62.508	-243.08	156.162	219.297	-77.9568	-83.1232	283.762	227.093	83.4121	-1.47661	-9.43457	-15.6913	83.1303	65.1677	22.0485	25.3462	129.81	85.5432	73.6531
w2_588448	Vitis_acerifolia	w2_588448a.jpg	a	8	9	16	T	30.4772	100.76	-166.392	-258.066	-160.942	-101.219	51.4618	-207.749	-240.305	-106.174	93.8194	-263.3	-178.419	107.694	225.948	-34.5595	-205.349	132.576	270.591	-36.0231	-62.1907	230.727	216.901	148.428	-2.33893	-9.32617	-22.6709	64.5108	66.1871	32.4492	-2.75263	112.385	85.9746	86.8859
w2_588448	Vitis_acerifolia	w2_588448a.jpg	a	7	10	16	T	43.0826	85.7772	-57.452	-308.381	-163.445	-103.145	68.9999	-158.512	-271.54	-116.632	116.914	-227.084	-191.887	143.615	186.742	-53.8388	-222.676	188.735	219.398	-70.9855	-51.5928	267.633	212.261	88.492	-2.00534	-6.11769	-39.3468	71.6131	64.8627	17.5389	8.73567	116.072	78.9486	65.2202
w2_588448	Vitis_acerifolia	w2_588448a.jpg	a	6	11	16	N	18.3982	99.259	-161.315	-272.281	-164.115	-64.7882	56.6556	-180.298	-247.916	-74.5209	120.231	-260.514	-167.615	108.046	234.632	-44.457	-207.507	124.711	283.974	-51.8667	-98.7918	211.807	243.076	127.096	-10.8187	-6.94053	-34.1084	57.4752	66.44	31.8848	-7.68482	103.87	76.464	91.517
w2_588448	Vitis_acerifolia	w2_588448a.jpg	a	5	12	16	T	55.2227	110.663	-99.0261	-308.079	-162.494	-75.5513	72.4862	-156.247	-264.965	-108.436	94.1923	-242.106	-194.346	116.554	201.706	-53.7199	-236.445	123.539	231.535	-76.9108	-84.2152	245.474	236.944	69.7225	12.0005	22.8028	-35.7985	76.7975	72.4017	34.2651	13.785	125.715	87.0159	95.5172
w2_588448	Vitis_acerifolia	w2_588448a.jpg	a	4	13	16	T	40.9231	96.7477	-133.964	-334.264	-161.744	-67.2692	66.0793	-168.665	-273.182	-85.9375	127.357	-258.655	-164.463	127.156	205.113	-28.1517	-203.326	136.701	236.039	-62.3754	-84.8913	229.443	220.137	111.587	0.777756	2.25465	-25.8648	72.1999	72.8249	28.8925	-4.73887	120.495	82.9221	79.8395
w2_588448	Vitis_acerifolia	w2_588448a.jpg	a	3	14	16	N	42.7695	103.448	-91.9002	-343.352	-156.369	-53.8679	65.0586	-134.627	-259.797	-121.862	119.24	-254.11	-166.398	128.152	184.243	-49.6581	-231.344	149.75	213.794	-84.4427	-79.2211	245.553	228.717	72.5107	8.22653	18.0994	-32.3144	78.6116	71.9532	29.2324	3.34425	126.421	79.9981	90.1414
w2_588448	Vitis_acerifolia	w2_588448a.jpg	a	2	15	16	T	43.9326	98.7114	-118.493	-391.515	-156.932	-46.7404	73.9889	-143.502	-275.827	-92.599	96.7547	-257.651	-137.777	137.305	191.652	-17.6327	-175.411	135.911	225.47	-56.2045	-88.6235	218.164	207.529	89.9012	10.3301	15.9842	-30.2502	72.1297	70.9814	28.4163	-27.1314	130.913	89.8056	78.4105
w2_588448	Vitis_acerifolia	w2_588448a.jpg	a	1	16	16	T	49.9264	119.131	-140.496	-397.035	-152.006	-36.7348	66.9788	-130.033	-262.144	-114.875	102.678	-243.817	-152.925	122.598	181.526	-39.0355	-201.246	101.81	205.916	-68.4744	-57.7988	221.214	202.719	92.5977	11.299	26.0467	-20.8772	83.062	75.0233	38.6792	-11.0043	131.405	102.432	93.4618
w2_588449	Vitis_acerifolia	w2_588449a.jpg	a	13	1	13	N	59.505	128.455	-31.6415	-177.611	-139.091	-66.8789	59.8397	-143.293	-177.307	-89.4541	82.4149	-181.509	-181.235	38.1436	154.631	-110.479	-242.326	39.9416	188.942	-136.054	-177.046	231.949	283.324	-26.5	-19.6346	68.5585	-65.688	147.399	66.7408	21.3218	21.2803	171.786	117.291	84.2244
w2_588449	Vitis_acerifolia	w2_588449a.jpg	a	12	2	13	N	67.9959	119.991	-56.8778	-200.271	-141.45	-97.2121	52.6469	-142.322	-252.254	-112.28	103.709	-197.021	-220.09	93.3326	199.731	-76.0409	-272.319	105.007	228.649	-87.8509	-90.2267	286.247	241.491	7.40235	-1.83972	-8.04893	-53.0374	69.9605	85.7964	4.4377	0.231134	145.485	107.843	89.1833
w2_588449	Vitis_acerifolia	w2_588449a.jpg	a	11	3	13	C	41.7311	100.948	-96.6706	-266.662	-138.051	-43.3717	59.1077	-151.281	-231.525	-77.6172	110.325	-229.238	-204.836	123.175	217.54	-70.6358	-236.748	126.825	249.876	-86.136	-144.948	235.461	268.417	74.5285	-0.240315	-10.157	-77.8246	74.6966	95.516	5.88544	-14.2026	124.967	102.531	68.6117
w2_588449	Vitis_acerifolia	w2_588449a.jpg	a	10	4	13	C	51.7464	138.696	-114.376	-276.455	-163.205	-89.6681	61.086	-169.457	-241.599	-103.264	111.901	-232.824	-181.53	107.23	197.781	-63.2347	-226.456	120.506	245.735	-82.3816	-115.724	239.449	254.452	56.1138	-5.5797	2.69094	-45.272	75.782	78.1638	20.677	6.7027	144.113	86.1733	112.026
w2_588449	Vitis_acerifolia	w2_588449a.jpg	a	9	5	13	N	45.3273	111.798	-141.356	-244.711	-158.005	-84.5245	63.823	-196.059	-222.457	-121.444	77.9489	-272.379	-191.44	117.915	228.105	-36.5835	-227.22	119.972	252.684	-49.5137	-99.7752	240.683	237.734	98.1709	1.3559	3.49081	-35.1482	77.72	77.6904	30.7196	-8.78749	124.358	99.52	80.3881
w2_588449	Vitis_acerifolia	w2_588449a.jpg	a	8	6	13	N	44.2851	105.102	-91.1536	-306.493	-184.349	-96.5026	70.5826	-178.184	-248.004	-116.409	102.098	-223.208	-186.128	134.882	201.706	-59.6645	-205.673	160.723	227.938	-74.4645	-68.9239	248.32	232.685	110.035	0.80104	12.1751	-58.7433	65.078	80.4856	1.0665	-8.17993	134.703	90.5719	82.8413
w2_588449	Vitis_acerifolia	w2_588449a.jpg	a	7	7	13	N	42.7379	98.786	-152.214	-279.275	-177.658	-76.5141	70.1688	-192.476	-238.827	-93.1915	96.9359	-249.827	-180.348	122.268	226.833	-29.2235	-208.852	134.743	265.216	-35.809	-105.336	229.748	236.741	107.277	-1.09412	-6.23237	-41.1462	58.1539	78.8015	18.6294	-12.2555	117.656	100.297	75.2866
w2_588449	Vitis_acerifolia	w2_588449a.jpg	a	6	8	13	T	47.1274	103.936	-92.2635	-305.721	-178.656	-68.8352	76.805	-153.077	-261.848	-105.852	92.1052	-228.593	-188.852	124.968	209.761	-56.3648	-222.26	146.204	248.107	-68.1726	-103.62	234.098	250.06	73.1465	2.83762	7.53885	-55.3083	78.9493	81.6134	21.4357	11.7079	112.173	82.6828	84.1663
w2_588449	Vitis_acerifolia	w2_588449a.jpg	a	5	9	13	T	40.344	115.955	-183.329	-220.434	-150.072	-83.5564	88.7494	-167.316	-225.33	-129.284	100.84	-237.964	-188.42	97.6376	219.782	-58.7605	-236.152	99.2878	258.412	-77.3325	-106.959	246.503	250.123	91.534	7.14663	19.9026	-33.2063	64.8959	84.9965	15.4537	-0.878419	122.112	73.9521	101.365
w2_588449	Vitis_acerifolia	w2_588449a.jpg	a	4	10	13	N	41.3638	92.8066	-145.922	-319.939	-171.666	-69.1086	77.4903	-167.276	-278.18	-89.404	144.456	-250.919	-166.778	130.035	204.507	-25.3679	-213.195	149.887	248.229	-35.8599	-72.4992	230.471	213.148	89.2428	5.84592	6.01277	-28.2863	63.6315	71.2729	31.7108	-8.31364	101.506	78.5282	62.5712
w2_588449	Vitis_acerifolia	w2_588449a.jpg	a	3	11	13	T	37.6815	103.335	-139.621	-320.609	-173.946	-54.8722	62.7074	-167.996	-251.143	-103.98	132.791	-272.837	-164.404	125.922	198.306	-34.5493	-208.528	138.447	238.517	-56.9783	-87.1428	226.257	227.487	111.77	4.70146	19.856	-37.3258	70.8102	76.6253	13.5233	0.76327	115.466	82.5301	86.4341
w2_588449	Vitis_acerifolia	w2_588449a.jpg	a	2	12	13	T	45.376	106.729	-135.261	-315.356	-165.827	-67.7209	79.8908	-159.262	-268.171	-121.865	101.178	-253.023	-176.743	122.972	203.919	-31.9293	-217.406	126.287	234.57	-65.2435	-77.8867	241.853	233.315	95.6623	9.18182	17.4982	-26.9568	71.1468	74.0302	29.0123	8.23192	116.746	78.5593	86.4932
w2_588449	Vitis_acerifolia	w2_588449a.jpg	a	1	13	13	N	47.049	135.797	-96.4927	-345.994	-157.859	-52.0965	59.1582	-138.929	-235.257	-127.711	67.1425	-268.86	-170.428	126.758	193.438	-57.156	-205.43	115.695	222.719	-103.135	-99.7389	216.603	230.287	90.6513	11.5874	28.8629	-16.4514	90.6489	73.2688	52.5025	-4.02291	133.459	81.0308	102.902
w2_588458	Vitis_acerifolia	w2_588458b.jpg	b	18	1	18	N	46.5985	125.461	-124.664	-235.74	-158.361	-75.0827	57.9495	-155.029	-221.008	-84.1747	104.592	-222.257	-182.139	97.2388	211.352	-68.9518	-227.05	115.335	255.996	-93.4503	-157.596	224.527	285.652	84.1943	-5.05216	-0.323349	-67.4841	68.3166	86.901	14.7223	-31.9206	134.011	126.233	71.2034
w2_588458	Vitis_acerifolia	w2_588458b.jpg	b	17	2	18	N	47.1755	101.707	-60.5514	-238.446	-123.753	-50.4392	53.3604	-105.538	-236.777	-135.433	62.459	-193.943	-197.072	108.527	201.629	-73.9387	-258.642	105.774	232.316	-110.851	-144.882	275.329	283.824	31.5257	-3.4473	7.24394	-44.6774	74.3162	89.6353	13.9509	-21.6549	128.615	121.057	61.5995
w2_588458	Vitis_acerifolia	w2_588458b.jpg	b	16	3	18	C	36.8831	125.447	-138.236	-234.409	-127.377	-38.4125	49.4102	-115.395	-203.352	-92.6198	96.5552	-259.643	-186.854	89.2263	214.563	-56.2892	-228.23	78.3797	255.135	-96.0322	-159.653	225.338	295.989	57.0806	-2.03065	4.5591	-61.2781	73.2835	81.1139	24.9301	-44.4653	132.942	121.827	81.615
w2_588458	Vitis_acerifolia	w2_588458b.jpg	b	15	4	18	C	62.28	116.17	-111.641	-276.338	-133.922	-46.6463	54.1411	-136.794	-244.742	-124.324	89.6401	-240.242	-150.623	115.945	182.469	-49.6322	-246.026	88.0837	224.757	-93.1007	-143.781	258.571	276.283	78.1808	6.68021	-10.543	-38.9816	84.2759	78.3562	10.0884	-20.5434	149.706	115.654	76.5984
w2_588458	Vitis_acerifolia	w2_588458b.jpg	b	14	5	18	N	23.4724	103.008	-102.797	-319.945	-115.264	-58.1605	58.9508	-132.871	-209.119	-91.6091	80.8541	-253.969	-159.271	128.506	205.651	-58.8659	-207.02	143.606	250.808	-100.161	-129.793	283.591	237.219	110.153	-12.4963	-22.0324	-47.2823	60.3566	80.6899	5.68334	-45.0753	133.085	90.4723	69.625
w2_588458	Vitis_acerifolia	w2_588458b.jpg	b	13	6	18	C	59.351	138.286	-162.853	-245.62	-103.317	-53.8504	42.0665	-136.468	-146.394	-156.19	29.3267	-221.006	-188.414	82.3742	206.072	-86.7987	-237.338	85.5166	246.184	-110.487	-146.103	260.449	247.995	103.605	7.8503	-2.60342	-38.3154	78.8171	92.7861	12.0543	-9.33761	142.608	100.441	109.314
w2_588458	Vitis_acerifolia	w2_588458b.jpg	b	12	7	18	C	44.0748	118.665	-144.454	-279.212	-117.17	-54.842	49.3697	-156.183	-184.091	-145.17	59.4189	-253.726	-195.882	112.21	222.766	-65.4437	-229.469	133.237	250.965	-77.6834	-102.781	266.024	229.819	120.248	3.89623	-9.20971	-55.2276	72.4264	87.1647	7.43365	-8.98435	128.218	90.5856	83.0078
w2_588458	Vitis_acerifolia	w2_588458b.jpg	b	11	8	18	N	52.3602	119.922	-134.298	-295.563	-159.176	-103.679	36.4975	-172.539	-201.629	-127.694	46.2522	-225.994	-190.109	104.806	208.032	-49.0019	-211.739	113.873	236.434	-59.9354	-93.1509	266.337	271.705	117.88	-7.56249	-8.21652	-34.0245	70.866	79.7074	20.6475	5.01792	129.745	95.6821	98.5458
w2_588458	Vitis_acerifolia	w2_588458b.jpg	b	10	9	18	T	30.6021	95.3503	-137.144	-293.207	-165.408	-85.5964	43.8123	-182.08	-216.446	-115.913	93.4755	-234.431	-186.176	125.263	225.755	-44.3429	-216.292	147.561	266.495	-43.9655	-71.1063	261.082	244.219	119.518	-2.81753	5.05354	-47.2783	63.0976	72.3425	8.79911	-12.4445	105.786	78.4115	68.025
w2_588458	Vitis_acerifolia	w2_588458a.jpg	a	9	10	18	T	54.3558	110.308	-115.851	-275.673	-166.296	-97.0588	37.5988	-181.7	-207.972	-133.109	62.5274	-223.521	-195.092	111.357	207.228	-48.5838	-225.858	124.864	239.774	-67.4156	-106.258	272.308	269.909	100.048	3.42144	12.7413	-37.334	70.8287	76.2435	22.4547	8.41507	122.762	95.1875	79.3895
w2_588458	Vitis_acerifolia	w2_588458a.jpg	a	8	11	18	N	39.6085	116.593	-131.325	-263.023	-158.856	-91.1057	56.019	-188.065	-206.321	-111.168	74.876	-236.95	-196.313	106.993	220.666	-56.4515	-232.63	118.349	251.772	-74.9463	-99.2593	260.614	262.991	102.439	4.14766	15.3082	-37.1052	66.3721	73.8712	28.0461	-12.031	119.524	89.8895	87.4705
w2_588458	Vitis_acerifolia	w2_588458a.jpg	a	7	12	18	T	41.4479	102.958	-96.8926	-312.735	-165.276	-87.7104	48.4183	-181.927	-227.161	-110.576	65.5844	-238.31	-193.3	125.671	210.028	-48.1049	-221.705	144.58	252.076	-62.8057	-59.8446	265.9	231.288	126.63	2.73291	4.40509	-51.8699	64.7305	65.797	23.9303	9.93845	102.19	88.739	81.1732
w2_588458	Vitis_acerifolia	w2_588458a.jpg	a	6	13	18	T	44.7508	107.457	-159.848	-306.947	-150.855	-88.1721	59.6855	-174.476	-196.933	-109.629	66.145	-233.667	-194.463	110.187	215.52	-45.147	-229.445	118.834	246.123	-64.4694	-81.6737	262.749	245.472	123.93	1.7722	-0.673768	-32.256	63.3068	73.2523	28.0664	1.6419	119.919	91.1112	88.7312
w2_588458	Vitis_acerifolia	w2_588458a.jpg	a	5	14	18	N	46.3979	114.193	-146.404	-291.663	-159.11	-74.6062	43.2498	-181.853	-214.045	-117.125	82.2216	-225.935	-191.135	115.466	215.818	-51.2198	-222.631	114.481	255.12	-72.467	-127.957	237.084	255.121	98.418	7.00344	15.1735	-32.6327	84.4709	75.297	28.0751	20.2821	115.29	93.4054	92.2167
w2_588458	Vitis_acerifolia	w2_588458a.jpg	a	4	15	18	T	60.0334	89.9644	-3.79972	-348.777	-174.854	-74.4168	64.4455	-129.202	-236.819	-111.717	129.009	-147.761	-187.835	141.689	133.947	-61.954	-240.678	159.659	143.874	-88.8083	-68.3733	283.913	247.117	-7.21479	-0.499351	16.3136	-33.5005	75.3641	67.0361	15.8652	12.6961	119.568	88.2021	67.5147
w2_588458	Vitis_acerifolia	w2_588458a.jpg	a	3	16	18	T	55.1379	116.945	-178.719	-288.24	-150.989	-64.726	77.0566	-159.241	-218.782	-131	68.4492	-230.512	-168.859	100.801	204.807	-44.3433	-220.668	80.3846	225.822	-75.8509	-138.388	251.894	266.638	95.2583	16.2882	12.4288	-23.0905	82.6786	81.1619	34.8975	6.72411	128.94	97.4099	89.6865
w2_588458	Vitis_acerifolia	w2_588458a.jpg	a	2	17	18	N	51.3457	141.669	-125.363	-326.926	-141.785	-57.5703	54.9191	-142.7	-170.159	-118.625	26.4339	-234.486	-169.307	100.136	198.709	-62.1147	-218.417	83.5508	214.999	-108.658	-152.767	223.344	275.127	70.0671	12.6833	38.8228	-29.3949	92.2898	80.3707	52.3386	-0.921565	143.465	93.527	105.396
w2_588458	Vitis_acerifolia	w2_588458a.jpg	a	1	18	18	T	68.0906	131.595	-193.626	-377.554	-147.821	-55.6043	64.1477	-147.635	-226.693	-133.38	69.4833	-226.906	-148.552	112.19	193.911	-31.0068	-193.452	88.0539	223.275	-65.8947	-101.698	208.391	207.151	88.7009	20.8583	33.0446	-11.9249	84.1641	75.1694	55.6659	6.56936	139.086	95.1092	97.0881
w2_588459	Vitis_acerifolia	w2_588459b.jpg	b	18	1	18	N	65.9854	103.56	-95.2218	-293.453	-183.829	-99.9192	68.3817	-180.744	-244.948	-108.843	88.4903	-226.855	-173.123	136.911	187.15	-63.9544	-211.327	168.377	225.891	-52.1246	-133.576	263.064	221.782	100.577	7.06552	-28.5051	-29.9609	58.3509	89.6398	26.0778	11.2306	116.833	106.37	80.6459
w2_588459	Vitis_acerifolia	w2_588459b.jpg	b	17	2	18	N	51.6182	119.161	-79.8068	-210.59	-149.763	-98.0082	42.1862	-178.754	-218.03	-111.573	83.9047	-244.182	-195.417	107.813	207.646	-61.0583	-232.05	130.84	241.947	-87.0518	-136.383	261.135	280.798	68.6869	-5.25095	1.58471	-62.2337	59.8057	76.9256	15.7416	-6.93776	127.728	100.846	98.7204
w2_588459	Vitis_acerifolia	w2_588459b.jpg	b	16	3	18	N	51.9	126.463	-93.054	-223.06	-152.637	-93.5539	38.4404	-161.922	-225.34	-91.4616	86.3886	-213.449	-197.755	95.2765	211.289	-74.231	-229.621	99.1862	247.146	-101.272	-147.793	247.642	303.889	65.3554	-7.04661	-5.39374	-43.8025	67.0435	77.949	34.1352	-6.68914	129.337	86.737	99.9047
w2_588459	Vitis_acerifolia	w2_588459b.jpg	b	15	4	18	C	47.6948	127.511	-92.0823	-248.295	-141.866	-62.7288	47.6797	-155.04	-242.816	-83.6055	105.104	-258.736	-183.438	101.908	211.24	-72.2635	-220.643	119.703	252.656	-99.4617	-151.408	231.467	265.365	81.6604	2.91512	-9.78099	-53.762	75.432	81.6499	11.5727	-16.6812	143.272	88.3929	97.3858
w2_588459	Vitis_acerifolia	w2_588459b.jpg	b	14	5	18	C	76.2483	131.084	-51.2928	-246.894	-126.945	-58.421	39.9932	-105.854	-264.69	-119.842	107.279	-246.043	-187.132	93.2131	168.925	-69.1419	-253.168	103.999	205.197	-105.861	-146.098	267.16	255.937	25.8107	2.04713	9.18877	-39.495	74.6853	76.3784	14.7498	27.7932	147.464	109.024	84.7024
w2_588459	Vitis_acerifolia	w2_588459b.jpg	b	13	6	18	N	52.7808	130.195	-134.971	-251.987	-96.8497	-48.5619	37.4387	-99.4152	-216.967	-124.837	68.0881	-273.05	-185.635	87.5188	196.423	-68.5236	-227.59	87.3705	241.544	-112.131	-150.697	227.842	279.35	87.8637	-2.28303	-7.7201	-31.4902	68.8869	84.1556	39.5449	-14.2404	143.429	100.943	113.576
w2_588459	Vitis_acerifolia	w2_588459b.jpg	b	12	7	18	C	63.4848	118.011	-101.983	-267.808	-117.082	-53.8333	31.0517	-102.551	-262.045	-163.572	85.4402	-266.81	-183.51	113.722	205.593	-61.4216	-223.661	129.02	238.464	-93.0448	-117.744	240.361	242.29	86.7774	-10.2666	-13.9689	-30.2878	80.5428	75.5856	30.1781	0.812366	138.746	103.858	85.6523
w2_588459	Vitis_acerifolia	w2_588459b.jpg	b	11	8	18	T	62.2536	139.28	-122.36	-285.284	-147.917	-90.7337	60.8341	-158.376	-249.645	-102.601	88.0483	-244.596	-182.155	95.2282	191.326	-58.1167	-227.512	97.8535	224.674	-80.2818	-121.682	255.659	252.817	74.7699	2.9262	-7.8079	-16.9764	84.0675	80.211	24.4027	13.4229	146.825	91.734	109.713
w2_588459	Vitis_acerifolia	w2_588459a.jpg	a	10	9	18	N	66.462	110.848	-54.5265	-274.912	-137.436	-85.2696	41.1028	-145.21	-232.573	-140	44.2457	-238.479	-200.78	116.334	198.873	-69.2565	-250.488	134.224	227.067	-90.9207	-103.246	272.128	244.917	83.475	0.18425	8.30037	-43.1236	79.1707	75.206	27.9443	30.5595	132.696	93.5554	78.9259
w2_588459	Vitis_acerifolia	w2_588459a.jpg	a	9	10	18	T	46.7002	135.344	-168.999	-267.455	-162.074	-77.7264	64.7147	-184.684	-216.177	-116.657	79.2267	-261.506	-170.8	93.4178	215.907	-49.1612	-203.761	108.204	251.16	-64.7851	-126.743	223.281	254.145	104.528	7.13998	19.8853	-37.8634	72.8438	80.9404	31.1451	-9.16063	130.524	95.6433	102.802
w2_588459	Vitis_acerifolia	w2_588459a.jpg	a	8	11	18	T	59.1646	123.655	-98.8845	-277.94	-161.624	-97.5437	38.8516	-173.676	-222.488	-134.737	71.2897	-233.897	-194.413	108.42	199.917	-63.3143	-233.995	122.182	232.942	-81.3155	-103.512	260.184	251.617	82.9316	1.43299	15.9664	-34.9243	79.851	73.9244	38.055	21.8321	138.251	98.8703	92.9285
w2_588459	Vitis_acerifolia	w2_588459a.jpg	a	7	12	18	N	49.2795	129.262	-141.729	-267.373	-146.034	-92.6406	41.6794	-174.114	-199.92	-131.11	65.6057	-252.254	-184.2	107.292	216.562	-58.3752	-225.327	118.959	254.612	-75.1182	-123.639	242.869	250.333	92.5797	-4.86655	8.90429	-22.299	81.1586	81.7153	32.8618	2.83376	133.311	85.3931	103.788
w2_588459	Vitis_acerifolia	w2_588459a.jpg	a	6	13	18	T	69.7228	129.673	-84.4217	-291.575	-162.847	-102.099	43.7605	-161.286	-246.926	-120.64	96.2367	-236.724	-187.196	116.863	193.438	-67.6551	-220.27	133.92	219.179	-88.3979	-122.031	249.154	243.004	63.6825	2.68439	14.8145	-25.6108	83.2705	73.9018	39.1387	15.8613	140.87	91.5143	96.9917
w2_588459	Vitis_acerifolia	w2_588459a.jpg	a	5	14	18	T	56.6514	134.608	-133.687	-293.231	-145.621	-82.3503	63.1054	-170.5	-236.495	-110.84	97.8143	-248.508	-184.731	102.813	196.039	-61.9972	-231.36	111.13	227.517	-81.2031	-120.967	244.232	237.336	69.901	10.4717	17.9056	-20.7107	88.1383	82.0546	34.2987	10.3715	137.726	92.2114	107.878
w2_588459	Vitis_acerifolia	w2_588459a.jpg	a	4	15	18	N	56.9825	128.662	-117.817	-337.65	-164.217	-79.3522	80.8761	-160.461	-248.921	-99.0306	99.9405	-211.2	-173.337	115.545	190.648	-59.3066	-218.651	125.837	221.546	-94.6825	-112.929	234.353	248.464	70.2475	4.46728	13.2738	-19.7822	85.5038	69.3984	41.0687	-5.07968	134.535	88.4116	92.6561
w2_588459	Vitis_acerifolia	w2_588459a.jpg	a	3	16	18	T	57.6768	138.573	-119.255	-315.863	-133.928	-77.688	38.8669	-160.871	-203.172	-143.044	25.0846	-234.715	-175.785	102.926	198.373	-50.0159	-226.556	102.725	225.624	-89.1051	-122.444	245.008	250.217	78.0392	11.7743	31.4025	-21.3727	84.8318	85.9094	37.2987	2.32688	145.431	106.661	105.068
w2_588459	Vitis_acerifolia	w2_588459a.jpg	a	2	17	18	T	58.7869	132.753	-171.122	-351.085	-139.161	-64.6396	48.0691	-139.146	-211.717	-144.619	72.4754	-238.483	-168.861	108.288	188.798	-41.6374	-201.913	104.332	218.136	-80.6546	-117.486	204.398	243.765	75.8374	8.56854	23.3124	-19.9165	94.3463	77.9591	58.1887	14.6577	149.797	98.9596	109.013
w2_588459	Vitis_acerifolia	w2_588459a.jpg	a	1	18	18	N	65.4819	138.469	-175.45	-346.362	-138.337	-56.3909	57.6143	-137.703	-200.389	-136.795	65.4352	-239.664	-169.213	102.322	192.381	-63.2766	-220.958	95.0578	222.224	-77.8335	-116.631	212.397	225.773	86.4434	10.7342	28.182	-19.4532	90.7908	85.6545	44.2777	14.2028	148.737	100.929	111.348
237621	Vitis_aestivalis	237621b.jpg	b	15	1	15	N	31.0774	108.424	-112.608	-277.846	-166.248	-108.415	46.7802	-205.397	-197.359	-99.1474	81.5389	-235.609	-186.548	115.219	210.541	-97.1972	-201.986	136.409	242.879	-47.5112	-99.5692	261.764	245.934	121.195	-9.50561	-10.5038	-48.5554	75.1469	78.7811	24.408	-13.0914	144.276	97.9385	94.7838
237621	Vitis_aestivalis	237621b.jpg	b	14	2	15	N	39.2384	88.4351	-105.109	-249.746	-168.336	-95.1203	41.0794	-199.052	-213.598	-97.4274	65.7224	-232.141	-197.634	116.579	230.232	-55.5853	-217.944	137.967	260.347	-56.3629	-119.914	253.655	265.906	113.87	1.97575	-7.95995	-42.4978	65.0497	74.5064	17.9827	-16.7074	121.176	102.732	78.6809
237621	Vitis_aestivalis	237621b.jpg	b	13	3	15	C	42.6528	108.735	-104.256	-255.721	-152.071	-90.2228	50.4457	-184.353	-239.445	-106.763	79.7415	-237.377	-207.939	110.82	219.533	-74.109	-222.789	126.392	245.983	-69.4688	-102.94	258.291	256.194	114.084	0.0526133	-4.16109	-39.5243	69.4776	79.7238	18.2983	1.39479	126.338	93.2435	89.7393
237621	Vitis_aestivalis	237621b.jpg	b	12	4	15	C	35.5521	105.793	-119.178	-299.354	-182.69	-82.3719	55.2412	-159.878	-241.803	-75.757	87.3637	-248.141	-167.951	108.015	227.834	-47.4801	-187.921	129.947	255.241	-53.3196	-105.626	226.887	268.195	101.24	-11.8143	1.6088	-90.2832	30.879	80.3529	35.3968	-3.03441	124.858	100.52	101.677
237621	Vitis_aestivalis	237621b.jpg	b	11	5	15	N	54.1435	107.541	-148.055	-313.97	-156.478	-78.5742	67.9463	-152.486	-211.19	-85.4258	94.7826	-226.942	-205.995	105.484	186.802	-47.092	-232.367	116.72	237.538	-66.4119	-119.672	259.542	262.65	84.0321	10.7446	-7.30556	-31.1875	72.2867	78.3217	21.0493	9.61635	126.392	102.4	85.161
237621	Vitis_aestivalis	237621b.jpg	b	10	6	15	C	38.7312	117.67	-181.086	-313.087	-139.812	-42.3804	67.786	-167.729	-256.37	-70.3079	99.7472	-250.036	-181.39	74.0708	232.925	-51.2579	-182.806	112.018	261.724	-51.5951	-100.343	183.903	243.84	131.888	-12.7131	0.401351	-44.4939	71.5838	75.2253	17.5414	-0.274007	131.952	79.3097	105.364
237621	Vitis_aestivalis	237621b.jpg	b	9	7	15	T	48.2888	101.096	-18.3121	-359.1	-126.63	-35.7688	47.5621	-82.7584	-254.177	-141.011	81.7344	-237.089	-196.043	149.01	180.718	-66.9762	-208.203	170.668	203.164	-80.8498	-72.4482	254.87	223.419	39.3847	-10.8826	-10.1396	-48.8004	74.6548	66.4317	18.2593	-2.27539	127.786	86.4538	77.9632
237621	Vitis_aestivalis	237621a.jpg	a	8	8	15	N	46.0386	121.329	-122.81	-332.482	-155.23	-73.8637	51.0528	-191.98	-243.693	-92.1359	101.178	-253.625	-170.891	108.839	201.189	-51.6993	-189.19	125.418	219.462	-65.4866	-87.6688	240.122	240.063	120.346	-7.91315	-5.49259	-48.4508	75.7836	87.463	19.8229	7.46919	141.209	71.9305	113.894
237621	Vitis_aestivalis	237621a.jpg	a	7	9	15	T	52.2777	111.513	-129.603	-347.538	-163.372	-75.6945	64.3967	-182.787	-228.11	-97.2815	118.187	-236.058	-186.873	122.203	185.061	-42.4453	-207.857	134.924	211.945	-53.0045	-80.8616	261.097	228.699	76.8709	6.603	-11.1596	-45.1734	77.6196	81.1877	28.5614	6.59741	134.616	86.8949	98.5621
237621	Vitis_aestivalis	237621a.jpg	a	6	10	15	T	31.9332	100.778	-176.578	-321.228	-178.854	-72.5567	82.927	-200.086	-228.689	-90.162	115.484	-245.317	-169.3	118.895	224.321	-30.6199	-186.466	133.234	248.449	-28.7977	-84.875	231.663	213.604	99.7874	-2.66131	9.00598	-49.5872	64.1915	79.4832	22.8591	-8.174	122.07	88.9832	86.2848
237621	Vitis_aestivalis	237621a.jpg	a	5	11	15	N	50.6791	90.9536	-107.242	-353.406	-171.06	-98.8544	63.5274	-170.609	-280.673	-115.887	103.894	-213.077	-171.521	147.224	197.773	-26.6627	-199.631	166.438	220.133	-35.736	-61.3288	236.504	209.686	79.7759	4.47801	-1.01042	-28.8547	75.9599	75.0371	24.3576	-1.5578	126.177	96.6611	67.8531
237621	Vitis_aestivalis	237621a.jpg	a	4	12	15	T	40.7572	100.707	-183.871	-355.575	-169.1	-55.836	84.0115	-177.84	-244.808	-68.1963	107.701	-234.122	-163.675	112.541	215.973	-26.2649	-185.977	120.007	243.544	-31.1662	-107.884	202.392	227.025	92.54	7.0334	14.3742	-36.3934	72.8518	85.1372	25.4331	-10.7557	118.615	91.2818	89.5395
237621	Vitis_aestivalis	237621a.jpg	a	3	13	15	T	62.6582	106.075	-155.261	-400.787	-155.57	-59.6038	64.8358	-156.32	-235.656	-107.649	82.0664	-234.345	-162.146	116.69	189.39	-28.2541	-186.185	133.604	212.008	-40.9916	-92.1152	227.994	196.595	89.6335	13.4239	15.8291	-37.7407	79.7966	85.3306	33.1288	17.7169	135.952	100.649	89.2481
237621	Vitis_aestivalis	237621a.jpg	a	2	14	15	N	37.6751	128.365	-90.1802	-418.583	-169.739	-53.1579	56.4415	-150.657	-250.645	-75.7872	58.1564	-241.538	-164.099	108.6	190.16	-37.21	-164.074	130.411	212.858	-58.1363	-68.5929	183.921	226.655	86.3458	3.94127	34.7959	-37.8062	83.9209	78.4742	43.8006	-13.2119	133.873	93.9871	101.037
237621	Vitis_aestivalis	237621a.jpg	a	1	15	15	T	59.7876	137.026	-208.858	-382.286	-133.737	-66.3739	60.2765	-144.382	-235.967	-141.767	82.2497	-236.722	-152.619	96.2938	178.601	-41.386	-173.375	101.929	196.428	-42.5331	-88.2842	200.259	201.557	89.9489	30.8737	32.7464	-4.23713	96.223	84.5199	48.6223	6.53964	138.487	96.2429	113.915
483130	Vitis_aestivalis	483130c.jpg	c	11	1	11	C	25.071	53.9526	-66.0919	-297.076	-174.125	-116.093	41.0929	-187.069	-220.786	-103.034	100.605	-245.641	-167.479	158.915	193.278	-25.6527	-176.074	221.288	220.73	-8.24289	-11.201	265.498	182.542	155.11	-29.4564	-80.876	-49.0414	49.6019	71.0088	-12.7239	-23.5787	120.032	83.5055	52.0117
483130	Vitis_aestivalis	483130c.jpg	c	10	2	11	C	22.7937	46.5509	-202.862	-282.132	-142.221	-68.9544	64.0999	-132.926	-267.369	-106.571	161.537	-235.407	-155.616	132.717	204.598	-18.2992	-169.07	171.27	276.895	15.5459	-17.2784	221.511	180.253	159.505	-34.4231	-63.7511	-52.4783	39.5618	72.6091	-18.4668	-22.0823	93.5025	80.6156	46.3419
483130	Vitis_aestivalis	483130c.jpg	c	9	3	11	C	12.8052	64.2707	-133.277	-327.85	-133.761	-47.4925	62.5916	-133.261	-251.217	-22.2807	173.434	-252.555	-186.992	142.258	223.167	-56.4934	-188.705	159.609	248.725	-38.2204	-67.3466	247.15	190.745	138.62	-15.3667	-57.4926	-40.8174	35.155	64.782	-3.15729	-25.1489	92.5711	66.382	59.1686
483130	Vitis_aestivalis	483130b.jpg	b	8	4	11	C	41.7744	83.7998	-120.473	-321.15	-130.699	-48.022	65.8316	-195.335	-293.109	-90.0395	94.5042	-222.664	-211.714	124.108	231.222	-47.7915	-200.58	138.614	246.607	-30.5203	-44.6409	235.959	207.694	132.699	-4.38719	-13.7599	-42.2987	57.8997	59.5812	30.7648	27.7405	86.7701	72.9459	78.6685
483130	Vitis_aestivalis	483130b.jpg	b	7	5	11	C	32.6854	67.607	-202.269	-305.309	-187.35	-113.217	48.2084	-156.445	-238.428	-94.3119	108.596	-249.26	-172.57	118.584	250.918	-12.8697	-160.642	149.444	259.999	25.7868	-33.9026	228.842	171.397	141.435	0.182037	-24.8803	-30.5829	53.3469	71.665	12.258	1.36185	95.9316	80.7316	63.0575
483130	Vitis_aestivalis	483130a.jpg	a	6	6	11	T	26.3255	61.5267	-110.559	-342.54	-165.338	-77.2811	44.4704	-127.99	-273.792	-107.551	104.947	-245.514	-183.266	150.036	230.267	-45.6788	-180.322	171.238	247.608	-21.5221	-22.263	236.405	191.225	149.716	-7.96388	-18.7175	-27.9499	53.0715	54.01	6.73807	0.91014	95.3142	71.6918	62.7494
483130	Vitis_aestivalis	483130a.jpg	a	5	7	11	T	18.9364	50.5197	-165.512	-328.718	-156.518	-63.5479	62.501	-159.092	-273.419	-59.5924	156.748	-259.626	-176.263	134.202	229.932	-4.8694	-167.954	178.181	253.22	23.799	-13.3747	201.652	170.4	129.182	-12.1226	-30.5349	-40.9446	41.8532	59.8901	5.77843	-10.4844	88.7921	64.9641	52.0208
483130	Vitis_aestivalis	483130a.jpg	a	4	8	11	N	38.1916	68.4864	-179.056	-314.125	-127.951	-63.1069	65.401	-164.657	-284.222	-109.633	120.366	-232.905	-187.274	127.106	222.952	-15.3308	-207.912	140.827	245.01	-13.1571	-45.3438	240.885	205.329	122.711	5.59028	-13.6052	-43.0165	54.0741	76.3987	10.9728	0.664424	102.001	94.8718	59.4575
483130	Vitis_aestivalis	483130a.jpg	a	3	9	11	T	27.294	70.5573	-169.855	-349.556	-183.241	-58.6447	63.6192	-134.015	-250.86	-55.8751	152.397	-221.763	-180.398	121.09	223.124	-39.0505	-190.834	144.605	256.529	-34.4879	-72.4723	214.024	223.973	119.439	-1.6635	-6.6988	-40.9824	51.6785	65.6762	13.9176	-15.6194	102.337	93.3118	62.4409
483130	Vitis_aestivalis	483130a.jpg	a	2	10	11	T	45.4816	99.2639	-172.325	-341.683	-110.08	-25.9605	51.0054	-78.7792	-259.853	-122.185	124.385	-279.146	-187.407	106.594	182.356	-25.8542	-205.522	128.727	243.435	-61.024	-86.146	218.216	231.465	98.7851	2.32769	0.938432	-28.8943	69.2941	78.4768	19.667	1.24344	115.47	90.0532	77.676
483130	Vitis_aestivalis	483130a.jpg	a	1	11	11	T	49.6381	103.042	-129.864	-291.983	-100.244	-19.1296	56.681	-115.186	-312.465	-115.723	137.085	-251.096	-186.694	109.761	189.428	-54.068	-222.173	127.486	257.814	-72.6279	-107.32	226.03	225.505	87.8825	6.33493	5.22439	-24.6585	68.6094	80.595	4.83831	-12.5283	117.467	92.8649	69.4721
483138	Vitis_aestivalis	483138b.jpg	b	13	1	13	N	24.6277	50.1381	-126.939	-341.87	-87.4664	-33.1139	34.3739	-99.9127	-310.148	-28.4066	176.97	-229.211	-169.128	136.513	218.898	-21.5628	-182.771	166.376	248.291	-9.08224	-68.4642	214.911	192.061	102.921	-27.6981	-62.6658	-52.9702	42.2453	70.7265	-26.6563	-29.2341	104.363	88.8704	35.0139
483138	Vitis_aestivalis	483138b.jpg	b	12	2	13	N	14.3764	62.8309	-120.931	-229.592	-94.4568	-38.5852	31.2067	-96.8984	-256.396	-105.377	137.718	-314.694	-124.646	98.7529	140.335	-7.07926	-224.165	178.62	300.321	-45.9477	-77.066	235.749	236.419	139.276	-27.9048	-54.3001	-71.008	43.2497	75.9469	-30.7673	-33.0791	103.404	93.3316	61.3584
483138	Vitis_aestivalis	483138b.jpg	b	11	3	13	C	31.4775	55.3369	-175.892	-304.827	-96.1081	-47.5033	35.5636	-98.1239	-316.758	-63.9608	168.173	-272.242	-99.8076	95.8778	168.921	-7.65559	-192.569	150.889	257.485	25.9246	-65.0937	225.34	218.575	130.975	-26.1574	-55.0153	-61.5878	32.2784	68.7031	-8.40054	-11.6857	88.8627	96.7611	52.2435
483138	Vitis_aestivalis	483138b.jpg	b	10	4	13	C	15.5158	70.3377	-162.066	-316.713	-83.1709	-9.55418	41.3812	-71.0693	-300.186	-58.5593	172.464	-289.829	-134.962	105.782	209.067	-20.1406	-191.947	164.987	264.033	-15.5602	-55.6102	169.838	205.878	117.91	-26.1522	-49.5116	-73.2947	49.3532	76.3357	3.42802	-31.7636	92.2155	74.4767	57.0858
483138	Vitis_aestivalis	483138b.jpg	b	9	5	13	N	37.4272	29.4565	-144.205	-343.946	-103.651	-56.1273	47.9442	-103.899	-339.697	-55.1334	148.567	-145.012	-152.803	109.674	195.305	-8.21878	-210.367	190.54	265.583	4.22513	-23.6853	210.347	201.424	106.003	-10.3104	-52.8862	-58.6665	26.7176	60.4303	1.66651	-1.56711	58.9834	88.2708	27.6096
483138	Vitis_aestivalis	483138b.jpg	b	8	6	13	C	35.3349	73.6111	-174.62	-309.3	-97.128	-31.5906	42.8803	-93.2429	-265.366	-78.4756	93.9115	-305.035	-190.143	97.0228	227.745	-34.4553	-201.16	118.998	280.599	-2.90476	-70.5364	221.94	209.024	135.714	-8.8971	-18.7206	-32.6234	52.6221	70.5203	11.7287	5.65914	95.7446	74.8002	66.3436
483138	Vitis_aestivalis	483138a.jpg	a	7	7	13	C	20.5807	51.3492	-106.315	-338.064	-149.113	-62.6875	58.2998	-153.118	-314.385	-82.3378	144.382	-256.857	-156.189	156.597	217.53	-16.8602	-151.305	190.7	245.969	-2.30504	-21.4217	207.26	173.008	132.046	-12.0644	-21.8104	-42.8778	49.3912	51.4245	8.08606	-16.219	88.3173	58.6974	50.2942
483138	Vitis_aestivalis	483138a.jpg	a	6	8	13	N	25.245	57.3307	-161.953	-297.901	-156.055	-75.7003	59.7929	-196.294	-275.716	-75.1723	124.247	-264.905	-168.676	137.766	235.546	-6.67088	-176.013	160.178	260.307	10.9789	-23.5879	214.659	170.368	162.103	-6.98979	-27.2816	-26.4436	46.1351	61.0212	11.0168	-4.5615	83.0759	63.468	60.6823
483138	Vitis_aestivalis	483138a.jpg	a	5	9	13	T	22.6484	54.0262	-103.51	-344.081	-187.274	-81.0831	54.5082	-178.595	-295.533	-95.7594	147.105	-234.855	-146.127	164.016	209.625	-16.9798	-153.133	193.093	234.178	-5.3374	-5.75162	207.067	164.723	137.764	-12.732	-14.0399	-34.7976	54.9529	47.5249	12.2632	-2.90956	89.1882	61.4568	58.3594
483138	Vitis_aestivalis	483138a.jpg	a	4	10	13	T	30.2466	68.2543	-146.474	-347.748	-158.886	-54.956	57.5968	-136.817	-253.826	-75.0701	98.7371	-294.576	-160.862	130.726	195.985	-11.126	-176.851	151.922	274.469	-22.6919	-56.7814	216.95	194.691	162.092	-4.32211	-16.8359	-26.1492	54.3033	65.0385	15.4126	-8.39232	95.2779	75.779	64.8839
483138	Vitis_aestivalis	483138a.jpg	a	3	11	13	T	36.657	85.2055	-115.946	-371.646	-133.636	-38.551	59.1415	-129.049	-281.408	-94.7919	125.877	-237.525	-168.122	132.878	202.731	-46.4328	-204.826	157.275	238.834	-46.8132	-86.4988	231.48	219.897	80.8921	-4.50904	-0.628945	-31.8883	68.149	62.762	23.2233	-2.8253	112.868	83.76	73.4668
483138	Vitis_aestivalis	483138a.jpg	a	2	12	13	T	38.1245	89.9484	-170.891	-373.784	-95.7211	-18.5803	39.9725	-87.2533	-277.305	-73.7396	152.018	-286.19	-154.071	105.368	174.509	-16.6816	-188.756	131.631	255.189	-32.5946	-93.7558	203.867	205.32	82.5259	-5.31063	4.47476	-29.0875	70.4953	69.9531	28.4729	-5.77666	105.763	85.5868	66.2766
483138	Vitis_aestivalis	483138a.jpg	a	1	13	13	T	53.1032	117.643	-140.393	-374.334	-158.378	-76.9969	36.9556	-80.5858	-264.311	-142.268	97.838	-255.219	-100.239	109.518	143.09	-4.37613	-202.772	144.229	229.652	-57.552	-98.2293	218.905	233.54	68.9953	5.83353	12.2145	-13.2178	81.3451	84.3401	31.0936	-2.95179	129.615	96.1401	77.7726
483143	Vitis_aestivalis	483143c.jpg	c	14	1	14	N	47.8244	85.296	-109.566	-307.186	-167.954	-102.205	17.5666	-190.096	-213.012	-107.395	59.9874	-228.998	-191.437	124.185	225.63	-38.5798	-205.704	156.335	259.976	-29.2617	-68.0047	252.952	243.045	128.992	-8.70199	-24.147	-24.1611	74.0768	77.5829	8.21793	-23.718	123.115	80.6478	74.6992
483143	Vitis_aestivalis	483143c.jpg	c	13	2	14	N	42.9158	89.9861	-131.511	-261.826	-167.501	-105.869	31.7486	-193.137	-241.384	-104.471	79.2544	-237.044	-180.657	94.7962	222.402	-58.902	-209.96	112.69	249.561	-56.994	-85.4326	269.195	255.17	152.519	-0.100311	-7.71322	-12.4911	69.5299	63.3357	37.7764	3.63978	113.202	81.0107	86.2627
483143	Vitis_aestivalis	483143c.jpg	c	12	3	14	N	43.846	86.8804	-105.368	-287.863	-173.296	-93.7271	40.701	-190.319	-242.786	-90.8712	101.874	-276.87	-171.138	113.329	166.641	-27.4718	-214.367	139.494	263.874	-35.2277	-71.9144	273.921	239.894	130.478	-8.23813	-8.85274	-29.087	58.7153	66.1782	17.9133	18.9828	109.529	74.205	80.9412
483143	Vitis_aestivalis	483143c.jpg	c	11	4	14	C	47.6153	71.6144	-146.659	-267.06	-159.432	-85.2725	40.3753	-172.938	-273.655	-94.761	65.4577	-296.342	-177.926	111.85	215.118	-6.4795	-208.604	125.943	264	42.8414	-15.2388	217.789	205.466	152.739	2.98711	-29.7904	-31.1176	45.7914	77.6647	4.63941	0.0367802	104.04	93.9117	75.396
483143	Vitis_aestivalis	483143b.jpg	b	10	5	14	C	48.2498	86.8434	-155.365	-285.808	-173.199	-82.8366	54.6779	-78.6607	-286.639	-54.2076	167.341	-268.399	-183.542	86.5892	201.549	-53.8788	-206.555	113.41	265.944	-73.2156	-15.2466	229.206	155.519	163.224	-4.35342	-22.0292	-36.1053	45.234	80.1448	5.00496	4.54593	109.922	83.0353	79.6018
483143	Vitis_aestivalis	483143b.jpg	b	9	6	14	N	36.8716	90.0576	-94.2087	-294.437	-136.764	-74.226	72.1125	-167.675	-302.732	-68.0358	119.691	-187.436	-199.574	96.9046	179.515	-53.1949	-230.875	161.228	267.692	-96.2499	-69.8011	236.484	250.655	118.087	-3.59923	-15.5999	-40.4032	49.6966	67.6804	24.232	17.8524	95.463	65.8868	84.7007
483143	Vitis_aestivalis	483143a.jpg	a	8	7	14	C	44.5777	99.2804	-108.387	-296.828	-150.249	-97.6254	27.8141	-174.169	-245.494	-108.06	69.8093	-257.81	-189.416	97.4411	213.862	-56.0377	-224.194	149.02	272.583	-44.8865	-56.7976	259.244	210.615	128.022	3.54751	-4.50947	-25.1245	75.3204	67.6982	33.0376	31.3425	106.212	57.813	92.3483
483143	Vitis_aestivalis	483143a.jpg	a	7	8	14	T	26.5046	53.0621	-132.443	-339.905	-153.588	-76.9318	39.2498	-182.336	-277.376	-58.7719	82.5904	-261.246	-132.342	141.66	228.579	-6.20034	-141.511	160.531	281.361	8.61658	-32.426	205.204	145.031	191.462	-14.0569	-36.6248	-22.1383	48.5874	50.1585	11.2392	3.73786	84.4864	48.6693	57.1672
483143	Vitis_aestivalis	483143a.jpg	a	6	9	14	T	20.8058	52.8336	-84.7048	-166.715	-184.929	-102.708	36.9262	-205.283	-236.479	-63.1664	119.869	-253.817	-198.886	128.546	250.464	-61.5669	-198.784	149.83	285.86	-55.187	-82.1603	228.191	228.938	161.865	-18.6046	-39.6493	-42.3974	52.1536	54.9926	11.7374	-14.3665	93.2796	63.4563	69.6575
483143	Vitis_aestivalis	483143a.jpg	a	5	10	14	T	36.3812	65.0363	-102.92	-286.309	-176.407	-94.0564	71.2741	-198.435	-259.035	-113.221	113.434	-202.166	-188.737	140.239	203.428	-49.4044	-213.691	173.865	231.156	-39.0931	-49.1304	281.801	224.184	136.13	-4.69492	-29.3139	-32.1371	58.043	72.605	1.90106	9.23529	96.337	65.0547	58.6469
483143	Vitis_aestivalis	483143a.jpg	a	4	11	14	N	22.241	76.3632	-107.857	-224.623	-177.244	-85.9768	44.0907	-195.17	-229.25	-55.8635	128.447	-239.42	-191.737	119.413	229.645	-58.6286	-236.37	149.935	299.68	-49.6343	-56.1516	233.851	236.859	150.238	-13.2059	-18.0291	-60.6981	48.7375	61.1308	0.588549	-0.486559	86.1974	50.906	62.0226
483143	Vitis_aestivalis	483143a.jpg	a	3	12	14	T	41.2833	81.4115	-114.921	-269.524	-179.427	-84.8664	57.3356	-179.318	-292.762	-86.3962	129.815	-241.168	-186.615	120.661	213.41	-37.9885	-214.079	142.823	249.546	-31.9606	-90.3921	233.728	254.316	98.4232	1.43004	-4.42761	-36.0454	64.0601	73.9961	25.7287	19.8052	93.0308	73.306	75.7819
483143	Vitis_aestivalis	483143a.jpg	a	2	13	14	T	28.5642	100.323	-107.101	-269.19	-156.547	-85.6108	61.4839	-152.578	-238.996	-91.4336	130.543	-252.478	-186.193	107.922	197.648	-57.4151	-235.658	135.607	265.62	-102.882	-83.3371	266.271	244.752	97.4919	-11.2986	-2.95637	-40.3141	74.5318	64.9836	26.1153	-0.795147	118.611	66.6459	87.6709
483143	Vitis_aestivalis	483143a.jpg	a	1	14	14	N	50.3703	126.556	-156.022	-348.895	-142.293	-63.8614	42.6517	-152.141	-243.005	-68.002	155.096	-274.212	-173.965	87.523	178.804	-39.5721	-201.573	122.378	229.17	-75.3095	-79.4543	204.924	229.41	93.4736	-5.69008	22.2788	-22.5325	89.2955	72.9451	48.3238	-19.4359	131.139	85.5224	96.101
588626	Vitis_aestivalis	588626a.jpg	a	11	1	11	N	40.0207	94.2534	-125.666	-321.031	-193.962	-106.991	87.0239	-200.097	-241.57	-119.566	117.018	-226.418	-176.719	150.778	199.666	-36.386	-188.329	169.164	216.89	-32.7104	-86.9191	230.115	209.543	60.3741	17.9551	41.2301	-25.1971	81.873	79.4928	12.1972	-20.3552	131.221	91.1087	71.9945
588626	Vitis_aestivalis	588626a.jpg	a	10	2	11	C	54.9322	97.9902	-136.801	-293.831	-189.051	-94.159	55.5982	-209.819	-251.727	-103.764	86.66	-265.999	-182.297	123.376	225.4	-20.218	-195.427	135.797	243.54	-18.2399	-85.3983	228.836	208.66	104.711	12.5207	13.7108	-13.177	71.5151	71.9489	34.0444	1.85274	114.713	92.766	81.3366
588626	Vitis_aestivalis	588626a.jpg	a	9	3	11	C	58.2132	100.872	-128.514	-312.355	-204.624	-116.687	49.1604	-216.72	-262.753	-114.129	52.3752	-247.363	-172.755	135.414	215.021	8.88955	-185.984	148.605	232.716	13.9351	-42.8576	200.068	173.126	112.927	23.723	17.0679	-17.8343	70.1137	89.0094	-1.59657	23.0664	105.841	98.9096	95.1179
588626	Vitis_aestivalis	588626a.jpg	a	8	4	11	N	42.7944	109.956	-159.523	-358.362	-193.338	-94.1707	77.9982	-189.89	-245.609	-100.408	100.709	-212.112	-180.277	120.593	208.14	-36.524	-189.418	139.562	228.563	-32.3678	-49.5041	203.826	213.802	98.551	3.13396	17.2476	-25.2584	77.4775	71.2574	37.1251	3.46793	127.329	93.0599	92.1681
588626	Vitis_aestivalis	588626a.jpg	a	7	5	11	T	55.9828	103.108	-170.649	-325.753	-189.601	-99.8632	62.3161	-186.12	-223.238	-100.756	100.156	-220.117	-186.903	107.239	207.968	-45.2279	-205.063	129.247	232.569	-46.2136	-83.0308	239.724	217.729	114.549	14.1091	8.46105	-35.0908	66.4349	85.6795	33.595	21.0946	126.907	95.9714	94.7857
588626	Vitis_aestivalis	588626a.jpg	a	6	6	11	T	36.6348	102.258	-167.153	-353.465	-184.187	-82.8069	78.137	-201.138	-216.511	-85.7718	103.295	-235.322	-173.166	117.758	208.946	-35.8566	-189.295	136.711	231.897	-35.5801	-72.1295	226.246	217.556	113.844	0.453705	10.4519	-24.7744	78.3398	73.8558	24.1012	-0.170771	127.345	76.6102	92.8861
588626	Vitis_aestivalis	588626a.jpg	a	5	7	11	N	29.6831	78.9205	-139.342	-354.147	-199.82	-87.2779	76.4572	-192.675	-256.651	-67.644	135.445	-238.174	-156.294	148.717	208.978	-22.4953	-165.371	165.881	234.328	-22.7714	-51.7704	210.475	192.581	128.341	-5.4723	-15.2844	-19.3065	57.5135	58.8318	24.4833	-18.6854	114.552	76.4095	71.5857
588626	Vitis_aestivalis	588626a.jpg	a	4	8	11	T	22.759	91.4731	-121.106	-303.01	-224.512	-67.6896	66.2724	-219.696	-266.9	-53.8792	120.264	-273.195	-150.836	124.554	226.071	-7.49994	-155.58	152.619	265.575	-6.61485	-54.9487	164.735	196.445	124.031	-7.39448	-3.71777	-43.7964	61.2454	60.1262	29.3713	-18.9074	101.61	86.4676	85.6636
588626	Vitis_aestivalis	588626a.jpg	a	3	9	11	T	29.3416	89.809	-94.818	-379.519	-217.231	-74.9826	71.0967	-181.921	-239.432	-55.6112	153.081	-236.888	-158.876	144.747	190.958	-35.1518	-157.099	172.224	204.874	-33.2919	-69.2535	207.933	210.873	80.8305	-6.21365	9.32854	-39.3114	73.5522	70.1498	16.809	-30.0853	130.902	81.9463	71.2304
588626	Vitis_aestivalis	588626a.jpg	a	2	10	11	N	19.207	77.1241	-140.318	-269.707	-208.961	-67.3501	84.5985	-235.119	-223.068	-46.311	122.915	-267.676	-181.628	126.274	234.753	-5.849	-174.208	144.713	271.687	-18.7258	-92.3043	191.388	217.197	97.7791	-7.32443	10.1521	-53.919	61.6122	66.6375	20.7294	-28.9784	108.01	93.7146	72.9554
588626	Vitis_aestivalis	588626a.jpg	a	1	11	11	T	38.7269	92.6692	-137.625	-422.029	-172.165	-66.376	97.7313	-151.829	-277.265	-60.6758	119.503	-196.186	-139.501	145.215	181.599	-20.8438	-173.535	148.985	219.91	-36.3272	-74.8858	203.855	174.976	73.6496	11.8138	12.2164	-23.7846	71.1722	69.9972	19.3886	-11.857	123.585	96.3614	63.5313
588677	Vitis_aestivalis	588677b.jpg	b	12	1	12	N	28.4474	60.5764	-86.6267	-276.658	-121.709	-60.2557	53.2329	-142.052	-257.578	-65.1983	123.946	-230.904	-180.249	112.846	181.67	-52.4846	-215.23	176.877	265.306	-17.8787	-75.1322	245.1	240.008	79.1565	-21.6991	-56.8897	-104.507	50.2978	100.711	-26.0431	-72.1071	146.983	141.516	56.5266
588677	Vitis_aestivalis	588677b.jpg	b	11	2	12	N	33.0762	70.3338	-114.445	-268.459	-112.959	-66.4541	35.8653	-107.133	-270.535	-148.558	75.5544	-278.389	-115.841	98.3879	158.06	-10.4368	-221.352	182.086	276.753	-18.4763	-51.7699	272.633	232.881	140.866	-26.2701	-64.7032	-65.0915	38.9793	71.7271	-10.1428	-5.58998	102.354	99.9362	67.1119
588677	Vitis_aestivalis	588677b.jpg	b	10	3	12	N	36.9808	89.3829	-90.4615	-268.597	-120.041	-86.7396	37.5611	-132.674	-254.698	-138.02	93.7025	-266.184	-189.676	125.69	189.497	-48.0655	-224.447	162.127	219.667	-47.6159	-68.0993	278.052	264.312	113.273	-15.6826	-54.9256	-38.2127	64.4521	76.9314	4.90553	-8.94206	125.241	91.608	79.6971
588677	Vitis_aestivalis	588677b.jpg	b	9	4	12	C	41.842	103.718	-115.027	-274.244	-143.49	-90.4953	33.6034	-201.934	-243.896	-108.627	74.3192	-251.95	-201.335	107.194	225.386	-49.5992	-209.182	132.169	245.43	-39.6429	-42.8993	256.979	241.116	146.816	-14.4444	-33.4853	-37.2543	62.4017	66.0487	24.7338	6.0389	118.689	73.745	97.2773
588677	Vitis_aestivalis	588677a.jpg	a	8	5	12	N	60.609	107.419	-121.437	-245.267	-180.175	-112.105	45.263	-181.382	-222.096	-97.358	92.2348	-245.158	-204.825	103.446	222.804	-63.62	-213.143	129.433	237.914	-47.3575	-135.388	243.24	253.686	86.4415	-16.3494	-17.7046	-13.9837	77.9853	77.9478	26.5392	21.9256	133.709	95.0126	101.74
588677	Vitis_aestivalis	588677a.jpg	a	6	7	12	C	38.4973	69.5414	-96.0699	-307.063	-162.119	-98.8866	54.9931	-181.874	-276.785	-82.9949	113.446	-247.678	-201.52	125.312	215.635	-34.8136	-211.87	180.861	223.34	-4.67758	-11.2651	252.936	199.22	128.615	-8.33797	-29.6876	-35.3445	53.742	71.8813	9.5805	17.407	98.051	68.8933	69.0361
588677	Vitis_aestivalis	588677a.jpg	a	5	8	12	N	25.0756	75.5833	-117.567	-285.136	-174.848	-93.2525	40.5787	-181.047	-264.764	-71.4721	133.015	-260.384	-176.877	122.374	229.461	-49.2375	-194.392	167.269	266.94	-24.544	-42.3181	231.728	203.578	152.288	-11.4904	-21.2785	-45.6505	56.1501	67.9159	0.699636	-4.68005	104.853	66.0218	75.4083
588677	Vitis_aestivalis	588677a.jpg	a	4	9	12	T	35.3636	68.2001	-112.715	-266.988	-183.75	-88.9024	70.8266	-187.014	-261.688	-78.2233	129.112	-235.708	-200.361	125.522	223.403	-48.109	-209.572	161.864	250.567	-37.0183	-47.0942	255.712	217.884	139.151	-5.04662	-21.2908	-62.6053	47.8641	76.6603	-3.89027	3.65962	96.9466	75.3555	71.8833
588677	Vitis_aestivalis	588677a.jpg	a	3	10	12	T	36.9983	70.8951	-127.52	-296.825	-168.801	-65.0267	57.1711	-176.316	-276.629	-79.7385	103.951	-215.223	-188.021	114.975	233.531	-45.8498	-218.982	151.088	275.154	-41.8862	-38.8748	230.164	206.387	162.425	-7.92954	-27.0588	-51.3742	52.0871	75.8838	6.50953	9.32128	89.8327	79.7334	69.9476
588677	Vitis_aestivalis	588677a.jpg	a	2	11	12	N	31.9643	92.3068	-135.443	-306.045	-166.038	-81.5055	61.7753	-173.915	-237.747	-90.9892	133.305	-228.823	-207.484	123.808	221.65	-61.7174	-200.771	156.18	259.598	-64.4947	-51.7472	249.152	197.689	127.018	-10.6322	-14.8759	-48.7536	65.5398	77.7559	8.30787	-10.3231	115.8	85.203	84.2553
588677	Vitis_aestivalis	588677a.jpg	a	1	12	12	T	38.0095	107.704	-113.773	-264.172	-162.302	-91.0101	61.8292	-173.963	-250.125	-75.0816	115.483	-227.254	-197.269	106.906	217.847	-72.3881	-223.194	139.271	263.601	-79.6085	-88.5646	240.773	251.119	120.966	-6.91839	-19.6773	-55.1569	67.9288	75.5899	9.36741	-9.23129	118.607	83.0552	91.6307
w2_1664	Vitis_aestivalis	w2_GVIT1664c.jpg	c	14	1	14	N	17.2024	56.6525	-122.318	-337.959	-101.419	-42.6047	35.1592	-110.709	-276.793	-110.867	149.449	-281.564	-94.2081	118.658	141.114	3.11189	-170.18	201.855	237.507	-8.75442	-21.8257	242.705	186.19	139.524	-34.1691	-77.7114	-79.0095	43.3964	68.0213	-22.5393	-27.215	119.141	92.4942	67.664
w2_1664	Vitis_aestivalis	w2_GVIT1664c.jpg	c	13	2	14	N	22.5251	71.3307	-123.955	-318.519	-94.0385	-47.9109	38.0305	-104.071	-283.923	-122.107	149.727	-267.657	-94.6821	110.396	130.822	3.79118	-182.227	209.574	253.196	-28.6267	-43.543	244.235	205.357	127.124	-32.0679	-67.5013	-75.7839	34.2907	72.9462	-32.2607	-33.7576	127.871	91.3746	60.0418
w2_1664	Vitis_aestivalis	w2_GVIT1664c.jpg	c	12	3	14	N	19.5198	51.4988	-128.37	-315.067	-105.806	-41.2433	30.9629	-113.203	-291.195	-78.9196	143.437	-288.036	-98.1192	106.28	140.261	-3.7102	-164.562	197.632	271.133	42.1119	-30.9499	226.638	176.725	146.17	-32.5649	-74.099	-77.3788	31.9756	78.9031	-45.2029	-18.3773	102.245	86.3807	54.9293
w2_1664	Vitis_aestivalis	w2_GVIT1664b.jpg	b	11	4	14	T	14.3881	38.3951	-135.697	-312.725	-99.401	-44.0587	25.5187	-106.16	-286.762	-53.5048	199.682	-271.179	-98.8296	102.872	136.043	-1.08575	-156.557	213.115	261.008	25.1284	-14.3545	219.787	162.557	146.407	-35.4959	-77.7713	-82.1181	24.7142	61.5015	-41.5523	-25.0016	93.3706	73.5182	44.247
w2_1664	Vitis_aestivalis	w2_GVIT1664b.jpg	b	10	5	14	N	21.2658	52.0856	-154.697	-304.491	-119.393	-56.8662	39.5822	-112.164	-306.816	-98.8447	179.859	-271.925	-114.147	99.0648	170.873	-0.565856	-172.093	217.695	251.195	23.3047	-21.1785	217.746	173.008	124.235	-19.3808	-63.3611	-64.2627	35.7826	69.825	-9.0208	-14.1347	92.5699	80.4953	54.7548
w2_1664	Vitis_aestivalis	w2_GVIT1664a.jpg	a	9	6	14	T	33.7204	82.1091	-132.68	-325.974	-97.3311	-28.2653	48.5498	-112.053	-303.876	-49.3157	184.825	-242.419	-192.349	133.167	194.313	-49.9595	-206.356	145.218	252.297	-40.3148	-69.1809	210.95	217.064	103.433	-15.4603	-44.7956	-53.7844	52.8622	69.4817	-4.90659	-7.47915	103.961	78.2456	66.3024
w2_1664	Vitis_aestivalis	w2_GVIT1664a.jpg	a	8	7	14	T	32.8313	70.186	-142.89	-339.062	-122.235	-46.3581	44.2825	-117.929	-296.258	-64.2199	170.539	-245.21	-193.214	132.87	214.84	-33.5253	-203.079	155.62	244.206	-25.9731	-56.4545	209.785	209.231	99.0951	-13.4948	-36.8564	-41.3794	57.5229	60.8975	18.8016	1.27011	94.5814	90.9073	70.6719
w2_1664	Vitis_aestivalis	w2_GVIT1664a.jpg	a	7	8	14	N	32.7614	79.0728	-170.755	-344.412	-122.287	-40.4862	55.4067	-139.516	-262.635	-75.1918	164.794	-249.617	-188.308	130.249	217.74	-36.9198	-191.847	146.995	242.858	-31.6116	-83.7037	222.664	213.451	96.4002	-8.81584	-15.4974	-42.5926	63.1484	68.9502	16.075	-10.6735	107.908	85.6563	70.7394
w2_1664	Vitis_aestivalis	w2_GVIT1664a.jpg	a	6	9	14	T	29.3068	60.5259	-174.198	-325.194	-207.403	-68.5897	106.297	-167.576	-284.539	-47.3595	188.374	-214.586	-160.259	145.092	215.432	-14.9632	-156.426	157.642	231.815	-6.24624	-58.3859	195.526	188.721	102.705	0.834925	-18.282	-46.7793	40.2721	66.1403	3.97018	-20.502	97.486	81.5716	59.5779
w2_1664	Vitis_aestivalis	w2_GVIT1664a.jpg	a	5	10	14	T	37.1768	81.8358	-131.241	-319.074	-149.705	-70.5722	58.5888	-146.404	-277.207	-104.989	141.726	-246.234	-182.172	138.584	219.282	-43.1554	-195.434	161.206	239.544	-46.1045	-67.8262	236.161	221.413	107.996	-9.39667	-10.7074	-51.4797	64.1131	71.1538	8.19495	-13.7061	113.242	89.2837	75.9083
w2_1664	Vitis_aestivalis	w2_GVIT1664a.jpg	a	4	11	14	N	29.5529	88.1716	-142.308	-295.313	-181.241	-76.1947	68.0355	-190.266	-239.331	-65.1569	138.561	-272.85	-185.704	131.767	232.807	-34.1466	-196.277	151.594	254.933	-34.57	-74.7561	193.992	214.993	108.126	-13.8153	-1.9302	-39.8254	69.7614	75.5214	22.0308	-30.823	128.803	89.6784	76.182
w2_1664	Vitis_aestivalis	w2_GVIT1664a.jpg	a	3	12	14	T	41.1036	96.649	-65.98	-244.674	-168.567	-101.786	52.0952	-185.383	-242.291	-114.991	67.1731	-249.236	-208.728	136.815	231.37	-60.9444	-228.674	147.094	249.001	-66.9351	-96.0648	229.735	231.507	74.251	17.6173	10.8757	-50.0479	82.8988	84.8067	23.8773	-14.6488	136.337	100.328	85.4163
w2_1664	Vitis_aestivalis	w2_GVIT1664a.jpg	a	2	13	14	T	38.6359	120.299	-165.61	-354.614	-152.945	-61.3223	56.2019	-141.86	-232.424	-97.9054	119.487	-244.512	-183.215	109.516	201.907	-41.1292	-190.116	130.651	242.646	-68.2234	-111.696	203.032	230.099	74.3839	3.54276	25.9202	-32.5306	84.3041	80.9044	29.9196	-4.1032	133.983	99.2155	97.5571
w2_1664	Vitis_aestivalis	w2_GVIT1664a.jpg	a	1	14	14	N	45.2459	105.422	-86.3519	-354.982	-138.649	-36.6915	53.7186	-137.072	-286.733	-102.604	108.697	-270.731	-172.075	129.657	179.935	-42.3118	-222.771	133.019	208.876	-38.5447	-85.6397	216.975	237.319	62.9587	5.92424	7.48297	-27.0594	86.9544	74.6096	25.9319	5.29855	130.558	99.6542	83.9786
w2_1665	Vitis_aestivalis	w2_GVIT1665e.jpg	e	15	1	15	N	14.5772	39.6213	-120.53	-342.363	-137.725	-95.9987	44.605	-149.157	-283.584	-100.952	140.256	-214.632	-115.642	129.022	147.45	6.81726	-148.472	233.551	212.855	41.162	46.6906	237.978	151.687	163.844	-28.5606	-74.4119	-57.212	30.8773	60.1648	-21.1485	3.2548	68.6401	70.1853	47.1482
w2_1665	Vitis_aestivalis	w2_GVIT1665e.jpg	e	14	2	15	N	18.5517	64.3736	-119.036	-293.093	-162.657	-67.6114	69.6469	-206.901	-267.389	-67.7671	124.135	-294.491	-113.955	120.001	176.291	3.13762	-185.718	170.953	261.075	5.29234	-21.4297	258.307	168.372	167.422	-18.9635	-35.9415	-46.9633	39.3702	67.4012	-11.6159	-6.90485	89.5105	57.5439	59.0544
w2_1665	Vitis_aestivalis	w2_GVIT1665d.jpg	d	13	3	15	C	29.6079	53.2395	-109.782	-299.113	-113.199	-54.2932	48.9533	-135.64	-283.71	-137.815	94.6672	-241.983	-194.168	146.11	222.384	-23.5081	-211.98	193.782	264.564	-25.3219	1.65436	218.825	205.801	141.166	-19.3109	-42.6952	-50.5293	46.9662	54.9389	3.55361	-4.88926	96.1356	64.9981	60.5918
w2_1665	Vitis_aestivalis	w2_GVIT1665d.jpg	d	12	4	15	C	30.0181	57.5551	-174.039	-352.416	-148.252	-41.315	52.4189	-134.133	-260.352	-34.1442	133.848	-292.28	-163.415	120.795	225.102	10.7529	-172.612	136.28	238.809	22.5777	-40.7968	207.56	186.053	147.77	-19.1988	-39.5725	-41.4786	46.2241	66.7284	7.0545	16.1068	76.2353	71.0608	61.0561
w2_1665	Vitis_aestivalis	w2_GVIT1665c.jpg	c	11	5	15	N	24.3492	56.6936	-69.9592	-363.459	-124.797	-60.4648	66.3653	-131.83	-316.497	-82.2224	120.645	-203.903	-182.928	176.324	211.32	-17.5265	-183.778	191.087	220.232	-10.5126	-1.5263	232.608	175.384	97.9592	-17.1263	-49.4417	-52.1047	45.9259	67.2829	-11.5419	8.24179	76.8779	54.8977	53.4254
w2_1665	Vitis_aestivalis	w2_GVIT1665c.jpg	c	10	6	15	T	26.5776	85.552	-129.86	-313.355	-207.507	-89.7655	74.0648	-216.983	-230.82	-69.4582	106.508	-249.152	-166.388	130.239	232.186	-39.3096	-174.932	142.867	245.119	-38.2908	-53.3736	237.999	192.671	161.114	-20.2422	-18.2872	-10.437	68.9758	56.4155	26.2161	4.97402	103.334	55.044	78.3043
w2_1665	Vitis_aestivalis	w2_GVIT1665b.jpg	b	9	7	15	T	21.6967	54.4733	-98.9195	-355.868	-196.113	-105.433	60.6073	-204.07	-249.094	-93.1263	105.822	-220.172	-152.201	171.796	205.48	-13.598	-161.163	198.822	226.814	7.01257	20.7088	220.355	145.555	147.251	-14.7372	-26.1412	-19.812	53.1466	45.1415	19.8115	-2.33732	86.8666	62.5513	58.8755
w2_1665	Vitis_aestivalis	w2_GVIT1665b.jpg	b	8	8	15	N	18.5963	50.2088	-171.371	-318.576	-161.499	-66.4643	87.837	-215.427	-259.878	-65.6852	117.918	-244.152	-162.773	134.575	231.694	-0.242755	-173.377	155.257	249.235	7.66751	-16.2373	222.893	175.763	165.255	-4.53061	-6.94344	-34.9601	43.7088	50.6134	5.53068	-11.8994	82.3524	64.8678	50.0432
w2_1665	Vitis_aestivalis	w2_GVIT1665a.jpg	a	7	9	15	T	20.9419	48.4258	-123.033	-346.035	-202.121	-92.0303	67.4288	-149.246	-279.279	-80.5533	135.913	-240.665	-157.714	164.065	211.149	-12.4086	-162.852	196.46	234.037	-5.06705	-18.1004	192.474	171.498	146.726	-6.76538	-21.5214	-19.8357	43.2596	60.2003	6.64477	-8.82764	93.5916	77.3592	55.8797
w2_1665	Vitis_aestivalis	w2_GVIT1665a.jpg	a	6	10	15	T	13.9729	47.1312	-166.622	-348.256	-157.225	-51.0002	74.7033	-145.52	-261.222	-58.5474	147.06	-275.487	-147.614	138.668	213.2	-11.2966	-153.006	165.399	247.181	4.28684	-11.0445	211.109	168.531	170.685	-12.6443	-27.785	-43.4031	38.6278	50.2633	3.70566	-20.6844	84.3631	58.5534	53.917
w2_1665	Vitis_aestivalis	w2_GVIT1665a.jpg	a	5	11	15	N	20.7673	55.6942	-123.689	-364.887	-129.442	-48.6923	69.7065	-163.05	-274.064	-104.993	127.434	-241.609	-168.287	160.132	206.637	-27.7548	-171.559	191.127	230.592	-20.541	-46.8632	237.247	188.328	121.201	-10.5935	-20.6375	-35.2458	52.2047	61.187	11.011	-15.667	102.414	70.7587	61.133
w2_1665	Vitis_aestivalis	w2_GVIT1665a.jpg	a	4	12	15	T	35.8941	69.3973	-185.108	-372.138	-159.142	-47.1734	54.8697	-37.138	-261.375	-87.2852	129.197	-249.239	-165.644	122.857	228.261	-23.8568	-168.265	147.383	253.67	-32.2306	-74.4922	187.466	208.344	110.594	-4.43825	-11.9591	-34.2652	51.3917	69.9367	10.2911	-9.8833	96.3144	82.4397	65.3257
w2_1665	Vitis_aestivalis	w2_GVIT1665a.jpg	a	3	13	15	T	20.0541	56.2746	-164.649	-339.628	-176.221	-59.1098	58.2589	-124.813	-240.384	-62.6003	127.853	-279.272	-160.757	126.877	235.049	-26.9737	-183.25	150.049	256.426	-22.3811	-51.009	220.808	185.508	161.28	-9.10316	-25.8842	-35.263	52.6053	69.1445	12.0005	-9.27818	96.0858	77.6204	64.6818
w2_1665	Vitis_aestivalis	w2_GVIT1665a.jpg	a	2	14	15	N	31.9436	82.0376	-164.357	-392.315	-181.385	-49.5269	73.9906	-157.192	-254.073	-69.9302	120.926	-250.644	-166.034	123.516	202.896	-22.6667	-162.103	144.549	227.427	-3.10019	-48.1881	205.248	192.119	125.445	2.15459	5.61451	-28.8449	66.2696	77.0112	13.6838	-10.6864	107.599	87.2037	71.4114
w2_1665	Vitis_aestivalis	w2_GVIT1665a.jpg	a	1	15	15	T	36.6043	83.3363	-117.807	-322.772	-171.197	-56.6426	86.2844	-163.263	-300.551	-102.868	134.445	-244.106	-168.478	130.85	208.117	-59.1694	-185.268	160.449	236.305	-49.6225	-61.7506	215.332	202.181	122.492	5.15599	-0.782525	-40.0925	75.7304	73.8044	23.4311	-27.2843	122.115	89.5313	65.4899
588385	Vitis_amurensis	588385c.jpg	c	13	1	13	N	29.4678	93.1671	-115.149	-310.909	-200.679	-108.928	75.986	-225.473	-244.25	-87.6112	107.473	-233.429	-168.01	135.593	217.264	-40.6047	-173.508	165.842	243.346	-29.1583	-47.7675	244.353	203.452	129.083	-4.19555	6.85015	-46.5848	64.4572	66.0964	9.70256	-4.30843	106.34	61.3675	80.7263
588385	Vitis_amurensis	588385c.jpg	c	12	2	13	N	34.324	67.4483	-107.624	-270.236	-217.58	-98.3507	68.8209	-198.696	-256.85	-93.8317	97.0966	-210.565	-202.314	138.996	238.063	-43.8266	-189.3	165.169	258.614	-33.9991	-55.9563	228.235	226.343	137.927	-4.05192	-14.7968	-42.8	51.3545	82.7336	16.1011	4.7158	86.7714	65.7649	72.2993
588385	Vitis_amurensis	588385b.jpg	b	11	3	13	C	30.308	85.4133	-108.152	-274.115	-204.521	-94.8835	63.6258	-215.205	-247.972	-89.7739	115.254	-244.75	-191.007	142.534	240.519	-49.2826	-199.706	161.238	249.22	-36.2063	-59.7087	220.151	210.263	119.888	-0.28277	-9.45761	-27.2121	62.9112	64.5327	29.7158	-6.57689	105.527	71.4147	86.2955
588385	Vitis_amurensis	588385b.jpg	b	10	4	13	C	29.8147	63.6068	-82.2179	-293.526	-213.8	-101.123	66.2762	-222.646	-250.561	-93.8328	111.182	-245.32	-187.357	162.651	203.661	-14.8881	-195.476	184.651	227.81	1.42693	3.69836	220.66	188.901	135.768	-7.01132	-13.2684	-44.5746	59.3989	65.8502	6.29644	17.449	82.447	66.3555	67.6984
588385	Vitis_amurensis	588385b.jpg	b	9	5	13	N	38.9911	93.1869	-156.41	-283.664	-208.538	-106.214	61.2219	-229.951	-247.038	-98.2463	104.164	-251.266	-165.693	123.623	237.141	-26.4322	-160.14	144.549	255.092	-2.5947	-48.2406	213.992	184.28	142.997	-6.6356	-7.7911	-29.8585	74.4058	71.6261	21.0489	16.6091	104.939	53.4273	87.4188
588385	Vitis_amurensis	588385a.jpg	a	8	6	13	T	33.3106	85.6029	-109.8	-317.991	-201.961	-105.811	75.1964	-209.298	-224.524	-102.906	114.217	-225.649	-203.167	155.351	208.856	-38.0092	-191.998	184.077	223.72	-23.1562	-33.3455	239.204	205.022	106.569	0.230908	-13.3388	-40.7398	69.8447	71.2054	21.4092	27.2089	89.9208	46.566	84.1803
588385	Vitis_amurensis	588385a.jpg	a	7	7	13	T	33.1705	73.1188	-177.18	-303	-201.547	-85.0969	90.2363	-221.902	-256.498	-73.8855	122.735	-226.203	-163.958	127.108	237.564	-12.2089	-171.403	153.389	254.366	-6.1723	-57.9159	207.143	195.821	134.55	3.45685	8.52505	-41.0032	54.4586	71.7152	13.0782	12.984	84.8375	47.4572	72.2607
588385	Vitis_amurensis	588385a.jpg	a	6	8	13	N	35.9383	76.8691	-99.7345	-331.266	-213.339	-84.8949	82.1209	-187.463	-262.693	-63.9664	149.701	-190.714	-192.853	145.012	210.915	-50.8246	-206.303	165.391	225.166	-36.1961	-62.3772	230.914	211.872	73.116	8.14363	7.23065	-51.5177	64.8793	84.9309	5.59753	11.1278	99.8562	68.9032	76.461
588385	Vitis_amurensis	588385a.jpg	a	5	9	13	T	30.6334	92.2284	-116.102	-332.617	-199.896	-85.788	60.2143	-181.498	-255.774	-76.0744	96.4242	-256.634	-175.922	125.848	230.206	-41.2188	-168.019	153.723	253.618	-29.5208	-87.4427	216.641	209.176	117.722	-4.19923	1.52297	-23.2707	79.9546	75.4511	20.5687	3.01559	112.319	71.888	82.8234
588385	Vitis_amurensis	588385a.jpg	a	4	10	13	T	50.8128	125.057	-53.1724	-323.383	-180.626	-120.424	30.1252	-200.677	-274.915	-120.734	115.228	-229.843	-168.553	134.635	166.901	-62.8527	-166.891	158.432	190.963	-57.4051	-71.1251	239.11	229.939	89.0913	-8.83854	1.84868	-27.5597	92.5951	70.2786	28.5097	11.6089	136.533	85.8246	109.506
588385	Vitis_amurensis	588385a.jpg	a	3	11	13	N	49.4894	122.777	-157.523	-331.332	-175.403	-87.6815	46.0236	-184.441	-243.29	-93.3919	126.156	-270.912	-160.078	109.299	198.779	-33.5783	-168.693	131.288	222.287	-28.8434	-107.757	211.859	231.629	88.2089	0.156644	4.9762	-31.0368	80.7824	75.9099	28.6888	9.88459	140.084	83.4667	112.218
588385	Vitis_amurensis	588385a.jpg	a	2	12	13	T	58.5048	121.106	-174.458	-330.359	-176.886	-96.607	76.576	-173.42	-260.61	-82.7747	124.457	-232.58	-178.327	98.96	205.331	-54.7053	-180.672	124.26	225.052	-38.7448	-98.0341	204.743	222.821	82.7479	13.8944	30.6041	-39.6225	74.3239	90.9421	29.5008	3.6283	132.901	87.4031	110.044
588385	Vitis_amurensis	588385a.jpg	a	1	13	13	T	62.5347	167.336	-132.321	-320.462	-155.064	-87.3854	51.6827	-184.772	-244.905	-106.508	102.064	-264.474	-151.303	94.8657	179.09	-69.5132	-179.116	112.446	206.868	-52.9025	-100.185	221.654	229.378	96.0453	6.53465	27.9086	-62.8287	60.6863	72.3235	15.7367	4.10501	164.276	111.14	125.062
588399	Vitis_amurensis	588399a.jpg	a	11	1	11	N	27.6669	72.4573	-76.9086	-255.044	-169.085	-108.269	54.9503	-185.189	-231.63	-110.438	104.06	-217.258	-197.848	157.57	212.936	-52.0757	-208.251	177.683	245.704	-46.1534	-46.5773	277.289	236.191	116.915	1.52689	-5.69605	-110.119	31.6493	80.4553	-0.565188	-14.7521	91.8583	91.6813	55.2655
588399	Vitis_amurensis	588399a.jpg	a	10	2	11	N	24.8115	71.2339	-129.634	-245.877	-189.548	-92.4077	67.3993	-181.556	-235.438	-103.203	99.568	-232.327	-193.224	136.095	244.465	-44.8593	-215.873	157.358	275.829	-46.1418	-75.2953	233.539	243.566	127.653	-0.758634	0.956119	-45.3568	53.3566	75.2171	10.9342	-23.6267	93.1986	77.899	62.0476
588399	Vitis_amurensis	588399a.jpg	a	9	3	11	C	34.1275	83.309	-94.535	-279.199	-183.589	-75.432	62.3865	-204.937	-241.209	-76.1409	107.641	-252.937	-188.44	129.614	231.249	-44.6076	-207.835	152.177	265.447	-44.3258	-88.4111	257.05	205.984	107.564	5.80828	9.16982	-54.8202	60.9082	68.0255	6.28571	-18.0265	115.792	96.1969	55.7103
588399	Vitis_amurensis	588399a.jpg	a	8	4	11	C	45.1841	78.5317	-91.7401	-303.949	-189.878	-92.3756	54.8627	-165.967	-277.062	-123.055	98.9247	-229.572	-182.714	142.564	208.536	-36.4507	-208.387	160.104	242.19	-45.1603	-59.6908	239.002	235.181	107.268	-1.67081	1.21028	-44.3065	69.9444	76.7436	19.0532	-1.18449	109.303	95.0123	69.5489
588399	Vitis_amurensis	588399a.jpg	a	7	5	11	C	44.9426	104.226	-152.983	-287.649	-150.814	-93.1512	55.049	-187.113	-255.017	-122.398	91.3606	-257.154	-175.318	111.368	216.01	-41.3376	-196.896	133.138	246.082	-43.5266	-94.1809	248.341	224.735	114.641	4.85787	-2.47282	-38.8929	75.4498	86.6488	28.7424	3.56278	126.831	90.8532	92.0648
588399	Vitis_amurensis	588399a.jpg	a	6	6	11	N	52.3648	109.032	-36.0583	-270.44	-171.584	-104.337	32.1914	-156.985	-275.855	-128.711	93.834	-227.019	-206.796	119.785	197.438	-74.7989	-205.035	144.759	225.88	-88.6462	-72.0845	254.768	253.76	77.5534	3.29225	17.2392	-57.5229	73.6598	73.9443	32.7375	18.6184	124.743	73.6114	96.6604
588399	Vitis_amurensis	588399a.jpg	a	5	7	11	T	42.7226	100.661	-182.876	-265.996	-171.406	-92.3026	55.3827	-205.267	-235.08	-99.644	98.4099	-284.135	-166.125	103.099	225.236	-24.2366	-187.181	112.903	249.906	-22.8459	-87.0161	226.562	230.9	136.13	4.15839	0.858639	-29.5407	66.1918	77.2804	34.8831	0.136484	117.247	75.0919	95.8908
588399	Vitis_amurensis	588399a.jpg	a	4	8	11	T	44.6595	100.329	-69.56	-258.609	-163.035	-102.731	46.2596	-172.746	-271.346	-126.123	84.9703	-268.359	-195.194	128.039	206.527	-53.0815	-213.634	144.173	232.339	-58.5448	-84.4625	254.278	243.162	95.608	4.62479	7.09732	-38.5356	72.9254	71.487	25.7778	14.4759	124.212	87.2615	87.7533
588399	Vitis_amurensis	588399a.jpg	a	3	9	11	N	38.915	109.693	-179.011	-262.773	-140.89	-72.2242	52.0836	-175.208	-270.138	-96.0366	99.356	-295	-166.663	90.4535	226.362	-31.7009	-197.088	99.4649	262.271	-44.7123	-106.681	195.164	225.026	119.973	9.87879	16.9244	-24.9855	74.3373	79.7553	41.7965	6.00333	126.193	85.8079	103.656
588399	Vitis_amurensis	588399a.jpg	a	2	10	11	T	61.4038	112.219	-83.5072	-368.179	-156.159	-52.7035	49.4219	-148.884	-294.075	-104.418	101.848	-239.728	-170.069	115.622	184.318	-46.056	-205.171	123.641	205.15	-60.5118	-90.2974	222.208	219.319	60.3711	12.8142	35.9184	-31.5253	85.5675	75.4316	34.5861	22.6006	134.789	98.4967	95.5573
588399	Vitis_amurensis	588399a.jpg	a	1	11	11	T	60.6026	172.157	-209.47	-336.773	-112.847	-81.9832	65.0148	-140.527	-205.791	-156.116	37.1254	-263.939	-154.617	69.3421	175.213	-48.1849	-177.613	86.3377	201.106	-47.746	-82.2097	203.798	222.917	99.3347	12.3028	17.886	-17.7264	94.0146	82.7922	45.6909	0.874472	158.372	102.325	128.336
588629	Vitis_amurensis	588629b.jpg	b	13	1	13	N	30.7056	61.8124	-136.64	-292.645	-186.396	-109.302	59.1966	-209.363	-247.03	-101.466	113.663	-249.788	-167.841	158.492	225.44	4.00265	-165.214	175.689	233.525	14.8959	-44.3775	245.933	196.784	127.761	-20.3178	-43.3532	-39.772	48.7976	65.3483	6.81788	-2.95557	101.437	85.8814	60.2801
588629	Vitis_amurensis	588629b.jpg	b	12	2	13	C	21.3634	73.3368	-156.37	-268.652	-176.47	-44.0019	60.2864	-229.293	-198.892	-37.4147	109.083	-260.694	-177.99	94.9829	249.356	-45.152	-197.557	106.006	259.501	-39.1346	-107.086	234.409	231.145	153.19	-4.50306	-0.97672	-54.1566	60.7732	76.2437	5.08686	-10.3921	114.159	76.4388	83.3743
588629	Vitis_amurensis	588629b.jpg	b	11	3	13	C	23.9611	79.4614	-116.93	-319.754	-183.856	-71.0817	67.8883	-205.525	-234.796	-50.2611	130.156	-232.134	-200.309	129.79	230.895	-45.2089	-206.221	139.375	246.983	-42.8135	-43.4971	241.344	210.239	123.642	-16.653	-19.2764	-42.8823	66.5189	64.1012	10.6874	-1.95925	112.977	72.8798	82.2599
588629	Vitis_amurensis	588629b.jpg	b	10	4	13	N	20.2059	61.4972	-117.595	-303.653	-191.404	-80.746	91.1784	-216.877	-243.262	-64.7018	163.413	-221.08	-179.643	161.766	215.154	-52.2964	-178.276	178.533	230.996	-44.3053	-56.0458	244.095	181.503	135.266	-6.95651	-23.2114	-54.9789	55.392	73.8127	4.80228	-4.47635	95.1571	56.3736	70.3624
588629	Vitis_amurensis	588629b.jpg	b	9	5	13	C	33.7311	52.8816	-91.6403	-344.309	-217.941	-90.9603	58.6716	-213.119	-260.681	-79.2572	103.104	-225.522	-157.993	159.806	203.897	11.3515	-160.958	183.826	210.485	22.506	9.99334	228.196	154.21	147.828	-7.51072	-30.1874	-43.2055	48.974	74.1359	-0.474361	22.1893	70.532	69.5119	57.9273
588629	Vitis_amurensis	588629a.jpg	a	8	6	13	C	29.1171	53.5833	-154.504	-308.547	-199.578	-85.3198	88.2727	-214.904	-253.116	-67.7637	109.643	-236.878	-176.282	145.985	236.759	2.12905	-174.542	161.955	244.529	12.3727	-12.2198	220.952	147.588	155.064	-2.11234	-14.9419	-37.4373	41.8219	72.7421	3.20303	18.7466	71.8234	62.3943	59.4639
588629	Vitis_amurensis	588629a.jpg	a	7	7	13	N	19.5896	54.1478	-112.37	-323.119	-210.886	-92.8807	82.5823	-215.973	-254.994	-82.0916	124.273	-237.572	-152.029	165.449	219.809	-8.28136	-151.085	180.496	234.16	0.978155	-22.0871	231.49	178.84	135.595	-16.0913	-18.0757	-41.6331	49.9687	54.5489	4.09467	-5.59309	93.8284	52.9656	61.946
588629	Vitis_amurensis	588629a.jpg	a	6	8	13	T	27.9205	62.6768	-39.0413	-269.056	-212.981	-102.238	59.6128	-194.537	-254.463	-96.3805	63.639	-209.554	-194.311	146.427	241.904	-49.5246	-199.269	170.676	259.084	-42.0519	-46.506	256.394	218.243	120.978	-4.65007	-9.12004	-56.9791	54.469	66.1116	4.11771	0.296645	98.2697	71.3897	58.4543
588629	Vitis_amurensis	588629a.jpg	a	5	9	13	T	17.8945	55.7801	-137.476	-246.802	-177.806	-59.144	89.0156	-244.6	-190.566	-36.9111	123.923	-258.469	-202.71	130.413	242.723	-27.729	-211.074	152.561	258.193	-23.632	-57.6841	239.725	186.924	155.832	-16.5208	-18.3024	-56.9555	50.6367	69.3177	-13.3721	-12.2765	87.145	75.0775	56.8693
588629	Vitis_amurensis	588629a.jpg	a	4	10	13	N	17.6261	70.2293	-123.967	-292.054	-188.33	-92.0424	61.6952	-196.172	-270.775	-75.7907	143.687	-247.867	-178.73	141.489	231.264	-23.4226	-181.873	161.421	250.061	-21.6512	-23.0974	220.633	210.119	133.883	-12.4103	-13.5148	-58.3434	58.013	69.2344	5.55769	-6.62973	99.5504	60.4692	71.7382
588629	Vitis_amurensis	588629a.jpg	a	3	11	13	T	38.6602	89.9975	-111.079	-167.592	-182.232	-53.6103	46.3704	-225.799	-207.317	-54.8449	91.6207	-269.947	-185.486	83.7064	252.551	-42.9297	-203.466	97.2494	277.286	-55.5218	-141.806	213.852	250.948	115.286	-11.7084	-8.94198	-69.7353	77.0365	90.2491	0.81659	-36.8453	120.702	101.99	80.5416
588629	Vitis_amurensis	588629a.jpg	a	2	12	13	T	49.9426	98.8834	-7.34482	-200.07	-184.227	-116.154	72.7733	-171.411	-274.379	-126.985	93.8559	-186.091	-208.073	133.164	181.877	-82.9204	-238.816	148.004	193.193	-83.775	-74.4131	275.563	258.265	62.0968	3.71348	-15.9783	-49.2307	66.543	89.5954	-1.41126	-7.54123	128.83	100.808	71.7126
588629	Vitis_amurensis	588629a.jpg	a	1	13	13	N	53.5717	117.703	-54.8407	-152.327	-179.191	-103.38	44.6163	-187.231	-232.465	-85.9477	83.944	-247.282	-215.736	94.948	221.303	-83.4476	-237.045	101.921	253.267	-93.907	-113.652	226.682	262.887	90.4947	-2.48516	-3.14178	-52.5652	78.1211	78.9536	15.0328	-6.77244	131.551	96.2101	100.212
588630	Vitis_amurensis	588630b.jpg	b	15	1	15	N	26.2303	89.0154	-120.861	-267.252	-207.44	-103.357	75.1794	-205.657	-256.208	-81.4582	125.672	-230.675	-191.766	133.386	224.35	-33.5493	-190.007	148.613	241.668	-28.0432	-30.2589	239.008	220.512	135.383	-16.5744	-32.406	-67.9918	53.1913	81.7944	-0.397435	5.82775	100.131	79.8756	84.0688
588630	Vitis_amurensis	588630b.jpg	b	14	2	15	N	15.4512	59.9703	-75.5898	-189.925	-119.25	-76.2654	25.7571	-115.065	-232.901	-125.5	92.9231	-287.782	-209.905	144.359	240.85	-52.2932	-222.183	153.26	260.918	-51.1471	-81.8813	272.78	245.046	118.305	-21.1858	-41.5493	-59.2365	49.8198	79.1273	-19.0944	-18.0584	98.9425	80.1179	61.1854
588630	Vitis_amurensis	588630b.jpg	b	13	3	15	C	37.0902	90.8801	-108.886	-268.426	-89.0761	-29.9908	27.9174	-78.7587	-257.087	-125.823	102.004	-245.123	-214.601	108.501	224.508	-73.5296	-221.72	119.895	237.764	-71.3405	-115.326	255.832	277.827	76.1643	-20.2795	-40.6276	-49.5137	66.6275	81.0633	11.7228	-6.45253	116.686	94.7685	87.3111
588630	Vitis_amurensis	588630b.jpg	b	12	4	15	C	37.3918	82.8926	-131.572	-260.818	-124.177	-53.3838	39.0892	-116.932	-244.775	-81.2726	119.745	-264.274	-208.163	121.825	244.087	-60.2614	-217.864	130.232	255.937	-57.541	-126.808	230.689	258.901	103.27	-14.7636	-33.7888	-49.7659	58.9992	82.2092	2.58323	-16.0225	118.691	96.5499	79.0896
588630	Vitis_amurensis	588630b.jpg	b	11	5	15	N	38.6098	78.8012	-65.4791	-199.784	-160.342	-98.4876	61.5891	-185.985	-253.772	-110.135	87.232	-226.502	-226.67	130.983	234.444	-67.0686	-231.152	141.297	243.781	-60.801	-103.324	270.4	243.702	77.2528	4.8248	-5.82568	-53.0345	68.131	85.5823	3.5317	4.20229	109.882	89.8063	74.3106
588630	Vitis_amurensis	588630b.jpg	b	10	6	15	C	35.0559	86.1377	-120.891	-283.528	-182.14	-81.9804	57.3209	-215.621	-231.557	-67.8803	99.0986	-251.293	-194.763	123.507	238.831	-47.7118	-203.984	138.013	249.808	-40.453	-96.9617	242.562	219.945	125.42	4.69605	-4.6581	-44.348	62.7758	83.3166	15.9584	6.81117	112.01	79.7619	86.7419
588630	Vitis_amurensis	588630a.jpg	a	9	7	15	C	27.0636	82.6455	-99.2998	-273.978	-199.097	-114.362	83.6974	-206.099	-259.43	-115.821	136.558	-241.345	-184.405	164.381	203.974	-47.8949	-183.629	176.35	224.832	-38.0773	-41.6807	245.761	193.789	111.138	-1.40253	-13.9246	-49.4726	66.825	76.7078	8.72256	5.56561	110.907	66.2289	84.7707
588630	Vitis_amurensis	588630a.jpg	a	8	8	15	N	35.3247	68.0865	-154.109	-293.032	-216.851	-84.7761	90.6197	-208.264	-257.727	-80.6116	111.375	-217.225	-178.453	132.185	238.036	-25.7756	-174.535	145.647	246.31	-15.6428	-59.6821	225.09	203.293	144.098	-1.93624	-13.3211	-53.9688	54.0441	87.3572	0.721235	8.25548	97.2654	76.6912	71.5098
588630	Vitis_amurensis	588630a.jpg	a	7	9	15	T	37.6503	82.7785	-93.9827	-302.263	-197.191	-117.663	64.0323	-200.129	-272.866	-122.544	118.949	-214.143	-180.065	158.247	207.73	-27.9904	-186.272	180.977	217.996	-20.2803	-39.8705	254.554	205.162	94.2861	-0.508561	-11.0495	-42.0161	59.3161	73.8	5.0835	8.55713	107.684	78.894	73.1364
588630	Vitis_amurensis	588630a.jpg	a	6	10	15	T	30.8585	76.7946	-165.745	-282.623	-198.901	-88.1317	74.3232	-218.259	-248.18	-66.5814	123.877	-247.293	-165.734	112.765	231.703	-26.9013	-180.875	128.959	250.975	-23.5481	-43.6696	233.621	193.592	170.494	-9.33879	-16.8081	-46.9783	59.828	76.0818	9.69384	5.80637	98.7947	72.2045	79.1961
588630	Vitis_amurensis	588630a.jpg	a	5	11	15	N	32.9626	71.7509	-81.1944	-286.308	-190.224	-86.9007	60.5387	-197.957	-276.629	-94.3636	133.622	-242.781	-186.546	148.642	215.665	-41.6165	-194.327	164.381	236.626	-36.4763	-42.1014	257.919	190.246	126.006	-4.07983	-17.0712	-50.8253	64.2762	69.2862	0.919708	1.72037	108.534	85.2608	61.0462
588630	Vitis_amurensis	588630a.jpg	a	4	12	15	T	28.3263	80.6828	-127.502	-275.108	-185.267	-91.8267	58.3725	-208.131	-269.156	-86.1072	115.54	-238.142	-169.556	126.445	238.572	-34.1746	-187.229	141.361	255.904	-29.1119	-56.4468	245.719	217.653	138.734	-7.85371	-12.5263	-57.8146	57.2112	79.8974	2.53866	-15.4259	108.906	81.9866	73.5308
588630	Vitis_amurensis	588630a.jpg	a	3	13	15	T	39.0762	88.2512	-113.175	-326.984	-185.622	-89.018	64.849	-193.035	-270.364	-92.6441	133.467	-215.207	-171.998	139.908	204.84	-41.2338	-192.544	149.05	226.25	-44.2585	-55.112	260.658	205.467	117.777	-7.06507	-17.536	-41.7089	68.4681	79.8371	1.38289	-2.91336	122.26	86.7168	72.1619
588630	Vitis_amurensis	588630a.jpg	a	2	14	15	N	26.1756	87.8785	-63.1908	-230.563	-228.98	-137.777	101.258	-185.68	-299.074	-142.751	126.326	-190.871	-148.888	189.495	200.867	-33.3915	-145.475	203.584	219.112	-25.0821	-40.4407	225.989	192.777	80.0214	3.48489	-31.2507	-64.6134	28.2363	77.0644	-8.25321	-31.4594	118.065	75.0572	52.3496
588630	Vitis_amurensis	588630a.jpg	a	1	15	15	T	64.091	123.865	-148.829	-346.675	-152.011	-80.0111	44.5959	-155.109	-261.855	-111.203	76.5814	-242.436	-168.24	100.902	208.847	-40.2122	-194.755	117.975	228.807	-35.7319	-84.9583	235.08	228.893	106.23	6.0325	-3.27772	-38.0838	76.8625	86.4975	24.0717	0.363817	139.796	104.023	89.8735
588631	Vitis_amurensis	588631c.jpg	c	18	1	18	N	45.6285	95.3393	-118.896	-270.932	-176.221	-119.182	45.9121	-216.948	-236.651	-110.674	85.9401	-246.015	-196.516	138.894	225.522	-42.7662	-203.473	150.085	234.848	-25.5116	-65.2864	240.753	225.01	124.725	-4.80894	-18.6032	-31.3542	66.3461	74.3103	31.5305	-0.383927	120.209	96.4204	82.7502
588631	Vitis_amurensis	588631c.jpg	c	17	2	18	N	44.2459	86.6466	-115.863	-250.66	-162.776	-124.542	22.9326	-182.315	-245.896	-120.356	81.4798	-236.162	-205.895	123.904	235.834	-40.001	-214.651	140.109	246.159	-33.9897	-54.9406	265.958	233.227	131.857	-9.73379	-30.4503	-27.373	68.7447	74.1714	12.2822	6.21646	111.871	92.8625	77.1034
588631	Vitis_amurensis	588631c.jpg	c	16	3	18	N	51.6946	103.63	-110.024	-223.518	-158.92	-116.721	51.2386	-208.307	-216.266	-104.555	101.295	-232.976	-218.851	115.396	216.353	-59.376	-234.961	120.922	227.592	-57.2293	-117.835	274.307	239.763	52.6307	15.396	6.54607	-36.0356	79.703	85.6345	31.9706	8.8501	131.828	95.0767	85.7494
588631	Vitis_amurensis	588631b.jpg	b	15	4	18	C	47.9344	86.3992	-79.974	-268.155	-172.35	-100.006	56.4837	-197.877	-252.702	-107.368	89.7435	-217.77	-224.318	121.975	213.075	-49.3234	-231.283	134.352	226.964	-43.262	-77.08	261.754	250.686	61.6037	-4.21545	2.64211	-33.9291	79.9418	75.2036	29.0355	14.6462	126.836	101.116	79.2219
588631	Vitis_amurensis	588631b.jpg	b	14	5	18	C	39.9087	103.011	-146.714	-267.888	-189.283	-83.4723	56.5806	-235.903	-217.896	-70.2045	89.013	-252.772	-186.74	107.472	240.813	-35.8914	-199.596	115.262	247.207	-26.0481	-107.85	202.632	251.389	109.243	-2.35963	0.0178363	-29.9287	78.6722	73.9812	30.4895	-2.47629	129.984	83.9513	95.3965
588631	Vitis_amurensis	588631b.jpg	b	13	6	18	N	32.1845	86.7314	-128.348	-269.074	-215.76	-86.7743	72.073	-214.899	-230.947	-69.9026	105.639	-232.529	-200.026	119.423	241.635	-33.8243	-194.987	136.543	252.714	-27.784	-92.7507	225.818	242.92	102.216	-6.02112	-16.7391	-40.4975	66.2683	75.5597	18.1571	1.97768	115.775	84.6357	80.5946
588631	Vitis_amurensis	588631b.jpg	b	12	7	18	C	37.4387	91.5178	-146.943	-248.892	-186.938	-57.7634	61.1673	-235.883	-208.415	-51.5572	83.9124	-252.542	-198.864	88.9585	256.461	-44.6022	-204.25	99.7277	265.139	-34.0849	-106.638	227.266	226.35	129.613	-0.753214	4.15134	-46.056	61.48	82.1733	16.007	-3.55294	118.691	89.7678	87.9123
588631	Vitis_amurensis	588631a.jpg	a	11	8	18	T	28.8334	81.0492	-98.861	-299.618	-213.969	-94.5135	99.1927	-205.265	-258.506	-75.2971	129.53	-212.167	-189.861	147.995	221.132	-52.3703	-189.752	159.942	233.853	-45.3895	-45.7594	241.069	201.265	116.019	-9.19241	-15.2446	-53.0528	64.8846	72.5647	-0.261806	7.91086	108.448	64.6721	80.7205
588631	Vitis_amurensis	588631a.jpg	a	9	10	18	T	49.3999	116.842	-109.683	-279.511	-206.594	-78.5844	60.0372	-171.175	-231.475	-55.6903	98.0571	-200.681	-193.084	105.141	246.793	-102.226	-202.034	128.477	258.521	-93.9296	-105.005	175.01	216.017	145.375	2.00362	5.25236	-67.3968	64.447	84.4998	0.895756	-17.7903	144.21	117.733	96.1488
588631	Vitis_amurensis	588631a.jpg	a	8	11	18	T	31.0348	97.4314	-125.251	-240.505	-159.448	-59.6101	53.3143	-220.604	-169.958	-42.1066	85.9963	-228.764	-228.072	107.559	258.681	-73.4787	-235.663	121.853	269.471	-55.0927	-112.271	218.766	246.659	106.839	-8.31627	-25.4222	-58.5297	56.5526	82.1201	23.9185	-4.27847	119.887	74.5118	92.7766
588631	Vitis_amurensis	588631a.jpg	a	7	12	18	N	40.4743	86.5284	-87.901	-215.943	-197.588	-108.881	62.2974	-212.991	-261.692	-80.4775	136.649	-234.176	-206.982	134.106	233.204	-54.5459	-211.838	149.806	246.323	-51.1616	-74.2765	237.222	221.707	105.827	-2.24077	-7.63792	-61.9043	60.9292	73.01	3.16097	1.86824	111.015	88.8897	77.2199
588631	Vitis_amurensis	588631a.jpg	a	6	13	18	T	24.482	83.8856	-118.547	-246.39	-198.079	-93.7038	61.9294	-232.065	-229.541	-59.9327	122.559	-258.621	-187.684	131.684	239.579	-29.7552	-194.989	144.929	250.67	-25.7398	-86.1688	227.815	234.942	112.411	-5.95022	-9.92697	-58.1902	58.1369	82.6889	6.27393	-14.9857	109.74	77.2849	81.2587
588631	Vitis_amurensis	588631a.jpg	a	5	14	18	T	34.7011	92.0281	-122.657	-265.006	-205.119	-72.3165	57.5683	-209.07	-229.128	-52.6044	115.288	-248.615	-183.439	106.924	239.175	-43.9874	-200.325	114.416	253.821	-36.8955	-121.172	234.707	250.693	98.994	-5.27481	0.352855	-45.6168	71.2137	82.1043	4.0954	-8.61935	119.263	87.9997	86.5017
588631	Vitis_amurensis	588631a.jpg	a	4	15	18	N	34.877	103.331	-94.9761	-248.202	-175.511	-103.443	54.1879	-187.962	-237.719	-89.3841	111.819	-248.386	-192.249	134.997	228.933	-56.4076	-218.237	142.275	241.118	-60.9412	-113.355	234.539	264.833	83.7668	-4.71811	3.99181	-47.5003	75.3951	78.6579	11.4713	-15.6442	123.088	85.4838	81.8705
588631	Vitis_amurensis	588631a.jpg	a	3	16	18	T	36.4543	120.609	-131.25	-279.22	-171.558	-88.5814	78.4356	-173.514	-257.45	-94.7486	123.25	-236.484	-179.865	117.306	213.93	-46.514	-197.968	128.956	235.354	-54.3258	-136.958	221.113	236.956	43.6347	2.90204	16.7562	-51.7805	86.9343	83.836	21.8465	-15.1446	147.841	130.856	68.3911
588631	Vitis_amurensis	588631a.jpg	a	2	17	18	T	58.2128	130.764	-120.592	-274.018	-161.585	-74.6468	52.5161	-179.809	-238.137	-103.139	107.229	-251.508	-194.457	97.2476	211.729	-63.373	-217.646	109.946	223.136	-67.7784	-134.324	223.851	247.639	53.8585	5.63152	23.7135	-29.8971	91.7505	85.4126	26.6132	-4.34474	153.053	109.479	103.475
588631	Vitis_amurensis	588631a.jpg	a	1	18	18	N	61.5061	142.302	-139.809	-303.373	-144.072	-100.924	64.3073	-167.015	-283.551	-100.89	95.6759	-247.221	-176.438	97.2267	196.22	-54.4326	-190.998	119.175	213.866	-46.645	-106.677	201.823	240.351	69.649	11.2229	-6.39612	-17.4771	87.9656	91.0205	44.2452	-28.7407	164.882	113.594	99.6285
588632	Vitis_amurensis	588632c.jpg	c	15	1	15	N	26.0948	64.3939	-116.055	-276.052	-202.901	-105.024	61.0971	-200.55	-255.304	-89.367	92.5442	-214.702	-190.307	148.077	244.68	-19.9416	-183.883	161.617	260.603	-10.4289	-31.3742	218.321	217.44	135.656	-24.6437	-41.7433	-58.9068	50.5475	76.807	-0.703544	-13.1342	108.223	97.2435	71.6767
588632	Vitis_amurensis	588632c.jpg	c	14	2	15	T	28.9497	81.2703	-91.6128	-263.574	-200.416	-110.569	76.7927	-201.13	-228.6	-107.923	106.893	-215.53	-198.912	146.693	221.533	-49.0285	-208.564	157.789	235.747	-43.695	-44.1613	278.103	201.244	108.752	-15.0367	-37.5149	-60.4649	70.9184	84.8167	-9.77502	0.236905	127.873	91.5526	67.3419
588632	Vitis_amurensis	588632c.jpg	c	13	3	15	T	22.8346	66.7006	-157.206	-250.314	-169.968	-74.4559	72.0859	-219.992	-206.409	-92.365	80.9367	-253.345	-197.267	120.36	235.673	-27.6502	-209.065	131.383	260.846	-23.3995	-55.7919	245.572	227.615	155.16	2.72543	-13.9462	-65.7085	55.6676	83.8254	-1.9308	-19.0192	108.195	93.8939	74.3615
588632	Vitis_amurensis	588632c.jpg	c	12	4	15	N	23.942	52.24	-139.087	-297.138	-203.937	-87.863	90.0649	-223.443	-226.454	-60.6749	115.067	-249.526	-151.306	148.389	233.136	-6.47796	-168.164	179.584	244.317	-1.50245	-42.5535	238.457	161.268	155.024	-11.9112	-41.108	-54.6099	38.1209	73.1193	-4.7576	-11.4207	91.5718	68.5288	69.1045
588632	Vitis_amurensis	588632b.jpg	b	11	5	15	C	31.3538	68.6162	-110.923	-295.998	-194.24	-113.842	77.6334	-230.867	-261.468	-119.96	91.3765	-239.012	-163.124	161.128	206.821	-4.27152	-161.584	180.177	222.372	7.86775	1.01216	232.84	175.473	143.371	-13.3176	-30.2582	-54.06	56.0988	70.3033	9.78446	12.0127	98.6492	70.3577	75.6768
588632	Vitis_amurensis	588632b.jpg	b	10	6	15	T	34.8521	67.2591	-182.028	-231.546	-195.021	-52.5369	52.4047	-236.778	-217.152	-38.299	95.5778	-290.947	-170.929	90.5792	252.508	10.4031	-170.082	100.41	260.834	24.6352	-66.9242	226.443	174.556	175.01	8.84075	-20.0076	-41.8119	29.7597	93.2794	-11.5802	7.65442	83.428	63.4413	73.7673
588632	Vitis_amurensis	588632b.jpg	b	9	7	15	N	30.8177	73.3491	-76.4028	-319.377	-204.151	-108.434	59.9655	-208.553	-253.772	-77.7013	107.244	-244.793	-174.143	162.093	213.043	-11.9678	-173.987	185.7	229.014	-1.33171	-9.0311	232.856	173.639	122.897	-14.1257	-32.9204	-66.3279	57.1809	76.6909	-1.05311	12.7101	97.4402	68.8162	74.6151
588632	Vitis_amurensis	588632a.jpg	a	8	8	15	T	15.0049	64.5798	-144.443	-337.297	-233.394	-70.5243	79.6823	-211.661	-271.205	-49.1038	139.655	-225.37	-132.45	144.843	224.872	14.0663	-114.565	165.429	239.094	28.7487	-10.9818	159.408	165.373	138.89	-23.0529	-9.9237	-58.9335	40.9613	67.0437	-1.44296	-2.34929	79.4376	60.6511	68.9602
588632	Vitis_amurensis	588632a.jpg	a	7	9	15	T	19.9135	51.4462	-72.7741	-302.695	-226.576	-93.9593	92.0019	-196.632	-283.725	-60.805	153.13	-201.373	-166.132	172.497	210.908	-20.5498	-162.119	189.275	225.126	-10.3794	6.01099	225.249	165.143	130.041	-17.7274	-30.2649	-65.1545	43.6992	69.4509	-20.1656	9.50104	70.1274	43.0227	54.4899
588632	Vitis_amurensis	588632a.jpg	a	6	10	15	N	20.8395	72.2172	-107.924	-208.548	-211.722	-101.765	62.8454	-219.956	-250.697	-48.6103	122.527	-221.194	-202.868	127.884	252.787	-41.1255	-185.222	147.462	272.438	-31.0263	-62.142	221.037	216.07	151.153	-18.9702	-39.1991	-68.1537	43.4864	84.4969	-13.3482	9.6466	87.6751	66.0473	73.8588
588632	Vitis_amurensis	588632a.jpg	a	5	11	15	T	37.0868	71.9536	-85.5538	-295.97	-210.176	-96.5033	74.9127	-203.966	-259.422	-43.4377	126.138	-211.216	-198.375	124.798	221.402	-34.6105	-188.429	171.738	235.433	-24.5849	-40.4381	254.095	197.766	129.393	-5.37577	-30.7437	-76.4191	50.7816	83.972	-25.3718	12.3682	98.8753	75.1084	64.7711
588632	Vitis_amurensis	588632a.jpg	a	4	12	15	T	33.0758	77.3634	-133.556	-287.223	-184.764	-81.6226	69.2959	-203.699	-247.683	-65.8611	143.394	-257.804	-178.285	131.816	219.044	-26.7526	-190.889	152.443	230.386	-18.7504	-62.584	240.183	222.732	129.855	-10.1959	-17.2192	-77.6961	52.4009	84.9781	-8.8315	-8.93129	109.272	91.6788	74.4302
588632	Vitis_amurensis	588632a.jpg	a	3	13	15	N	31.7621	89.7797	-104.816	-350.885	-176.963	-84.3076	81.0947	-170.962	-267.681	-80.3631	124.662	-224.76	-170.696	155.331	203.597	-38.1087	-193.961	177.335	222.728	-27.8677	-56.0924	223.244	206.461	91.4111	-3.8866	-24.4735	-64.702	67.6761	89.344	-2.45992	-11.1741	120.943	90.3253	78.4674
588632	Vitis_amurensis	588632a.jpg	a	2	14	15	T	41.6804	110.123	-163.824	-332.501	-186.397	-79.8798	57.8598	-180.29	-257.981	-80.2063	116.937	-244.712	-160.217	111.624	221.076	-24.4121	-159.425	125.485	240.703	-37.0626	-90.7039	191.612	237.788	111.159	-8.73629	5.13705	-59.4859	72.8151	82.8045	22.3058	-12.7184	128.656	100.639	100.148
588632	Vitis_amurensis	588632a.jpg	a	1	15	15	T	59.3462	124.868	-88.0196	-222.851	-160.238	-123.97	50.3009	-176.123	-273.027	-141.518	88.1806	-240.952	-185.145	115.33	200.436	-90.0214	-209.123	125.493	217.446	-69.4329	-117.24	238.723	245.889	86.2892	15.3134	18.6691	-37.9353	78.3055	78.5043	37.7357	2.80019	153.706	112.512	85.7509
588633	Vitis_amurensis	588633c.jpg	c	16	1	16	N	29.2034	69.1863	-106.147	-263.436	-123.827	-71.2446	44.7256	-188.65	-261.07	-113.251	110.559	-247.964	-214.018	147.844	228.862	-43.1128	-218.4	165.045	238.748	-32.1405	-40.8029	262.137	209.422	142.712	-13.0841	-42.4699	-50.2093	54.5923	76.6632	1.24579	3.60138	92.2531	85.7736	67.2529
588633	Vitis_amurensis	588633c.jpg	c	15	2	16	C	26.8633	72.2213	-121.291	-286.473	-137.322	-61.5589	38.9387	-119.832	-271.071	-99.162	125.014	-253.959	-198.351	129.138	245.921	-53.983	-198.449	142.244	256.81	-55.1377	-84.8532	262.043	214.961	117.157	-10.4133	-35.1352	-54.8514	53.8029	82.284	2.65429	0.83843	113.076	84.9714	72.9049
588633	Vitis_amurensis	588633c.jpg	c	14	3	16	C	22.6098	69.9359	-87.9124	-233.484	-115.732	-66.3192	46.3794	-131.019	-270.11	-107.959	105.832	-259.077	-218.257	132.219	245.407	-67.5693	-226.734	144.228	254.774	-61.3627	-59.9459	251.637	247.267	126.002	-21.8064	-39.8529	-52.8127	59.3593	61.1426	4.74326	-8.56653	108.379	78.4658	70.1392
588633	Vitis_amurensis	588633c.jpg	c	13	4	16	N	29.1773	55.6388	-81.2465	-213.703	-138.606	-38.8095	38.871	-125.601	-295.203	-78.349	140.304	-264.33	-216.912	134.616	251.51	-49.0584	-219.142	144.984	267.758	-44.9129	-71.8845	231.98	221.814	117.249	-20.4411	-51.5775	-61.5618	41.7628	77.2827	-8.64618	-10.5322	85.9324	88.8124	62.8247
588633	Vitis_amurensis	588633b.jpg	b	12	5	16	C	23.4086	76.7111	-103.913	-239.225	-144.125	-79.8754	82.9566	-219.852	-280.788	-94.9655	106.82	-238.922	-203.245	136.758	237.595	-49.5044	-206.468	151.856	252.064	-44.4727	-52.5413	236.81	226.793	130.209	-14.6937	-20.6725	-52.6295	56.3495	66.0628	9.43927	-6.07665	109.03	68.7794	80.3258
588633	Vitis_amurensis	588633b.jpg	b	11	6	16	T	33.191	72.1853	-156.319	-266.283	-193.598	-76.1854	62.5546	-201.771	-264.348	-63.8461	134.042	-271.686	-181.2	120.746	247.029	-16.2795	-186.849	134.026	259.595	-6.78261	-36.6147	208.085	191.462	150.124	-6.21944	-13.5399	-53.3631	51.7395	76.1138	12.4907	11.9486	90.1328	62.5754	76.8441
588633	Vitis_amurensis	588633b.jpg	b	10	7	16	N	28.2801	73.4153	-95.769	-303.904	-195.13	-101.738	68.1878	-193.311	-276.817	-102.059	121.821	-210.508	-183.988	158.817	216.927	-41.1246	-192.747	172.843	243.201	-29.1537	-31.9969	241.634	199.71	121.445	-10.0256	-14.2417	-48.9389	58.404	67.7864	2.61902	11.4242	97.1766	78.0741	69.6861
588633	Vitis_amurensis	588633a.jpg	a	9	8	16	T	37.4794	79.6871	-157.517	-293.703	-168.256	-67.0014	67.6467	-203.196	-268.864	-53.5907	125.561	-257.848	-180.408	118.467	240.379	-22.6364	-193.01	124.593	257.636	-17.5336	-74.1902	227.284	194.405	131.251	-2.36131	-2.93354	-53.1663	51.4756	83.3371	5.51871	4.18382	105.027	87.1454	75.1388
588633	Vitis_amurensis	588633a.jpg	a	8	9	16	T	33.5899	69.0324	-141.649	-330.617	-127.988	-56.9257	55.357	-132.642	-288.436	-92.6532	169.993	-235.118	-190.237	148.526	213.497	-38.1507	-201.743	172.654	235.372	-26.5594	-48.1259	236.849	191.868	107.098	-9.4449	-25.267	-45.134	46.0345	73.7017	-4.69197	7.64603	99.3452	71.7327	63.0867
588633	Vitis_amurensis	588633a.jpg	a	7	10	16	N	29.8521	81.2828	-152.207	-310.553	-168.19	-80.8853	79.387	-208.295	-281.321	-57.2786	143.282	-224.389	-178.177	123.241	227.331	-30.5246	-187.828	143.156	248.191	-26.6638	-58.1532	228.327	206.259	121.04	-10.222	-9.38706	-41.3098	55.0402	72.1916	9.5467	-2.63019	106.618	73.5437	79.7242
588633	Vitis_amurensis	588633a.jpg	a	6	11	16	T	42.8694	83.7455	-62.8113	-287.8	-192.267	-120.261	49.3608	-193.983	-263.073	-100.427	112.458	-225.511	-199.105	149.308	201.221	-37.4153	-211.25	169.058	214.058	-40.845	-53.6009	258.06	231.637	90.1637	0.255376	-13.9839	-44.0467	63.8705	76.2743	9.71929	7.7339	116.972	90.2868	79.3298
588633	Vitis_amurensis	588633a.jpg	a	5	12	16	T	22.764	80.207	-149.947	-290.894	-183.038	-85.1576	42.2987	-217.708	-248.635	-62.1063	133.059	-287.198	-159.583	122.608	231.776	-8.19	-165.969	138.68	247.065	-10.1988	-65.6272	218.972	202.216	141.444	-5.46827	-6.51511	-47.359	57.8341	75.4385	12.5154	-9.80157	113.026	80.8117	82.6803
588633	Vitis_amurensis	588633a.jpg	a	4	13	16	N	40.4155	67.5225	-58.3405	-351.983	-130.158	-71.5097	58.2255	-138.059	-301.036	-65.5712	158.548	-186.518	-195.832	159.706	184.917	-51.1094	-213.704	176.545	203.548	-48.5507	-48.9838	265.295	196.106	66.8109	-2.80854	-40.3274	-49.93	50.1354	68.8981	-2.78359	1.98763	112.813	88.1471	57.5851
588633	Vitis_amurensis	588633a.jpg	a	3	14	16	T	35.6071	109.644	-162.346	-306.315	-168.714	-59.6177	66.7171	-180.749	-250.503	-77.1823	125.421	-251.797	-178.184	105.503	229.194	-46.807	-187.963	122.649	248.286	-53.1858	-98.1989	197.3	252.727	114.96	-5.11653	7.337	-43.6492	74.256	78.4312	19.9057	-9.33193	125.644	67.6223	98.4551
588633	Vitis_amurensis	588633a.jpg	a	2	15	16	T	65.2905	107.032	-61.9463	-282.505	-77.2025	-10.8798	55.6916	-85.0699	-294.419	-149.597	89.5855	-228.397	-196.007	108.727	185.081	-82.5547	-251.407	118.17	204.353	-97.8804	-109.36	255.309	228.333	45.0494	1.28113	-22.9431	-44.6242	87.4691	88.462	11.5503	10.9754	137.627	105.913	88.8934
588633	Vitis_amurensis	588633a.jpg	a	1	16	16	N	51.761	143.268	-179.013	-345.034	-151.597	-77.2089	25.5453	-167.049	-198.672	-143.536	66.449	-257.052	-151.302	93.8727	200.689	-38.2048	-183.8	108.204	224.422	-49.0897	-103.986	208.352	234.47	89.3717	12.4366	41.2084	-24.7075	89.2672	75.6913	57.5991	-9.7069	143.29	111.321	102.741
588634	Vitis_amurensis	588634c.jpg	c	15	1	15	N	52.8392	75.9518	-118.843	-285.806	-193.011	-120.585	36.0912	-179.867	-257.507	-130.692	105.363	-222.082	-186.349	141.699	220.409	-37.4828	-189.97	158.251	228.585	-23.0196	-30.6587	262.479	205.884	144.787	-13.9044	-36.7096	-34.297	59.5581	74.7434	9.36632	7.63929	108.757	92.9856	75.3953
588634	Vitis_amurensis	588634c.jpg	c	14	2	15	N	37.2587	96.2572	-27.3193	-276.586	-102.906	-73.0312	40.1762	-215.778	-274.364	-119.542	64.5122	-258.213	-190.05	146.248	189.889	-52.9524	-203.332	162.763	201.018	-55.9689	-97.5637	270.666	236.499	98.7533	-0.948409	-28.0223	-30.5927	71.0617	75.3057	24.5993	-10.3411	124.334	92.7578	85.411
588634	Vitis_amurensis	588634c.jpg	c	13	3	15	C	36.8351	76.2522	-133.296	-277.031	-142.27	-68.0515	22.9351	-173.507	-258.31	-111.836	28.9657	-253.208	-188.956	106.747	257.721	-22.5634	-201.761	116.588	276.959	-19.2693	-56.2487	215.992	238.793	154.703	-14.6328	-28.8312	-32.8075	67.5263	74.4239	38.2089	-12.2988	101.656	103.948	76.6238
588634	Vitis_amurensis	588634c.jpg	c	12	4	15	C	34.4873	79.8832	-93.3636	-308.571	-189.252	-103.824	64.9565	-201.385	-250.213	-120.497	88.8283	-227.605	-175.466	152.474	219.66	-49.8895	-173.294	166.147	224.504	-40.5661	-63.8845	276.053	197.361	127.472	2.01225	-18.691	-40.2692	57.5513	76.2054	17.748	-2.87435	120.02	80.6021	73.6815
588634	Vitis_amurensis	588634b.jpg	b	11	5	15	N	33.1358	83.8537	-116.856	-314.656	-200.084	-102.609	85.8839	-213.38	-253.977	-107.306	105.656	-239.986	-175.092	158.946	215.664	-24.7455	-176.998	177.97	223.11	-19.5471	-45.5427	228.284	187.644	118.082	3.60917	-10.8448	-40.9741	64.594	77.7077	7.35928	5.98573	111.596	71.1268	82.3882
588634	Vitis_amurensis	588634b.jpg	b	10	6	15	T	35.7368	73.2083	-163.151	-321.119	-198.047	-86.9519	69.6822	-210.159	-251.512	-76.6509	116.641	-243.492	-168.74	134.636	230.071	0.511733	-172.839	148.579	240.743	3.91676	-33.1805	226.086	176.62	139.58	-2.74344	-19.2837	-42.9342	51.9498	80.9165	5.31291	14.4536	98.3174	68.2834	75.5594
588634	Vitis_amurensis	588634a.jpg	a	9	7	15	T	34.3108	73.62	-97.2372	-337.168	-204.996	-106.605	80.7805	-206.845	-251.431	-89.1651	108.964	-227.017	-170.563	163.591	204.862	-20.8691	-181.73	183.368	220.933	-19.0832	-28.1981	235.694	188.487	121.474	-8.71583	-12.418	-40.5492	58.0018	68.4703	6.80039	0.924227	105.789	75.6887	70.8314
588634	Vitis_amurensis	588634a.jpg	a	8	8	15	N	22.3192	60.3174	-127.063	-300.567	-190.176	-89.3664	74.9784	-198.514	-269.389	-72.4231	138.44	-243.879	-172.366	154.245	227.238	-16.9256	-186.926	176.616	248.521	-17.3789	-51.1304	219.054	184.567	128.534	-3.08298	-8.94736	-43.37	57.7651	81.0138	-7.88465	-10.9985	98.6737	77.4252	60.6804
588634	Vitis_amurensis	588634a.jpg	a	7	9	15	T	40.1983	71.2003	-134.579	-308.38	-194.211	-100.751	67.5928	-197.204	-253.008	-84.1295	123.197	-233.662	-186.417	140.376	220.175	-25.2752	-196.836	166.333	244.365	-20.6074	-41.9107	232.483	198.869	127.485	1.3651	-7.88108	-53.4993	59.3344	81.2141	7.7576	-0.502434	102.593	83.9869	70.3277
588634	Vitis_amurensis	588634a.jpg	a	6	10	15	T	30.6711	70.2502	-163.065	-295.995	-183.661	-93.7907	72.9951	-207.796	-268.34	-77.4524	123.377	-257.143	-162.72	125.647	231.883	-9.02751	-168.369	147.647	249.975	-5.69457	-39.7081	228.152	169.755	147.428	-7.95759	-16.0258	-46.0416	60.6809	84.5308	0.784098	-0.45671	106.719	77.133	75.6156
588634	Vitis_amurensis	588634a.jpg	a	5	11	15	N	34.9858	81.2681	-120.976	-324.307	-195.512	-84.9491	71.8105	-188.732	-285.243	-68.0447	138.865	-239.691	-167.558	137.425	217.535	-28.6145	-186.09	153.112	232.084	-28.4511	-62.1443	219.193	206.966	115.652	2.55818	-1.47207	-48.3231	64.4418	77.9018	6.9816	-2.07727	112.641	85.2152	73.5475
588634	Vitis_amurensis	588634a.jpg	a	4	12	15	T	35.3416	93.4764	-151.069	-326.131	-179.56	-78.989	60.266	-196.073	-256.5	-83.6874	124.853	-258.174	-164.043	125.029	218.078	-22.748	-178.1	139.517	240.635	-31.8726	-80.9848	220.048	215.397	115.291	3.81544	17.448	-51.0612	68.056	78.7767	12.293	-5.62073	120.082	89.776	86.4342
588634	Vitis_amurensis	588634a.jpg	a	3	13	15	T	46.9196	107.462	-144.229	-356.556	-157.074	-70.9433	58.1824	-135.435	-260.933	-86.1136	111.416	-254.742	-163.125	126.352	214.994	-35.0174	-195.046	145.802	235.282	-39.2982	-102.914	205.829	221.88	77.9619	4.20437	-9.61289	-48.5635	76.7497	85.1694	32.6387	-7.80201	124.306	101.641	90.6175
588634	Vitis_amurensis	588634a.jpg	a	2	14	15	N	52.0311	117.343	-161.566	-302.813	-130.799	-54.2941	52.894	-133.03	-253.503	-129.925	111.864	-255.051	-191.296	98.3871	199.956	-46.7129	-207.5	110.178	223.894	-59.9339	-123.049	229.657	250.366	70.2701	0.385884	10.9795	-34.3323	86.9476	87.9794	30.7534	1.75785	139.427	120.915	87.8165
588634	Vitis_amurensis	588634a.jpg	a	1	15	15	T	60.8018	127.677	-150.248	-327.493	-137.728	-66.7735	62.4556	-170.385	-254.44	-133.298	100.824	-245.545	-167.544	112.625	188.348	-48.1316	-192.706	130.385	204.664	-53.0529	-118.401	224.96	239.374	78.8957	8.84446	6.01186	-43.513	85.3837	86.0675	25.9498	-2.84474	144.326	116.046	108.465
588635	Vitis_amurensis	588635d.jpg	d	14	1	14	N	26.1104	65.3687	-166.201	-331.517	-219.467	-86.0263	88.1808	-213.078	-250.262	-80.7465	112.057	-212.861	-143.343	139.056	219.933	9.56701	-146.186	163.889	238.34	35.5754	-16.4929	217.734	177.547	138.056	-17.4346	-37.7365	-45.0534	49.6734	70.9327	-7.49217	1.05934	86.4015	70.2797	64.1359
588635	Vitis_amurensis	588635d.jpg	d	13	2	14	N	35.6277	93.1127	-125.032	-267.95	-165.935	-116.274	42.3491	-203.833	-237.325	-131.474	94.6203	-256.91	-188.662	146.715	229.753	-39.2086	-194.747	159.788	242.706	-37.4216	-43.8921	248.023	202.587	142.189	-8.45359	-21.773	-40.4217	65.1407	72.4962	27.5658	12.3535	106.668	71.9752	85.6417
588635	Vitis_amurensis	588635d.jpg	d	12	3	14	C	47.5494	102.161	-100.749	-291.535	-192.36	-99.0873	55.0649	-196.38	-246.735	-95.124	84.324	-223.822	-208.711	119.055	228.508	-60.1842	-216.397	133.34	247.024	-58.6777	-73.0976	239.126	226.71	105.089	6.11135	15.8469	-25.4075	71.0627	75.5692	32.6815	2.65365	121.341	89.9424	85.1077
588635	Vitis_amurensis	588635c.jpg	c	11	4	14	C	49.9321	98.1195	-100.19	-279.265	-188.221	-117.067	44.4833	-135.572	-239.289	-112.751	117.115	-252.91	-197.032	137.627	222.403	-73.1826	-198.793	147.27	234.3	-74.5352	-94.2341	260.489	213.958	111.524	-8.06923	-13.1872	-28.4943	75.9768	75.9189	19.6289	6.57321	126.53	89.6399	81.3056
588635	Vitis_amurensis	588635c.jpg	c	10	5	14	N	45.5045	102.613	-109.602	-282.523	-186.369	-102.141	76.4826	-224.781	-264.453	-91.9725	110.901	-244.086	-193.091	147.612	232.71	-37.7618	-198.613	162.742	241.226	-33.2348	-60.0929	201.293	190.989	104.745	-6.97782	-8.88629	-34.8542	77.5426	72.2949	19.8075	16.7938	122.641	67.1504	86.3911
588635	Vitis_amurensis	588635b.jpg	b	9	6	14	T	41.9008	106.685	-124.945	-307.23	-213.643	-88.5662	59.8927	-225.23	-255.968	-43.1811	115.504	-268.98	-161.877	91.3562	215.912	-36.8678	-164.818	107.984	228.382	-34.6617	-81.6469	235.588	204.835	134.795	0.373086	2.16746	-25.9847	70.3832	73.9662	34.478	20.0507	117.11	68.0677	104.17
588635	Vitis_amurensis	588635b.jpg	b	8	7	14	T	49.4294	95.3219	-55.3874	-293.704	-194.25	-126.267	87.0091	-198.914	-267.138	-101.32	115.37	-222.974	-204.492	164.581	192.557	-44.2024	-206.118	182.347	205.388	-40.797	-68.2874	247.771	189.995	49.5392	1.95255	5.12319	-16.2008	74.8123	69.0103	21.5481	12.2974	113.621	88.8661	73.514
588635	Vitis_amurensis	588635a.jpg	a	7	8	14	N	38.1794	89.2837	-120.336	-274.406	-215.454	-79.9193	73.8064	-209.88	-240.592	-53.3596	135.93	-244.415	-197.278	117.131	225.053	-44.2039	-209.789	135.51	236.946	-42.8979	-108.065	229.393	225.4	93.1751	11.756	12.3108	-33.8449	65.0177	88.2254	15.7693	4.83771	111.856	85.2249	79.6351
588635	Vitis_amurensis	588635a.jpg	a	6	9	14	T	45.6944	83.5008	-122.328	-269.502	-205.291	-105.808	51.3294	-163.395	-257.884	-80.8061	146.321	-243.283	-200.007	128.839	224.166	-49.7025	-208.801	148.033	248.408	-43.2396	-81.7555	232.783	226.904	102.167	3.11786	-1.69383	-48.7391	60.8019	78.7926	17.0548	10.58	106.559	89.4931	77.6919
588635	Vitis_amurensis	588635a.jpg	a	5	10	14	T	39.1286	99.3762	-141.099	-311.521	-180.96	-98.3095	44.5052	-186.672	-259.295	-89.6485	113.884	-264.385	-170.926	123.922	220.807	-26.4345	-177.028	140.455	240.535	-27.2941	-96.7102	221.44	228.57	103.54	-5.49217	-5.37859	-24.9702	69.46	76.8783	34.4114	6.04301	122.857	86.1296	94.1796
588635	Vitis_amurensis	588635a.jpg	a	4	11	14	T	42.7365	99.7004	-149.895	-299.149	-179.087	-109.178	40.4348	-200.569	-249.625	-124.135	121.254	-259.387	-170.314	136.804	213.076	-28.5034	-181.028	154.277	233.568	-28.1442	-73.2436	221.29	217.463	116.957	1.75117	9.10177	-29.9578	72.8806	72.5049	29.7381	5.34593	118.756	85.0159	89.5619
588635	Vitis_amurensis	588635a.jpg	a	3	12	14	N	39.6244	106.668	-143.397	-307.693	-149.479	-78.9526	52.4605	-160.431	-269.526	-104.369	111.087	-268.753	-172.066	110.003	222.217	-25.784	-191.784	136.995	254.895	-41.4053	-99.276	230.781	227.526	74.5582	-7.94776	-8.59893	-28.7421	79.1278	68.2316	35.2815	-5.30871	128.148	91.4848	94.4242
588635	Vitis_amurensis	588635a.jpg	a	2	13	14	T	60.4054	121.939	-125.589	-303.217	-155.579	-84.2024	52.6449	-159.847	-279.328	-110.465	119.56	-249.447	-174.094	116.699	189.673	-48.8279	-207.83	124.029	224.377	-65.6985	-128.599	205.463	238.349	48.7849	15.8777	23.6344	-25.5985	81.7086	82.6621	55.9844	8.41841	137.428	104.65	106.035
588635	Vitis_amurensis	588635a.jpg	a	1	14	14	T	56.226	141.666	-157.656	-305.713	-130.925	-59.4447	30.7139	-152.939	-228.895	-142.807	53.8539	-309.97	-155.627	93.3766	195.763	-17.85	-204.441	77.9688	223.426	-40.0857	-91.7004	220.496	230.359	81.8437	-1.08223	0.119877	-15.2995	84.4058	76.6903	74.2163	6.56483	143.333	112.029	111.384
588636	Vitis_amurensis	588636e.jpg	e	17	1	17	N	58.1528	102.326	-109.692	-275.495	-186.295	-120.965	60.7032	-191.452	-230.23	-101.57	80.4322	-196.651	-222.371	107.282	210.225	-64.5522	-221.298	129.205	226.025	-59.7228	-74.739	262.973	247.144	94.4429	3.65131	-7.62363	-45.7098	66.2608	85.9424	22.7119	15.028	133.199	103.031	99.6308
588636	Vitis_amurensis	588636e.jpg	e	16	2	17	N	45.9834	122.134	-63.5196	-275.14	-184.931	-129.435	33.8161	-197.401	-214.235	-115.099	55.296	-220.043	-198.825	127.224	209.538	-93.4082	-193.382	152.846	235.494	-58.1682	-111.705	235.084	250.005	89.7427	-4.12425	1.72113	-27.6509	82.3617	75.4465	29.8729	-1.23369	143.696	94.0288	104.012
588636	Vitis_amurensis	588636e.jpg	e	15	3	17	C	53.1849	70.212	-124.456	-275.234	-163.744	-101.364	12.0216	-162.149	-237.208	-117.896	22.7581	-210.143	-209.967	118.41	256.843	-9.62937	-205.832	137.179	266.252	7.47661	-80.9487	251.691	226.2	112.446	-6.8362	-36.6528	-35.8649	52.35	75.8467	-7.86137	16.5978	102.716	135.153	68.4494
588636	Vitis_amurensis	588636d.jpg	d	14	4	17	C	40.5664	109.958	-95.8952	-230.639	-144.158	-107.809	19.8581	-198.408	-186.736	-87.0979	79.0173	-249.904	-205.781	109.515	222.81	-82.5516	-215.516	124.348	247.169	-75.106	-134.723	243.366	265.444	104.074	-22.9456	-17.6471	-37.6856	76.9763	79.0651	31.1858	-10.1073	148.13	99.6168	101.61
588636	Vitis_amurensis	588636d.jpg	d	13	5	17	N	46.8945	95.9147	-87.7971	-272.27	-192.751	-115.328	69.3977	-182.668	-238.025	-101.231	88.5077	-193.102	-221.76	123.224	217.548	-72.2293	-225.109	140.059	232.278	-65.3327	-73.168	268.987	243.531	90.4524	6.15949	-10.1956	-35.0935	70.5077	73.8703	11.9052	14.1599	125.574	81.3555	85.7337
588636	Vitis_amurensis	588636c.jpg	c	12	6	17	T	27.4172	95.4424	-161.472	-273.067	-185.6	-102.678	70.4911	-224.97	-207.569	-80.303	105.575	-239.639	-189.315	110.919	238.423	-58.0933	-180.151	142.09	257.459	-39.1033	-73.3252	237.435	207.964	149.628	-13.7888	-16.3053	-39.4815	70.7195	77.8066	15.4661	0.302507	120.222	65.2644	92.2368
588636	Vitis_amurensis	588636c.jpg	c	11	7	17	T	43.7191	88.7485	-130.026	-279.795	-198.077	-111.815	76.7429	-199.697	-250.585	-103.881	124.339	-217.379	-201.61	132.344	221.992	-50.2435	-201.535	156.751	235.186	-33.3865	-64.3074	249.417	213.558	101.521	-8.16527	-18.5223	-32.8601	71.4849	74.3666	17.4603	17.2466	113.274	80.0143	83.7183
588636	Vitis_amurensis	588636b.jpg	b	10	8	17	N	39.006	95.2002	-148.786	-308.296	-213.271	-80.4533	64.9408	-218.969	-245.989	-49.0056	131.854	-233.593	-166.547	116.414	232.37	-44.8874	-178.504	135.081	248.002	-27.9986	-73.4331	183.8	217.492	135.875	-10.7545	-8.34251	-53.0622	59.6421	71.7771	25.5671	1.53938	122.553	83.3659	97.412
588636	Vitis_amurensis	588636b.jpg	b	9	9	17	T	36.6564	96.9017	-108.002	-301.562	-221.774	-92.2406	96.2552	-204.591	-259.724	-77.6865	111.938	-217.016	-195.648	120.917	222.953	-48.1385	-199.279	146.571	235.005	-34.9094	-51.2364	237.025	207.703	90.9834	4.64316	10.147	-52.2478	65.2326	85.3919	12.9339	1.34604	112.31	86.0202	83.1228
588636	Vitis_amurensis	588636a.jpg	a	8	10	17	T	45.8739	99.989	-132.667	-291.444	-180.89	-96.6057	59.5707	-213.54	-285.642	-61.1068	126.77	-252.454	-177.78	108.688	210.238	-32.3005	-197.194	131.249	230.341	-11.7372	-73.0664	236.507	191.662	120.21	-4.31505	-23.363	-34.5818	65.6982	91.8834	12.5554	37.6042	114.343	92.1914	93.3124
588636	Vitis_amurensis	588636a.jpg	a	7	11	17	N	51.2145	100.044	-120.301	-304.878	-184.997	-93.5215	73.8443	-196.91	-285.876	-75.093	134.277	-215.616	-188.687	122.666	208.13	-46.6982	-204.196	132.12	221.337	-42.1951	-84.8588	237.001	220.479	82.8203	7.02226	2.66542	-48.5606	64.7946	90.7652	16.4777	12.7928	126.255	97.6144	90.0666
588636	Vitis_amurensis	588636a.jpg	a	6	12	17	T	42.8876	109.274	-126.797	-318.855	-179.65	-82.2832	60.1048	-176.524	-264.454	-76.3219	114.643	-247.067	-179.082	113.227	214.197	-42.2193	-194.689	125.003	230.112	-51.5899	-69.5747	223.899	244.747	120.117	-11.2953	-8.4777	-60.7151	63.8548	82.629	18.6211	5.94004	126.225	90.9957	103.118
588636	Vitis_amurensis	588636a.jpg	a	5	13	17	T	48.1052	100.617	-112.559	-349.579	-164.167	-69.2817	67.8708	-188.002	-280.976	-71.9774	126.291	-222.214	-184.263	114.107	205.636	-40.6686	-200.513	140.785	224.518	-41.9189	-60.215	254.763	178.894	85.3187	2.84041	-10.1723	-53.8362	64.697	85.275	17.5568	12.974	128.545	104.125	87.425
588636	Vitis_amurensis	588636a.jpg	a	4	14	17	N	41.6739	109.149	-182.688	-327.631	-163.676	-64.0677	43.3874	-169.834	-214.039	-66.8437	98.9085	-249.379	-166.222	94.7917	229.856	-40.927	-189.807	98.2534	260.28	-59.539	-102.406	210.313	229.508	134.409	-8.91924	-2.12352	-47.6323	72.9651	92.7387	12.7962	-6.22161	136.736	85.2592	110.931
588636	Vitis_amurensis	588636a.jpg	a	3	15	17	T	53.1392	114.85	-85.7622	-273.695	-167.527	-89.7955	60.6738	-187.759	-239.564	-114.756	116.222	-251.659	-192.454	130.65	193.001	-65.6231	-202.405	144.95	213.269	-76.1247	-126.187	251.895	231.944	76.8036	1.34993	-9.65639	-45.141	91.1626	76.6452	14.941	4.28092	149.972	108.516	93.8435
588636	Vitis_amurensis	588636a.jpg	a	2	16	17	T	44.1502	126.623	-145.835	-318.468	-154.42	-69.3512	49.1022	-151	-265.661	-94.171	102.826	-271.496	-160.73	99.6981	197.023	-37.7072	-190.201	101.003	213.888	-36.514	-113.035	208.16	255.166	82.7935	-9.50612	-9.37998	-38.7544	84.5984	96.8507	36.5637	-15.0209	148.426	134.156	100.222
588636	Vitis_amurensis	588636a.jpg	a	1	17	17	N	54.4895	141.86	-123.691	-283.27	-167.863	-90.0057	61.5025	-175.436	-265.877	-75.3349	125.398	-269.171	-175.659	92.1368	190.617	-45.8651	-209.005	93.1536	216.887	-60.017	-85.9494	242.935	233.084	88.0169	-5.66646	-24.86	-44.0442	84.7856	87.8145	30.6992	-5.12653	157.028	113.089	93.3448
588637	Vitis_amurensis	588637c.jpg	c	13	1	13	N	41.9876	87.472	-120.816	-297.443	-181.182	-130.346	37.1669	-226.761	-231.287	-112.615	75.4283	-238.882	-174.059	142.295	222.55	-28.5479	-177.714	162.027	236.198	-5.01045	-36.2826	241.048	201.648	145.86	-16.6872	-33.2457	-31.9324	74.9799	69.354	17.5078	2.34977	116.746	83.2793	84.9162
588637	Vitis_amurensis	588637c.jpg	c	12	2	13	N	56.495	94.9227	-134.675	-296.927	-209.261	-103.018	67.32	-187.76	-246.869	-96.2945	113.175	-192.589	-208.492	117.547	211.426	-59.1634	-198.812	136.466	227.689	-42.7394	-78.6852	241.524	250.495	116.77	-2.34542	-0.735068	-35.3541	64.4791	82.8501	12.1523	13.436	113.751	91.6075	81.6156
588637	Vitis_amurensis	588637c.jpg	c	11	3	13	N	34.6556	103.947	-121.72	-279.191	-182.803	-106.953	56.3775	-240.193	-204.441	-89.2775	82.663	-261.096	-178.546	117.41	223.361	-42.4609	-181.297	137.866	234.552	-31.6865	-97.5668	249.284	238.83	111.06	-8.13224	-0.399652	-39.6517	75.5361	66.2048	29.5806	-10.3385	131.483	87.8517	95.0903
588637	Vitis_amurensis	588637c.jpg	c	10	4	13	C	35.6814	77.3347	-143.777	-353.574	-193.972	-129.857	67.614	-160.425	-231.365	-121.874	92.9081	-157.096	-185.678	150.57	203.598	-50.0459	-185.181	171.459	226.928	-36.6027	-26.7158	231.354	231.581	122.917	-10.543	-16.003	-39.5183	59.7552	67.6764	23.7477	3.83123	108.771	86.9314	79.5683
588637	Vitis_amurensis	588637b.jpg	b	9	5	13	N	31.6247	72.76	-136.651	-340.423	-177.53	-89.2176	51.4779	-218.887	-202.025	-56.2504	97.2779	-246.813	-167.696	145.399	235.518	-32.8306	-171.664	167.316	248.555	-18.2819	-66.9432	235.585	162.564	157.407	-11.833	-43.0629	-27.2278	66.2152	68.6652	12.8115	4.83251	107.261	61.0547	81.0129
588637	Vitis_amurensis	588637b.jpg	b	8	6	13	T	33.5512	70.9956	-145.171	-347.454	-232.752	-92.2224	96.6856	-204.823	-248.503	-69.3365	126.07	-196.511	-173.923	145.106	211.146	-15.7174	-169.289	164.97	224.906	2.09003	-12.7461	208.766	181.984	122.75	-4.10025	-26.3188	-46.643	54.1685	69.9645	15.6277	19.4376	90.6829	69.3834	77.2262
588637	Vitis_amurensis	588637a.jpg	a	7	7	13	T	30.2456	83.5104	-131.205	-318.348	-211.386	-68.6919	84.2211	-223.345	-244.548	-64.6861	126.019	-241.06	-163.295	126.284	227.748	-36.2354	-175.892	143.243	244.885	-25.4405	-69.2642	224.769	207.837	119.257	-5.08501	8.11748	-56.2084	64.9589	70.1742	11.0007	-0.090021	114.19	65.8442	82.4765
588637	Vitis_amurensis	588637a.jpg	a	6	8	13	N	30.2687	85.4348	-102.7	-317.453	-197.072	-103.325	59.7234	-192.053	-270.322	-81.9321	133.221	-248.834	-180.937	140.931	217.695	-43.4257	-184.389	173.296	231.402	-19.8129	-38.5406	214.671	206.594	109.602	-4.4669	1.02562	-45.0076	68.9405	70.6963	19.9068	-5.32126	109.575	79.1563	83.4534
588637	Vitis_amurensis	588637a.jpg	a	5	9	13	T	34.475	90.6824	-143.294	-320.238	-191.065	-107.335	57.994	-227.679	-257.646	-66.4965	119.317	-246.881	-162.627	124.902	214.075	-15.194	-172.699	149.991	238.824	-3.05505	-42.6494	229.13	183.178	131.285	-0.372431	-9.72598	-46.2337	59.9949	81.4874	11.3864	8.83662	114.908	78.4004	84.3251
588637	Vitis_amurensis	588637a.jpg	a	4	10	13	T	38.1273	78.4382	-100.156	-324.37	-205.106	-99.0808	68.7226	-203.279	-292.632	-73.4134	131.463	-242.904	-166.535	135.786	206.572	-27.2967	-163.535	172.421	228.046	-11.4326	-45.1184	221.133	190.27	118.329	-1.89344	-5.68008	-44.1675	61.8533	71.97	13.1104	7.30632	107.635	76.6676	78.7509
588637	Vitis_amurensis	588637a.jpg	a	3	11	13	N	34.1776	97.6117	-179.559	-315.912	-173.966	-83.2435	67.2222	-184.613	-269.063	-75.7185	154.95	-264.307	-165.157	116.735	224.777	-25.7686	-169.583	140.264	244.916	-14.4432	-65.4027	204.325	178.086	104.085	-5.51329	-7.58241	-35.322	76.3028	79.5032	19.9248	-9.19868	124.846	89.1324	87.4947
588637	Vitis_amurensis	588637a.jpg	a	2	12	13	T	44.2672	106.417	-122.494	-338.808	-200.902	-88.0036	81.9259	-179.75	-274.166	-79.5451	130.701	-245.484	-172.431	112.933	198.207	-41.8648	-181.035	151.742	218.362	-26.2664	-64.0105	223.831	203.527	82.2795	5.80963	-4.17246	-41.8922	79.9857	85.1821	13.6965	-1.16515	131.36	90.1134	101.65
588637	Vitis_amurensis	588637a.jpg	a	1	13	13	T	49.7737	143.848	-146.229	-333.112	-163.423	-77.0631	47.2983	-187.252	-258.454	-108.228	90.1797	-273.727	-145.029	94.8391	196.224	-40.4105	-161.915	121.97	225.884	-42.2991	-98.9057	205.427	215.29	112.841	-6.59377	-10.7465	-28.1406	89.2607	82.0877	37.5775	1.69935	148.774	100.253	118.301
588638	Vitis_amurensis	588638c.jpg	c	13	1	13	N	41.4427	81.4864	-122.402	-290.456	-200.001	-128.274	69.6203	-198.631	-255.735	-110.051	109.812	-202.571	-198.353	153.103	211.173	-26.3495	-193.121	189.403	233.247	-1.74012	-34.8719	233.293	213.935	108.502	3.70494	-26.0907	-37.6981	46.5748	68.5711	-0.238067	-1.31681	106.177	91.9937	65.8633
588638	Vitis_amurensis	588638c.jpg	c	12	2	13	N	39.7966	95.6229	-123.095	-293.06	-110.067	-52.6964	41.0414	-143.797	-254.135	-105.474	104.129	-275.567	-204.327	131.883	231.879	-65.6828	-193.713	161.998	254.167	-47.6493	-72.4697	234.77	189.905	154.238	-28.174	-57.6636	-36.8696	58.9176	79.8413	5.83062	-4.38741	117.171	86.4781	81.1602
588638	Vitis_amurensis	588638c.jpg	c	11	3	13	C	35.0837	72.4901	-145.115	-298.823	-124.698	-78.6056	44.7316	-167.012	-314.691	-84.3581	112.143	-222.635	-194.283	131.273	240.331	-15.7804	-186.64	158.315	253.784	-1.69343	-32.2825	185.979	238.972	132.983	-16.6443	-44.4299	-39.6772	58.3691	71.0939	4.43296	-11.5371	92.7714	69.4293	76.7252
588638	Vitis_amurensis	588638c.jpg	c	10	4	13	C	39.1512	93.2007	-174.817	-297.996	-183.113	-82.8348	52.7498	-225.926	-214.883	-70.0286	86.5951	-244.708	-177.081	106.498	248.785	-32.2134	-185.717	125.196	264.201	-17.2159	-92.8808	220.387	207.88	134.925	6.65825	3.9669	-41.7151	64.5798	78.4183	24.8715	3.33056	109.957	82.4376	87.3407
588638	Vitis_amurensis	588638b.jpg	b	9	5	13	N	44.8886	81.8089	-91.5776	-338.223	-210.923	-98.6255	72.8135	-186.482	-251.806	-86.3377	109.692	-188.376	-204.054	145.122	220.272	-54.2161	-192.798	170.855	238.426	-33.8203	-34.7686	238.277	194.164	102.389	-6.7526	-5.99341	-50.086	66.7234	70.9295	10.4247	16.6728	106.522	74.9072	69.9522
588638	Vitis_amurensis	588638b.jpg	b	8	6	13	C	34.7967	98.4821	-171.49	-348.605	-196.816	-73.7059	74.1741	-229.019	-211.007	-61.6133	105.868	-245.552	-155.64	118.848	227.018	-39.041	-150.078	144.011	234.75	-19.3602	-84.2016	197.432	193.721	147.201	-2.75018	5.54825	-23.3176	73.5011	72.8553	22.8046	-13.3049	119.451	65.4223	89.6172
588638	Vitis_amurensis	588638a.jpg	a	7	7	13	T	30.5063	70.8626	-92.1472	-367.878	-219.539	-76.6813	97.9669	-184.09	-251.204	-65.1274	120.727	-190.364	-178.013	148.341	202.475	-51.7793	-179.926	178.787	225.009	-30.7315	-13.5985	225.023	191.44	121.854	3.16782	5.65156	-66.6369	52.7061	73.3526	1.98519	-1.0778	94.9711	57.4966	66.4701
588638	Vitis_amurensis	588638a.jpg	a	6	8	13	N	24.6138	88.5002	-159.383	-319.401	-182.925	-114.022	74.7094	-220.541	-233.338	-93.1237	118.238	-239.561	-166.835	141.25	216.572	-26.8812	-171.32	168.746	242.71	-10.5468	-30.5764	220.892	186.011	135.011	-12.6707	-5.14	-38.2363	66.624	69.8181	8.31665	-5.18767	115.762	67.7991	84.1135
588638	Vitis_amurensis	588638a.jpg	a	5	9	13	T	35.4429	81.0899	-116.79	-326.781	-194.968	-115.941	47.2971	-211.873	-241.145	-104.421	92.6355	-242.429	-166.565	145.951	219.95	-29.3691	-176.915	174.123	233.459	-14.5779	-37.1489	224.976	198.524	133.709	0.313869	-1.03642	-39.6487	64.2182	70.7113	19.3091	-3.4311	116.051	78.2784	87.0003
588638	Vitis_amurensis	588638a.jpg	a	4	10	13	T	36.5296	83.4973	-145.787	-314.208	-193.6	-103.261	55.3742	-215.915	-244.843	-81.0768	108.654	-268.999	-159.981	133.685	208.918	-13.0384	-155.9	153.418	249.661	7.04859	-47.2365	220.767	195.009	139.421	-5.8495	-9.7086	-54.2847	58.315	78.5907	10.1203	-5.48348	116.695	80.2276	83.2392
588638	Vitis_amurensis	588638a.jpg	a	3	11	13	N	42.0893	85.5406	-141.967	-347.868	-190.039	-93.8955	75.0854	-191.479	-286.749	-84.4595	133.803	-210.56	-167.29	136.871	207.531	-29.7782	-166.12	165.589	228.27	-14.7183	-48.7823	216.672	171.907	105.583	3.03039	-20.1742	-42.013	62.2618	88.0378	13.2779	-2.71359	120.843	95.9199	86.2937
588638	Vitis_amurensis	588638a.jpg	a	2	12	13	T	47.9289	117.212	-149.15	-348.021	-165.297	-79.5058	64.6701	-181.594	-250.329	-77.9111	114.26	-261.737	-172.061	106.835	205.389	-43.4838	-180.794	132.148	229.103	-32.4516	-84.43	218.263	213.431	93.1104	-0.914587	8.8761	-47.8268	79.2816	89.2189	24.4749	3.24702	137.314	83.5556	107.189
588638	Vitis_amurensis	588638a.jpg	a	1	13	13	T	57.512	121.464	-146.284	-343.307	-162.048	-79.8072	50.2544	-175.308	-257.265	-101.901	93.4039	-247.233	-168.534	97.7092	184.35	-42.5702	-177.417	126.902	223.149	-28.2624	-115.246	216.49	244.533	86.4387	2.00837	-2.36872	-27.2286	87.5481	79.1091	36.1019	6.99338	143.616	112.71	104.488
588639	Vitis_amurensis	588639b.jpg	b	13	1	13	N	37.4942	84.0727	-110.635	-306.489	-173.257	-106.4	36.084	-197.85	-249.404	-108.529	91.5197	-241.227	-195.198	132.082	224.114	-36.4155	-188.946	159.11	239.777	-8.23909	0.640101	249.103	191.734	150.65	-19.8787	-32.764	-34.0032	63.4087	63.725	6.09147	5.24244	113.565	80.9909	79.8302
588639	Vitis_amurensis	588639b.jpg	b	12	2	13	N	41.1313	86.08	-146.879	-257.476	-197.174	-107.28	48.7286	-195.012	-229.111	-90.4964	100.734	-275.277	-190.268	112.508	240.325	-38.9845	-183.809	139.93	249.041	-16.7252	-59.4933	238.868	210.446	152.422	-3.90196	-28.9265	-35.9832	58.5132	76.7661	18.6425	-3.86778	118.676	83.3146	84.5378
588639	Vitis_amurensis	588639b.jpg	b	11	3	13	C	41.1765	85.0629	-107.135	-281.34	-182.056	-110.115	53.1219	-218.579	-260.785	-107.913	82.484	-239.328	-193.538	126.067	225.356	-41.8004	-186.428	150.088	243.144	-26.9691	-48.7187	254.356	203.365	132.849	-4.46002	-19.328	-32.9503	65.4714	73.6628	26.2109	6.32527	117.82	87.4344	87.448
588639	Vitis_amurensis	588639b.jpg	b	10	4	13	T	28.4391	67.2668	-115.16	-281.719	-210.257	-107.249	64.4	-212.904	-253.89	-97.3988	97.9919	-239.888	-188.251	138.672	236.199	-24.1682	-188.781	161.719	251.356	-11.7165	-0.774756	217.163	185.966	145.906	-13.1987	-23.4242	-34.14	61.5521	62.0052	18.683	3.99508	109.382	74.1009	78.1233
588639	Vitis_amurensis	588639b.jpg	b	9	5	13	N	23.6058	69.9824	-162.043	-284.348	-198.79	-108.337	87.0255	-217.56	-229.29	-83.6724	120.553	-248.877	-178.233	149.97	238.878	-18.3463	-173.526	171.386	249.394	0.895224	-24.0148	216.952	169.593	144.461	-11.3092	-26.2162	-32.5227	55.678	62.1067	13.6242	3.99736	88.3617	54.5742	76.0472
588639	Vitis_amurensis	588639a.jpg	a	8	6	13	T	28.9997	70.6238	-91.3677	-253.211	-213.047	-99.8169	80.735	-214.924	-248.748	-102.636	108.921	-230.66	-202.036	141.74	233.013	-50.6738	-211.866	163.865	246.542	-34.3375	-19.2581	249.573	181.15	128.44	-2.93013	-14.0727	-40.3353	61.556	74.4369	12.6931	10.9137	100.629	64.8765	71.2115
588639	Vitis_amurensis	588639a.jpg	a	7	7	13	T	28.0318	68.6696	-142.434	-330.036	-229.38	-82.4028	97.2869	-212.92	-244.535	-51.867	141.281	-218.776	-180.071	145.995	229.067	-19.1893	-169.74	163.625	238.637	-2.24753	-34.2847	200.337	174.065	113.56	-7.02946	-7.24707	-43.6011	59.2238	67.033	7.15825	7.47795	92.9439	68.1941	73.1727
588639	Vitis_amurensis	588639a.jpg	a	6	8	13	N	23.7104	67.4826	-132.883	-292.982	-204.636	-107.334	74.1412	-227.057	-254.556	-82.3423	115.261	-229.281	-174.315	144.941	226.254	-11.2491	-183.255	170.675	241.914	15.9404	-20.4346	228.573	193.337	125.999	-8.22285	-24.3741	-40.9729	52.5474	70.9282	5.21161	0.679002	95.8218	73.0502	67.429
588639	Vitis_amurensis	588639a.jpg	a	5	9	13	T	28.3268	57.787	-123.618	-275.873	-226.459	-89.7637	108.699	-207.518	-264.506	-70.4448	141.498	-208.686	-184.293	140.583	222.076	-42.5813	-188.42	166.553	244.791	-27.391	-27.6569	227.632	174.23	142.973	-0.25049	-3.78862	-63.3708	52.3511	86.4228	-13.3309	1.00077	94.4074	71.5279	57.0907
588639	Vitis_amurensis	588639a.jpg	a	4	10	13	T	26.8201	74.3309	-154.912	-299.957	-189.207	-84.2273	73.7414	-207.168	-279.709	-47.0902	158.472	-253.317	-171.298	125.543	219.649	-15.8269	-174.499	154.283	240.138	-4.89935	-26.2772	207.272	176.181	149.858	0.0886621	-20.6855	-48.8973	48.9133	76.5707	6.68723	7.10806	91.9408	66.0311	74.3428
588639	Vitis_amurensis	588639a.jpg	a	3	11	13	N	40.9137	83.9344	-131.281	-310.143	-193.973	-83.1902	67.6458	-195.966	-281.057	-63.8518	146.873	-233.324	-184.722	116.184	213.916	-31.9351	-195.285	153.622	233.333	-13.5124	-46.0602	232.889	200.972	118.062	-3.47532	-14.8257	-50.75	57.5928	88.4547	3.81079	8.45931	107.491	86.0365	73.1631
588639	Vitis_amurensis	588639a.jpg	a	2	12	13	T	40.7365	93.6147	-136.08	-354.269	-182.878	-83.9456	73.9975	-193.955	-253.967	-74.2662	127.208	-247.932	-161.894	133.049	203.944	-37.2096	-170.864	163.889	222.737	-20.0229	-72.7361	222.279	201.559	114.508	-10.5842	-12.6125	-40.0058	71.0383	79.9683	19.1595	-6.29689	120.422	85.1563	86.2526
588639	Vitis_amurensis	588639a.jpg	a	1	13	13	T	48.3652	122.499	-144.143	-344.123	-159.654	-86.2935	56.4591	-177.284	-261.084	-116.716	91.8984	-239.524	-161.056	118.153	202.55	-45.3342	-178.324	142.838	237.539	-27.343	-90.9948	226.645	224.064	90.8123	2.39671	2.7576	-34.3089	83.0385	81.0004	26.3969	-14.5563	133.617	99.8486	89.8609
588640	Vitis_amurensis	588640d.jpg	d	13	1	13	N	37.8619	84.4721	-102.729	-296.976	-199.704	-96.9244	60.6379	-192.169	-235.617	-73.9251	85.16	-211.43	-206.285	139.354	232.629	-39.7211	-199.265	169.295	259.051	-14.7453	-34.3951	223.14	218.335	134.6	-19.6284	-52.2749	-69.0247	62.0689	90.9394	-5.84318	-1.37135	97.3463	83.4061	73.7326
588640	Vitis_amurensis	588640d.jpg	d	12	2	13	N	23.4317	74.9218	-96.3494	-310.851	-105.241	-43.3114	41.7669	-86.9054	-254.64	-60.8511	106.175	-259.034	-209.924	132.929	246.5	-65.5664	-197.153	156.518	257.207	-43.9109	-106.888	225.592	252.322	88.6729	-21.3147	-46.0441	-60.5286	52.0508	67.9917	5.85824	-35.3448	112.842	91.9895	67.0884
588640	Vitis_amurensis	588640c.jpg	c	11	3	13	C	35.153	70.7271	-127.142	-266.662	-198.978	-106.071	64.0782	-194.853	-228.384	-93.1354	97.9962	-200.939	-208.089	129.695	239.153	-54.5016	-203.225	150.704	255.405	-43.1952	-87.7773	251.428	246.078	118.213	-1.5342	-17.8734	-37.3569	62.9521	75.8399	10.9102	-2.29895	105.894	81.0832	76.7076
588640	Vitis_amurensis	588640c.jpg	c	10	4	13	C	32.5289	78.5145	-76.5431	-308.539	-208.416	-100.212	51.7402	-210.573	-242.188	-78.4269	67.2161	-219.344	-187.676	117.79	239.45	-54.759	-189.639	151.541	250.355	-28.6888	-46.0667	262.257	197.165	135.236	-11.8989	-18.5372	-37.9123	71.2229	75.2074	13.947	8.66577	113.003	78.0115	75.5702
588640	Vitis_amurensis	588640b.jpg	b	9	5	13	N	33.07	74.4906	-131.97	-313.406	-215.02	-106.161	59.2845	-170.619	-252.041	-100.313	122.78	-242.261	-184.993	156.957	223.989	-13.2719	-178.212	179.455	234.396	-0.637741	-25.0321	210.608	203.943	124.168	-5.74277	-34.3855	-35.6107	55.1217	69.3433	16.244	6.94756	91.1352	74.8669	72.8752
588640	Vitis_amurensis	588640b.jpg	b	8	6	13	T	41.4971	87.7807	-140.626	-280.13	-215.932	-77.0943	83.7081	-220.561	-232.339	-59.6138	119.338	-226.528	-195.007	104.032	233.014	-51.5857	-197.082	131.284	249.443	-39.3707	-84.157	238.101	216.384	130.793	2.65406	3.96422	-46.5609	62.3449	78.1193	8.79744	11.9928	109.289	75.5525	78.4966
588640	Vitis_amurensis	588640a.jpg	a	7	7	13	T	27.1696	72.5726	-108.607	-264.725	-194.983	-113.336	65.7387	-223.992	-249.162	-81.9283	131.179	-238.676	-188.198	143.873	227.141	-45.7906	-184.067	173.412	245.614	-24.3064	-17.5804	242.143	180.15	157.343	-13.9764	-14.3153	-49.6068	54.5541	65.9842	1.29177	-5.47668	95.8912	68.6808	65.9888
588640	Vitis_amurensis	588640a.jpg	a	6	8	13	N	30.9453	62.1233	-123.641	-269.296	-202.626	-98.7195	85.3573	-197.696	-277.845	-77.9415	156.356	-202.283	-202.018	137.185	219.002	-39.0604	-204.989	165.939	240.807	-20.4491	15.1398	224.638	182.233	138.156	-7.46678	-24.2353	-55.3066	48.4761	71.1293	-5.50757	-3.35474	100.642	76.2774	58.0294
588640	Vitis_amurensis	588640a.jpg	a	5	9	13	T	20.952	55.0505	-121.466	-309.255	-211.803	-87.2842	87.8313	-184.077	-294.237	-41.1901	186.077	-225.36	-165.831	148.863	214.64	-14.8949	-161.952	176.993	225.641	5.72764	6.00704	201.835	150.308	122.737	-6.38882	-29.9706	-58.7923	44.6088	69.4521	-8.96895	-6.32238	91.3224	65.883	53.8638
588640	Vitis_amurensis	588640a.jpg	a	4	10	13	T	25.6919	59.3699	-174.162	-301.22	-110.775	-56.0224	46.1133	-114.27	-286.343	-52.8348	160.049	-266.033	-173.487	125.457	234.019	-22.2067	-182.357	156.265	256.6	-12.0084	-29.4567	202.994	172.635	167.5	-23.6012	-58.7838	-59.5102	40.8789	85.488	-23.0461	-17.2638	95.5108	76.3593	58.45
588640	Vitis_amurensis	588640a.jpg	a	3	11	13	N	34.9654	82.8261	-90.973	-376.334	-83.9077	-27.3665	37.9118	-86.4115	-288.839	-93.5374	148.261	-231.974	-187.347	138.807	195.268	-55.5427	-198.612	172.592	212.885	-40.2063	-48.6653	245.731	188.622	78.5203	-17.0132	-45.0711	-59.0783	67.8223	74.4369	-9.64176	-5.61177	119.694	87.6981	60.091
588640	Vitis_amurensis	588640a.jpg	a	2	12	13	T	31.5687	92.9401	-178.705	-342.11	-76.7847	-20.4223	48.9857	-96.993	-274.535	-97.1938	119.806	-294.11	-166.311	113.984	214.226	-28.8013	-182.425	132.249	242.494	-31.8076	-85.0858	198.634	208.111	111.781	-14.6127	-30.0435	-46.6197	65.1438	79.4977	20.1338	-19.7776	119.466	100.167	87.1494
588640	Vitis_amurensis	588640a.jpg	a	1	13	13	T	44.3206	124.472	-91.4347	-370.162	-77.8588	-20.2868	44.4553	-69.6559	-282.975	-128.89	75.0688	-260.43	-169.031	100.997	177.393	-61.2547	-198.912	133.368	209.997	-46.3469	-83.6384	240.576	232.008	57.1085	-13.7802	-29.0845	-44.2933	81.0439	76.9584	25.8978	-7.14158	136.922	108.864	85.7268
588641	Vitis_amurensis	588641c.jpg	c	14	1	14	N	21.1266	63.5021	-141.034	-322.163	-183.017	-89.4665	24.572	-115.474	-243.849	-63.5692	145.396	-225.334	-183.649	129.677	238.197	-48.4193	-158.171	161.475	260.49	-20.5957	-18.9187	229.381	199.386	171.946	-35.0499	-67.7028	-55.6407	53.219	75.157	-15.6843	-11.0668	92.5597	66.0712	66.6502
588641	Vitis_amurensis	588641c.jpg	c	13	2	14	N	38.741	67.3832	-115.608	-338.438	-88.3192	-56.7256	43.5385	-107.374	-311.55	-105.485	118.475	-240.707	-194.498	138.634	199.638	-38.4145	-197.668	160.366	224.043	-2.16253	-18.4662	251.891	192.303	114.678	-19.9527	-68.9473	-44.816	50.0957	74.5234	3.01996	7.2302	106.576	92.3864	65.6109
588641	Vitis_amurensis	588641c.jpg	c	12	3	14	N	28.636	77.398	-157.259	-292.686	-139.112	-67.2797	44.5055	-113.282	-211.753	-90.5706	96.6251	-267.335	-201.642	112.587	249.021	-54.8183	-212.385	134.266	261.026	-34.9712	-77.9863	252.489	242.992	128.826	-18.0763	-37.4782	-51.9436	58.9089	72.7728	5.16029	-12.2936	111.913	86.8714	76.8724
588641	Vitis_amurensis	588641c.jpg	c	11	4	14	C	38.5249	90.8743	-135.406	-323.383	-127.254	-61.6038	50.9405	-106.799	-277.373	-87.8842	165.581	-219.497	-202.851	124.669	213.123	-50.7284	-204.613	146.959	227.787	-33.5492	-71.0919	261.643	230.754	70.8187	-18.531	-38.5942	-54.0258	65.9386	81.2689	-24.3	3.20352	112.114	79.9632	73.322
588641	Vitis_amurensis	588641b.jpg	b	10	5	14	T	26.2848	61.9776	-153	-329.405	-104.076	-48.2546	40.6337	-103.35	-277.449	-79.9728	122.111	-288.145	-170.513	134.271	238.172	-29.9314	-169.43	159.715	255.472	-13.6921	-44.7086	220.205	174.015	164.164	-23.1109	-53.8056	-40.7575	51.3785	68.0906	0.806567	-0.401845	93.1249	58.6676	60.9136
588641	Vitis_amurensis	588641b.jpg	b	9	6	14	N	29.567	64.1661	-126.834	-349.498	-129.67	-56.7728	49.9615	-134.071	-279.379	-77.9404	147.711	-250.258	-183.217	156.728	227.418	-27.9529	-174.333	186.642	237.921	-1.22799	-31.6235	218.966	170.529	121.007	-26.7579	-56.6839	-42.8752	51.464	61.4389	-3.89445	-4.77751	100.218	74.922	59.108
588641	Vitis_amurensis	588641a.jpg	a	8	7	14	T	26.3573	68.0881	-145.65	-321.9	-213.196	-93.5002	68.55	-189.609	-248.053	-63.8997	150.038	-236.981	-170.914	133.82	224.499	-21.2717	-175.666	163.269	242.905	-5.58645	-14.1371	226.448	172.596	136.64	-13.9579	-21.7644	-45.704	54.1225	74.5973	-1.00357	-3.38775	104.848	71.1224	68.2799
588641	Vitis_amurensis	588641a.jpg	a	7	8	14	T	25.6527	62.9437	-145.55	-353.675	-121.223	-57.891	42.5588	-132.247	-288.815	-85.557	150.086	-254.586	-165.733	145.831	213.923	-18.1537	-163.419	181.469	238.044	7.18436	-3.84557	209.599	155.941	141.046	-23.1877	-51.4443	-51.0034	53.7722	72.2627	-8.45596	-7.67762	98.6678	71.9861	61.4958
588641	Vitis_amurensis	588641a.jpg	a	6	9	14	N	13.808	49.9704	-173.703	-345.752	-146.185	-48.0768	47.3986	-121.757	-276.288	-37.8213	171.664	-278.163	-144.609	132.143	224.694	2.9617	-137.336	163.673	247.246	23.7564	-19.4244	177.803	165.197	146.185	-25.6882	-41.3912	-59.722	43.2981	69.5791	-10.1004	-17.4859	84.2764	60.8536	58.9947
588641	Vitis_amurensis	588641a.jpg	a	5	10	14	T	21.3177	55.4611	-84.9912	-382.781	-117.467	-47.337	41.1245	-97.9365	-336.381	-79.0407	150.64	-216.112	-129.565	137.906	164.011	-21.7191	-164.156	185.661	222.522	-5.02225	-14.9593	233.096	182.993	110.306	-19.7599	-59.6911	-52.6446	51.6618	73.2041	-16.1734	-13.4834	99.1973	77.5953	52.5234
588641	Vitis_amurensis	588641a.jpg	a	4	11	14	T	34.812	78.2602	-193.19	-346.536	-74.6996	-14.2754	35.1871	-57.1059	-263.678	-81.1522	136.137	-317.604	-118.278	94.5994	156.893	0.218243	-180.711	136.474	262.346	0.5466	-66.9505	201.562	201.047	126.134	-22.6793	-44.1873	-57.6702	53.9108	78.9806	-3.71573	-15.9312	102.143	88.3839	70.7286
588641	Vitis_amurensis	588641a.jpg	a	3	12	14	N	43.3308	73.2075	-81.6323	-365.377	-50.1725	3.12373	38.7308	-46.1284	-340.098	-102.809	154.791	-242.106	-96.1492	105.598	116.017	-11.4857	-198.549	175.313	213.33	-51.7272	-89.1865	223.853	199.189	54.7533	-18.2541	-45.7705	-47.4518	59.0274	66.8007	-0.395198	-12.8951	118.937	102.199	51.9859
588641	Vitis_amurensis	588641a.jpg	a	2	13	14	T	41.3233	105.454	-202.153	-362.955	-48.4103	12.8436	44.4758	-23.9868	-263.646	-111.833	101.32	-230.36	-90.7767	73.0929	141.36	-2.45833	-199.991	90.6803	252.878	-71.511	-109.587	197.866	252.444	85.8197	-18.8661	-26.8237	-70.0958	54.185	85.4036	6.93607	-17.5676	121.329	101.888	81.7215
588641	Vitis_amurensis	588641a.jpg	a	1	14	14	T	56.7841	91.2268	-106.618	-396.551	-59.7799	-6.65561	48.7666	-57.0767	-333.709	-126.967	91.457	-247.611	-93.4609	102.833	129.695	12.2371	-177.619	133.937	220.859	-66.1509	-58.292	230.987	182.114	87.034	-2.76511	-17.611	-62.1269	66.3744	72.9743	14.0727	-9.94145	120.147	101.662	59.7741
w2_588420	Vitis_amurensis	w2_588420b.jpg	b	11	1	11	N	21.7284	40.5762	-145.813	-311.293	-75.4029	-41.0261	36.5129	-79.6363	-310.825	-59.4258	175.769	-259.386	-168.224	145.534	208.585	-17.4011	-178.402	169.656	242.242	-1.08072	-24.0624	216.957	186.99	149.247	-25.6488	-69.7793	-60.7908	27.5251	62.0466	-20.8676	-12.8938	69.6513	68.1888	40.7493
w2_588420	Vitis_amurensis	w2_588420b.jpg	b	10	2	11	N	19.1896	39.8603	-154.737	-277.441	-71.2881	-19.1155	36.3273	-74.6865	-309.176	-78.763	169.997	-260.075	-162.138	119.966	232.763	-32.1368	-197.189	156.475	265.674	-19.1835	-56.9959	238.82	192.257	132.125	-18.6339	-54.6214	-68.8261	34.842	74.9018	-19.0358	-10.1827	69.3263	58.0566	43.6438
w2_588420	Vitis_amurensis	w2_588420b.jpg	b	9	3	11	T	22.6399	50.8289	-121.768	-326.514	-90.3898	-30.6757	53.0138	-88.8527	-277.545	-66.615	140.305	-299.65	-191.9	151.668	222.946	-7.33632	-196.785	166.229	237.507	-2.45117	-15.614	236.426	159.577	123.332	-21.1085	-57.513	-52.9047	40.0809	59.436	-6.14974	1.88608	73.5938	70.7051	43.5998
w2_588420	Vitis_amurensis	w2_588420a.jpg	a	8	4	11	C	36.8391	65.4355	-143.325	-338.122	-148.727	-67.0145	75.1328	-176.148	-285.946	-65.2937	137.583	-247.266	-174.793	154.313	223.182	-6.78296	-176.866	173.31	235.517	12.9766	-52.1576	212.563	189.052	110.801	-15.0514	-35.6664	-49.1115	50.6744	69.4994	-3.32527	4.78086	94.5173	74.3915	65.0274
w2_588420	Vitis_amurensis	w2_588420a.jpg	a	7	5	11	N	25.7339	83.8839	-141.442	-306.81	-167.648	-81.9297	66.7688	-201.648	-229.99	-74.8448	126.991	-238.734	-190.797	132.986	227.508	-38.0898	-205.911	155.605	254.663	-42.5497	-56.4691	242.532	222.335	125.735	-7.41801	-10.3528	-50.9781	55.1141	63.295	16.7867	-7.12397	104.205	70.482	78.1115
w2_588420	Vitis_amurensis	w2_588420a.jpg	a	6	6	11	T	32.352	71.5976	-149.486	-298.096	-112.701	-53.3585	30.0485	-98.9422	-279.613	-105.616	147.744	-262.59	-190.424	127.032	235.459	-44.8088	-205.415	150.941	254.332	-40.4287	-41.0598	240.848	205.079	141.518	-16.1368	-37.4109	-51.737	47.7218	67.2157	0.317301	8.26446	93.7403	66.0787	67.5347
w2_588420	Vitis_amurensis	w2_588420a.jpg	a	5	7	11	T	29.0647	74.9468	-155.664	-296.924	-141.447	-76.1417	36.0615	-131.996	-260.128	-81.544	113.509	-293.263	-167.924	127.72	238.885	-25.2641	-185.683	143.789	264.122	-24.4471	-42.5001	219.759	205.234	169.522	-15.3533	-49.5446	-46.7808	49.0102	67.8825	14.3797	-6.21411	99.6644	66.9357	80.3343
w2_588420	Vitis_amurensis	w2_588420a.jpg	a	4	8	11	N	38.3698	75.6475	-57.059	-355.004	-108.26	-43.0285	40.926	-110.006	-311.511	-113.152	118.299	-245.2	-190.804	158.487	194.899	-40.1402	-205.661	182.707	213.327	-40.8795	-21.3784	235.578	184.408	102.614	-6.6627	-31.2129	-49.4618	58.0829	68.447	-0.974582	20.0816	93.5028	72.0415	72.9786
w2_588420	Vitis_amurensis	w2_588420a.jpg	a	3	9	11	T	35.5401	94.0432	-169.143	-347.405	-91.4881	-24.1817	43.7706	-108.296	-276.854	-112.748	85.9379	-281.75	-162.466	116.901	227.042	-22.6602	-175.663	126.69	251.731	-30.7443	-85.2359	206.598	219.995	127.811	-14.4606	-20.2575	-43.7442	62.6787	74.8106	15.6597	-0.236729	114.125	80.4646	83.5375
w2_588420	Vitis_amurensis	w2_588420a.jpg	a	2	10	11	T	50.4985	97.7811	-113.975	-393.131	-110.408	-39.5556	39.5527	-84.4844	-284.759	-128.801	102.522	-250.625	-161.597	125.017	181.647	-28.2367	-192.608	137.412	203.689	-42.1671	-58.6883	248.41	213.501	76.9138	-7.76116	-21.8801	-38.6395	73.5119	73.4268	21.5548	9.51828	128.454	94.0808	79.8263
w2_588420	Vitis_amurensis	w2_588420a.jpg	a	1	11	11	N	39.7582	103.357	-248.474	-396.148	-120.935	-54.2577	42.097	-85.2033	-242.116	-110.471	143.331	-262.11	-117.175	102.482	185.599	-5.78387	-140.381	124.804	213.789	2.32288	-63.7244	181.948	186.42	102.803	-0.758669	0.140901	-40.9521	60.3075	73.5397	23.0333	1.64656	124.444	88.3352	88.3309
171	Vitis_cinerea	GVIT171b.jpg	b	13	1	13	N	38.7615	83.2168	-147.923	-296.339	-218.591	-93.6848	91.5655	-194.389	-260.832	-95.1396	116.333	-215.019	-177.572	133.174	216.459	-32.161	-192.608	153.012	243.129	-29.4387	-83.4872	205.832	234.612	106.439	11.8612	29.5731	-34.575	60.7848	77.5553	18.3416	-17.4608	102.493	102.773	63.3063
171	Vitis_cinerea	GVIT171b.jpg	b	12	2	13	N	38.8282	87.189	-114.503	-310.098	-205.129	-83.164	83.8567	-201.726	-248.812	-86.5226	106.86	-226.153	-187.506	122.855	213.579	-49.1128	-200.08	136.929	232.241	-52.2411	-80.6079	251.404	236.435	110.832	3.65954	14.8555	-29.3072	67.7541	67.2843	29.2114	1.97023	111.565	81.2309	76.4218
171	Vitis_cinerea	GVIT171b.jpg	b	11	3	13	N	38.2188	74.3646	-160.611	-281.477	-212.456	-71.1342	80.3762	-190.492	-253.149	-63.3549	106.623	-213.012	-186.576	100.169	236.971	-34.5155	-202.244	108.398	254.747	-42.1293	-98.136	217.025	262.999	122.194	11.1113	18.4204	-22.8863	56.5132	71.7477	23.7855	-16.286	102.807	89.551	72.4378
171	Vitis_cinerea	GVIT171b.jpg	b	10	4	13	C	30.3292	96.7421	-119.207	-326.028	-199.189	-88.6479	93.8474	-202.682	-237.489	-83.9168	120.636	-216.712	-157.99	150.313	208.411	-53.0771	-171.052	163.541	224.628	-61.3787	-139.367	214.101	239.264	82.4127	-1.35476	15.2708	-21.5578	72.6649	54.7109	41.5343	-10.3512	116.195	85.7318	79.6691
171	Vitis_cinerea	GVIT171b.jpg	b	9	5	13	C	40.0263	104.783	-104.699	-312.124	-191.136	-86.6757	69.6462	-205.552	-229.566	-97.8903	89.3214	-249.514	-188.956	123.183	207.43	-50.7518	-200.126	126.661	228.966	-60.0245	-95.1781	240.356	243.864	83.5322	10.7313	36.4954	-23.365	81.4711	61.9217	52.2639	1.30716	123.214	79.8117	90.5723
171	Vitis_cinerea	GVIT171a.jpg	a	8	6	13	N	42.7114	101.432	-132.813	-341.351	-180.145	-60.625	50.4342	-217.12	-217.059	-62.8289	76.7382	-253.518	-170.779	94.0891	221.481	-39.1655	-191.514	110.895	242.839	-43.5098	-97.8882	236.946	227.082	126.677	-0.177212	16.9727	-34.5986	75.3531	67.2577	42.736	16.8814	123.018	79.5505	89.9991
171	Vitis_cinerea	GVIT171a.jpg	a	7	7	13	C	35.2876	87.0112	-168.323	-333.655	-194.396	-71.9827	94.8458	-202.981	-232.896	-78.6541	127.94	-232.6	-176.422	109.79	203.776	-47.2677	-187.479	130.704	226.214	-51.7376	-66.3549	227.794	223.905	134.141	13.9525	33.051	-43.4495	72.2304	71.4791	29.1117	4.31732	107.456	67.6032	87.5902
171	Vitis_cinerea	GVIT171a.jpg	a	6	8	13	T	40.5114	93.957	-184.729	-342.94	-166.588	-82.0845	39.6832	-176.033	-235.636	-111.107	112.572	-258.915	-174.507	120.747	215.672	-16.8832	-188.468	137.703	237.282	-22.0491	-65.2915	202.718	219.154	117.159	-0.251272	17.152	-14.2524	78.0512	72.7333	44.9583	10.5158	108.156	81.5999	89.4083
171	Vitis_cinerea	GVIT171a.jpg	a	5	9	13	N	28.103	94.5282	-173.37	-369.87	-165.715	-64.8314	87.8851	-187.508	-214.023	-88.8413	123.616	-237.723	-155.272	136.706	201.645	-41.8365	-182.917	155.687	230.091	-51.4853	-96.4353	209.349	211.935	109.641	-1.58216	17.0462	-23.4935	79.032	63.8681	31.6463	-10.6071	117.965	76.2707	90.494
171	Vitis_cinerea	GVIT171a.jpg	a	4	10	13	T	40.979	108.438	-206.137	-360.528	-178.551	-55.9896	83.7753	-176.477	-223.915	-66.8197	121.996	-237.678	-151.819	115.123	209.39	-29.0558	-187.513	111.736	234.997	-44.8831	-107.361	158.423	213.961	98.6432	8.79052	22.2638	-17.9852	89.1146	72.4178	46.5585	-13.8748	125.841	100.849	95.2914
171	Vitis_cinerea	GVIT171a.jpg	a	3	11	13	T	43.851	103.191	-115.477	-345.86	-179.828	-64.656	66.7639	-181.356	-269.302	-105.796	90.1773	-257.098	-151.676	133.266	200.384	-25.9653	-198.81	123.772	232.046	-52.1412	-95.8616	216.312	214.703	83.2373	5.01777	19.6032	-16.5432	80.2878	70.9627	49.3291	0.28679	132.414	103.306	91.4603
171	Vitis_cinerea	GVIT171a.jpg	a	2	12	13	N	43.1417	109.157	-165.518	-384.672	-171.969	-50.2837	72.4334	-145.824	-241.868	-89.4835	104.488	-243.411	-154.572	112.731	189.88	-2.16654	-192.639	118.606	239.095	-28.7032	-100.845	190.172	227.449	27.3304	10.1722	34.2557	-16.4548	87.4982	71.1741	52.2559	-1.02905	125.777	87.0617	86.7605
171	Vitis_cinerea	GVIT171a.jpg	a	1	13	13	T	50.3655	117.276	-123.259	-455.262	-142.312	-52.1604	66.1822	-149.623	-221.458	-90.6478	34.978	-234.286	-128.756	124.668	167.243	-18.2461	-176.862	129.648	193.709	-47.4543	-87.0547	187.746	186.031	80.577	18.7884	33.8742	-8.54441	98.4876	73.9143	51.5441	-0.72419	132.346	97.759	91.5121
588134	Vitis_cinerea	588134b.jpg	b	12	1	12	N	38.6242	68.9028	-118.01	-280.627	-189.857	-105.265	63.5696	-216.795	-238.675	-97.9435	102.476	-238.482	-200.074	148.208	227.037	-37.5996	-186.468	184.953	248.856	-6.80756	-45.1625	229.867	195.762	138.423	-6.54582	-23.143	-40.3249	57.4711	74.1674	4.55033	-10.6894	106.652	85.3143	67.6343
588134	Vitis_cinerea	588134b.jpg	b	11	2	12	N	35.0909	69.6476	-92.4422	-310.591	-205.784	-125.855	60.3335	-217.093	-268.752	-108.051	89.687	-222.746	-165.506	127.287	181.681	-4.82381	-167.036	164.194	220.016	14.3685	17.3294	262.798	211.162	131.59	-19.4283	-26.3182	-28.6176	57.9748	51.395	14.1797	-9.07042	112.051	89.9418	61.3875
588134	Vitis_cinerea	588134b.jpg	b	10	3	12	C	23.7496	69.7884	-127.399	-292.995	-201.631	-66.6337	79.7239	-219.124	-237.999	-55.5472	133.083	-283.275	-166.357	144.372	219.553	-20.9918	-159.56	177.412	241.873	11.1741	-53.5302	206.917	190.789	153.512	-9.49656	-26.9361	-49.514	44.8199	62.2461	0.700609	-23.8388	97.4581	78.3089	59.349
588134	Vitis_cinerea	588134b.jpg	b	9	4	12	C	28.5831	71.9087	-79.7032	-316.091	-180.444	-82.0201	63.3493	-198.148	-286.651	-92.6263	136.025	-234.821	-178.686	168.216	209.906	-33.677	-170.354	190.649	232.514	-16.9855	-17.0723	219.809	192.603	135.551	-18.2785	-18.0087	-38.6956	53.5323	51.4107	-2.04122	-16.839	95.432	72.3329	59.3213
588134	Vitis_cinerea	588134b.jpg	b	8	5	12	N	23.2544	66.4987	-175.909	-289.623	-189.229	-43.4462	76.5216	-201.543	-246.711	-29.7808	150.801	-283.581	-172.794	107.4	237.818	-13.6611	-174.734	133.353	268.691	3.24613	-30.7779	199.491	150.573	161.678	-7.3551	-15.9638	-23.6123	48.7404	67.0292	5.83966	-9.61371	88.6555	56.0481	62.6981
588134	Vitis_cinerea	588134a.jpg	a	7	6	12	C	38.7054	82.5875	-32.408	-357.681	-191.652	-101.048	79.7173	-153.806	-295.453	-103.268	113.004	-157.168	-191.689	151.903	179.461	-74.8118	-192.993	181.588	201.314	-70.655	-17.2256	242.087	197.67	81.8076	1.93418	1.53584	-29.7544	69.8754	53.5697	26.8672	7.06306	108.286	78.7362	71.9013
588134	Vitis_cinerea	588134a.jpg	a	6	7	12	C	27.4423	74.8421	-221.746	-287.587	-191.171	-79.5105	82.2115	-202.065	-257.524	-65.9012	159.327	-255.911	-144.425	107.565	237.585	-8.54782	-143.637	132.801	248.303	9.99762	-45.3531	197.079	170.632	153.845	-10.8424	-11.9805	-30.4422	54.5352	67.6423	10.2181	-9.63185	99.5993	61.63	71.0213
588134	Vitis_cinerea	588134a.jpg	a	5	8	12	N	41.1835	89.0659	-107.629	-344.864	-184.893	-78.7057	89.1954	-187.32	-293.903	-80.3928	123.349	-205.407	-191.019	129.915	197.504	-46.0492	-191.906	149.837	213.728	-41.2166	-50.1141	237.999	216.41	98.87	7.77978	-7.18216	-35.4872	65.218	69.1537	35.8284	5.02763	102.015	91.6202	82.3892
588134	Vitis_cinerea	588134a.jpg	a	4	9	12	C	46.7738	109.211	-168.074	-285.852	-184.388	-98.0496	54.3833	-200.599	-237.619	-78.3404	106.771	-259.122	-184.441	102.857	225.686	-36.5999	-190.698	120.12	251.765	-33.2473	-94.1444	208.844	235.567	121.941	4.74145	4.6983	-31.697	72.0825	76.0668	33.3231	2.35902	126.016	86.9475	92.7185
588134	Vitis_cinerea	588134a.jpg	a	3	10	12	T	35.9926	102.733	-113.253	-356.594	-163.846	-70.5929	60.5374	-160.594	-249.981	-98.4697	112.368	-228.15	-191.339	124.158	191.545	-56.7312	-203.321	139.971	217.049	-48.5162	-90.4853	250.897	238.762	75.5155	3.37126	8.04059	-28.0026	81.59	71.6727	33.0876	3.68629	123.656	105.245	79.9996
588134	Vitis_cinerea	588134a.jpg	a	2	11	12	N	43.0979	119.558	-121.211	-336.429	-175.276	-61.3532	61.3526	-159.307	-228.878	-70.1311	113.941	-258.412	-183.267	106.322	198.669	-66.8931	-205.27	114.814	232.275	-70.6227	-111.735	218.023	250.598	89.3372	-1.37193	30.539	-33.8068	86.9949	79.0951	33.4815	-12.5116	131.78	94.2989	92.2991
588134	Vitis_cinerea	588134a.jpg	a	1	12	12	T	54.9874	128.446	-145.347	-362.696	-142.193	-73.0959	63.8887	-163.815	-287.842	-109.503	106.16	-230.04	-172.747	85.8487	183.488	-60.3889	-181.96	119.003	208.044	-52.6812	-83.5448	234.401	207.537	90.3908	12.0663	30.9451	-10.5268	93.7979	78.3755	49.3714	8.27227	130.493	101.341	89.5232
588143	Vitis_cinerea	588143a.jpg	a	10	1	10	N	40.1514	86.4891	-90.9246	-275.039	-219.04	-124.383	68.0554	-221.785	-256.281	-116.704	98.3272	-237.656	-174.088	150.854	204.714	-14.6881	-176.533	181.176	224.986	8.30899	-36.1731	238.268	201.246	104.054	-11.2999	-22.947	-51.4976	59.2637	77.5004	1.75984	-0.500128	117.545	101.356	65.4826
588143	Vitis_cinerea	588143a.jpg	a	9	2	10	N	41.0897	72.6825	-76.2102	-280.249	-194.627	-99.9	48.0116	-200.775	-245.145	-89.3937	91.3646	-239.524	-195.696	137.389	214.386	-37.1915	-192.615	163.199	236.177	-24.221	-46.2785	270.592	239.76	144.828	-13.0934	-31.4998	-45.6973	49.6124	70.4665	1.63974	-6.12181	96.2242	74.2287	66.5875
588143	Vitis_cinerea	588143a.jpg	a	8	3	10	N	39.4247	89.8659	-107.74	-266.939	-190.4	-106.197	90.2467	-204.738	-233.687	-95.117	116.447	-211.444	-205.042	130.594	206.543	-63.3645	-210.045	153.723	229.671	-58.3609	-88.4538	273.106	233.404	98.4738	-5.68168	-19.9651	-36.2945	64.3383	66.1185	18.7033	-4.30948	122.908	99.7986	74.4119
588143	Vitis_cinerea	588143a.jpg	a	7	4	10	C	40.4524	102.918	-155.745	-270.006	-163.055	-94.4025	21.3174	-164.245	-189.112	-87.8071	49.357	-236.038	-181.724	72.2757	251.805	-80.5374	-211.354	91.7192	267.328	-65.8394	-97.6638	259.448	242.514	160.264	2.6542	-18.3282	-16.4079	70.9564	68.5494	39.2154	-3.81279	125.213	74.8975	95.195
588143	Vitis_cinerea	588143a.jpg	a	6	5	10	C	24.4841	74.777	-103.018	-332.687	-199.129	-110.602	85.802	-212.85	-236.491	-104.007	120.546	-222.876	-162.257	174.324	201.406	-46.9316	-157.294	195.597	214.502	-29.7781	-58.8337	243.86	200.496	125.862	-5.815	-4.84832	-27.0928	65.4906	53.4433	21.3385	9.23746	89.5501	40.014	73.7808
588143	Vitis_cinerea	588143a.jpg	a	5	6	10	N	38.1651	93.8287	-171.999	-331.394	-183.954	-41.7023	80.1436	-214.09	-193.172	-22.8107	105.175	-214.474	-204.002	83.5307	235.592	-61.5512	-205.192	102.223	252.782	-44.7312	-93.6268	218.996	216.923	128.85	4.70451	11.501	-43.655	71.5241	75.0217	27.2398	27.4861	101.417	59.6089	91.6437
588143	Vitis_cinerea	588143a.jpg	a	4	7	10	C	30.3268	77.5687	-106.857	-338.149	-204.06	-87.2724	88.1419	-200.607	-240.392	-82.1147	109.987	-196.402	-199.591	135.55	215.404	-52.9128	-203.664	161.338	230.581	-41.5795	-59.9776	239.422	220.989	85.0249	7.65996	19.1284	-33.961	72.8057	70.0424	25.9281	-5.05268	111.306	80.4232	70.9656
588143	Vitis_cinerea	588143a.jpg	a	3	8	10	T	34.9771	76.2024	-167.165	-326.17	-200.33	-70.2049	81.795	-197.479	-245.952	-61.5464	128.828	-251.446	-172.746	112.064	223.749	-30.7986	-174.475	135.19	240.491	-18.1833	-70.3487	222.083	214.707	130.174	-2.79003	-5.59978	-25.0897	63.2466	63.4789	34.7607	-8.25141	105.092	79.1217	82.6154
588143	Vitis_cinerea	588143a.jpg	a	2	9	10	N	54.2876	99.5968	-89.9611	-324.21	-194.353	-85.5863	75.5451	-176.221	-263.177	-114.846	112.415	-205.33	-195.646	130.512	189.698	-58.7258	-216.654	154.359	205.433	-51.7209	-93.9441	242.923	231.242	53.2989	16.4539	16.6299	-18.6913	84.2137	81.9376	26.7449	12.2126	130.068	93.2005	78.2941
588143	Vitis_cinerea	588143a.jpg	a	1	10	10	T	38.0856	121.525	-163.618	-318.289	-175.814	-80.9655	73.5178	-184.169	-245.221	-87.5369	125.857	-260.058	-173.203	94.22	213.924	-62.1811	-177.503	116.795	232.172	-60.7237	-106.111	205.211	215.667	90.7509	8.6794	40.8704	-22.6938	95.2214	73.2407	52.9315	-3.03298	136.018	86.0529	100.38
588154	Vitis_cinerea	588154b.jpg	b	9	1	9	N	30.0902	88.3668	-127.183	-254.656	-194.637	-91.3915	73.1708	-213.146	-209.178	-69.1525	110.215	-219.234	-192.947	110.133	239.741	-65.1834	-206.981	145.522	258.207	-43.4063	-103.642	250.944	262.149	111.433	-9.42091	-1.07891	-49.5343	56.7909	59.2389	14.1036	-16.3756	107.582	77.0854	72.3731
588154	Vitis_cinerea	588154b.jpg	b	8	2	9	N	43.1757	100.069	-117.741	-249.381	-182.903	-113.872	51.4054	-207.508	-211.834	-98.2923	78.6575	-206.061	-211.76	95.3383	208.686	-72.1626	-214.115	119.795	231.185	-56.8106	-97.6461	284.881	275.05	122.593	3.68183	-2.46864	-23.1106	57.7398	71.6468	22.8338	19.2298	111.969	76.3917	91.3376
588154	Vitis_cinerea	588154b.jpg	b	7	3	9	N	41.2133	128.681	-136.249	-243.821	-165.985	-72.352	46.1321	-218.403	-202.114	-71.6509	79.0908	-255.956	-184.793	69.066	229.897	-82.1269	-191.29	91.2959	254.179	-64.3063	-133.105	231.623	268.486	130.757	-4.93994	9.56371	-33.9977	68.6317	55.7766	34.8148	5.90513	133.911	71.7941	110.272
588154	Vitis_cinerea	588154a.jpg	a	6	4	9	C	52.2752	113.356	-131.105	-307.049	-179.459	-103.451	79.2139	-189.577	-233.466	-99.3963	129.352	-206.51	-210.64	104.348	199.116	-83.3225	-209.513	133.026	206.591	-67.7836	-72.8544	276.367	210.425	88.3131	9.73602	9.13332	-22.0095	74.8294	76.7996	23.62	22.5727	129.765	72.9647	104.333
588154	Vitis_cinerea	588154a.jpg	a	5	5	9	C	36.601	93.5109	-179.367	-333.849	-196.933	-71.8847	71.7755	-215.651	-226.939	-52.8555	122.981	-242.041	-174.339	108.028	234.641	-41.6245	-165.96	132.469	243.408	-14.81	-71.2184	208.541	196.683	146.239	-4.36696	3.77886	-26.669	60.9971	63.5011	31.6459	20.1449	100.098	56.0581	87.408
588154	Vitis_cinerea	588154a.jpg	a	4	6	9	N	40.0231	95.6252	-137.912	-388.068	-178.099	-72.7928	77.7426	-208.617	-224.574	-64.0522	112.993	-231.193	-178.451	131.893	195.751	-43.0654	-175.744	157.622	210.096	-23.9755	-71.9529	221.451	203.95	106.516	2.79935	0.733337	-20.2553	72.3796	65.9912	39.4705	7.36816	114.747	70.2738	91.3266
588154	Vitis_cinerea	588154a.jpg	a	3	7	9	T	47.5885	105.362	-195.01	-355.264	-190.232	-83.0507	79.5912	-190.125	-242.242	-62.5552	123.556	-210.812	-174.435	98.4575	212.052	-39.6457	-174.818	114.549	234.177	-22.2124	-88.3304	201.139	220.763	101.442	-1.8318	17.2407	-28.2701	79.4025	69.3337	37.4536	19.1407	116.759	88.967	91.8587
588154	Vitis_cinerea	588154a.jpg	a	2	8	9	T	41.1603	99.9845	-102.333	-367.532	-183.892	-81.4177	73.477	-160.685	-281.318	-108.877	113.96	-200.485	-174.448	125.179	193.052	-59.3068	-177.83	159.89	212.585	-41.0002	-61.6644	253.904	221.513	89.5471	-1.99767	0.0283354	-30.027	73.5196	67.2555	26.8631	7.47194	112.437	83.0349	77.9501
588154	Vitis_cinerea	588154a.jpg	a	1	9	9	N	34.2983	116.865	-153.139	-364.284	-173.333	-56.572	76.1537	-188.612	-245.826	-48.5643	143.124	-247.17	-171.481	87.5712	181.883	-54.4003	-188.161	113.112	213.538	-44.9372	-86.3007	216.77	222.617	89.2124	5.75209	23.2514	-17.8954	86.281	69.0625	42.1776	-10.9797	129.334	100.687	99.9658
588186	Vitis_cinerea	588186a.jpg	a	11	1	11	N	26.2707	60.9762	-154.031	-262.662	-208.145	-98.6437	70.4971	-216.168	-232.866	-80.727	110.867	-211.859	-175.079	119.171	233.563	-31.7825	-173.355	153.145	253.521	0.195783	-20.2685	246.359	195.006	176.416	-20.1313	-37.1813	-70.7979	44.4197	92.9037	-25.1153	-15.9134	94.7686	87.9592	68.6875
588186	Vitis_cinerea	588186a.jpg	a	10	2	11	N	28.4673	69.3657	-99.3847	-269.041	-209.146	-94.2866	94.5943	-222.322	-244.172	-88.0035	122.257	-244.232	-192.106	132.927	206.476	-40.7203	-189.594	159.511	219.586	-20.7818	-34.9576	281.125	196.042	128.835	6.02306	-6.97267	-49.8428	51.0373	76.0722	-1.5773	-17.8776	113.187	87.5622	51.9489
588186	Vitis_cinerea	588186a.jpg	a	8	4	11	N	54.0491	115.568	-72.86	-258.619	-180.101	-98.3749	30.975	-184.062	-222.539	-100.925	47.1032	-231.197	-212.743	95.8627	221.422	-84.7349	-213.916	126.168	242.932	-57.715	-104.819	264.279	252.454	114.842	2.68812	-6.53424	-43.4888	62.1444	84.8253	24.3446	10.2681	128.18	103.751	90.7733
588186	Vitis_cinerea	588186a.jpg	a	7	5	11	C	42.8665	107.361	-126.032	-293.744	-191.516	-96.311	64.5257	-210.111	-222.964	-74.0078	105.942	-231.779	-204.673	110.176	219.671	-64.3909	-206.397	137.233	239.761	-43.0931	-87.433	244.901	239.93	111.339	0.891484	3.16879	-37.5505	67.9213	72.429	24.8851	19.7188	111.606	70.8308	94.8449
588186	Vitis_cinerea	588186a.jpg	a	6	6	11	C	47.0922	93.4741	-131.973	-330.3	-192.6	-76.1369	68.4791	-208.047	-230.203	-61.5005	102.4	-228.625	-194.878	107.748	220.323	-52.3359	-200.473	130.996	235.955	-42.3541	-87.5376	246.699	217.22	119.28	4.88547	4.39168	-36.6631	66.8138	74.7505	31.7705	35.8076	104.135	67.416	93.9916
588186	Vitis_cinerea	588186a.jpg	a	5	7	11	N	45.9708	104.143	-136.087	-317.724	-172.478	-104.136	58.7	-197.103	-246.804	-103.666	110.529	-222.849	-190.186	121.18	210.048	-61.4656	-195.542	139.083	222.726	-37.1444	-88.0401	242.355	238.473	82.7445	12.3826	5.84078	-27.2253	78.602	75.6073	37.9914	0.904734	132.295	81.0206	99.8539
588186	Vitis_cinerea	588186a.jpg	a	4	8	11	T	41.2545	100.849	-156.783	-332.259	-196.585	-69.9328	70.6755	-200.77	-228.419	-54.6639	114.509	-240.668	-183.302	104.49	222.361	-42.2852	-188.015	122.978	238.722	-37.962	-98.7806	211.936	232.361	106.903	7.96965	13.8049	-34.341	69.3767	75.8108	32.418	-7.03452	121.894	89.5967	93.8896
588186	Vitis_cinerea	588186a.jpg	a	3	9	11	T	40.4644	106.8	-106.241	-339.927	-196.184	-90.7729	73.6498	-180.668	-247.312	-100.292	102.467	-207.866	-181.187	128.724	199.909	-63.9162	-190.476	145.891	220.203	-58.8205	-102.928	231.764	237.143	75.2868	6.89307	12.493	-38.3703	88.6647	81.5345	27.5016	1.50016	131.451	98.9349	93.6862
588186	Vitis_cinerea	588186a.jpg	a	2	10	11	N	40.1672	121.845	-193.839	-370.953	-151.507	-70.4171	67.1835	-164.413	-209.909	-73.2976	111.548	-242.283	-171.765	92.1803	205.991	-45.9341	-172.207	114.524	231.54	-42.505	-113.924	201.139	225.445	65.0098	5.44207	35.0142	-28.6312	88.3238	75.0166	55.4819	-13.9227	135.557	93.3718	100.727
588186	Vitis_cinerea	588186a.jpg	a	1	11	11	T	60.5453	132.089	-170.169	-369.797	-155.253	-72.8813	72.043	-151.843	-260.534	-128.844	126.193	-202.076	-177.255	104.534	175.384	-66.0205	-184.445	120.921	194.485	-61.828	-88.8685	211.718	205.849	61.8189	20.3803	39.0815	-12.6127	88.8215	88.1619	43.6881	9.72781	146.091	96.368	104.527
588197	Vitis_cinerea	588197c.jpg	c	13	1	13	N	36.2331	88.0386	-104.752	-334.552	-189.104	-125.949	68.7045	-195.508	-244.664	-105.398	104.181	-198.182	-167.742	154.813	197.697	-23.1411	-162.569	198.229	216.871	8.55906	-37.509	232.929	203.841	76.5719	-12.9186	-38.9385	-60.633	60.501	86.4257	-6.52206	-39.8549	152.776	105.793	55.7722
588197	Vitis_cinerea	588197c.jpg	c	12	2	13	N	51.0205	96.0951	-140.837	-303.214	-190.326	-108.703	61.4164	-217.785	-223.91	-97.0927	96.5713	-226.816	-195.91	108.569	203.123	-46.002	-190.971	151.518	221.909	-23.8564	-51.4575	264.54	215.312	156.914	-5.34099	-10.9924	-29.5	56.7425	71.7013	11.0349	11.5497	118.359	95.6494	70.6907
588197	Vitis_cinerea	588197c.jpg	c	11	3	13	N	36.8051	97.7647	-93.2058	-268.739	-159.265	-82.2448	68.0438	-191.662	-203.461	-73.4768	97.0444	-218.539	-224.875	110.408	219.164	-77.7669	-237.99	138.477	240.625	-70.3623	-75.3775	281.211	256.773	101.608	-9.61575	-23.7517	-45.8682	58.9484	64.81	19.0809	-19.816	117.685	86.2095	81.3587
588197	Vitis_cinerea	588197c.jpg	c	10	4	13	C	35.5006	103.49	-83.212	-291.609	-184.764	-84.3807	74.0803	-213.108	-234.823	-66.3438	118.247	-245.352	-190.244	119.468	217.762	-72.7481	-197.198	153.149	233.016	-62.7926	-87.9798	258.736	218.032	116.192	-9.68549	-7.5843	-41.9887	69.2485	64.1461	6.2924	-8.99432	134.765	78.1053	82.5771
588197	Vitis_cinerea	588197b.jpg	b	9	5	13	C	46.0791	95.831	-94.4601	-281.479	-171.931	-100.619	50.1997	-195.177	-250.788	-102.903	89.6228	-233.016	-215.978	101.563	201.535	-61.2618	-219.706	136.054	230.428	-44.779	-66.3295	271.815	249.054	101.247	7.29963	6.55894	-31.2061	70.4699	75.2712	24.9806	18.436	119.826	82.4738	90.8877
588197	Vitis_cinerea	588197b.jpg	b	8	6	13	N	27.0415	79.1987	-157.046	-316.87	-171.941	-102.454	75.1328	-219.622	-211.908	-73.5003	136.545	-242.43	-185.835	146.104	220.041	-39.8149	-181.854	172.225	233.191	-28.5389	-61.7549	222.34	217.437	131.711	-13.1312	3.11868	-24.3717	62.8275	58.8118	20.7317	-15.125	109.16	54.767	75.8137
588197	Vitis_cinerea	588197a.jpg	a	7	7	13	C	43.4726	114.822	-89.6488	-317.597	-184.344	-107.44	71.0528	-203.854	-244.643	-96.4901	112.402	-215.925	-190.85	116.458	198.91	-78.4441	-201.61	148.961	213.632	-64.5539	-80.3333	270.905	202.695	71.5783	11.1735	13.966	-25.811	80.9361	75.0219	37.0368	5.22906	133.074	83.6499	96.5672
588197	Vitis_cinerea	588197a.jpg	a	6	8	13	C	49.476	103.902	-205.105	-255.154	-129.968	-96.0611	43.665	-210.218	-189.072	-101.423	89.6201	-271.525	-196.222	84.1077	236.472	-53.2668	-203.248	115.484	247.598	-22.9026	-89.4275	232.779	219.927	137.205	-2.11695	6.24281	-36.7298	72.8878	71.9273	36.5026	-0.0904974	127.203	93.2945	94.2355
588197	Vitis_cinerea	588197a.jpg	a	5	9	13	N	32.7089	82.4412	-84.6739	-340.347	-174.676	-74.5438	75.5082	-183.418	-285.773	-84.2377	132.676	-217.118	-187.163	145.964	202.554	-49.1617	-191.804	181.179	232.555	-35.9333	-50.3796	234.239	201.419	90.7514	3.41308	-14.2992	-40.7385	65.8932	61.3537	14.4547	-13.5652	115.549	86.5852	68.5866
588197	Vitis_cinerea	588197a.jpg	a	4	10	13	T	41.3462	107.707	-158.196	-320.945	-188.15	-79.2661	53.2535	-188.766	-269.883	-64.3201	144.637	-238.728	-174.048	98.1727	214.274	-43.9264	-170.73	120.498	245.579	-46.2111	-89.0702	199.205	231.214	113.501	-1.04801	17.9978	-28.293	78.017	70.5269	33.1924	-14.089	124.342	92.6772	89.5299
588197	Vitis_cinerea	588197a.jpg	a	3	11	13	T	52.4035	116.03	-97.7595	-334.455	-171.414	-85.8882	59.4425	-165.548	-274.528	-126.278	96.7528	-230.035	-180.851	124.907	194.418	-62.5264	-197.948	143.203	213.218	-54.5475	-89.2813	237.201	229.242	77.8587	7.54859	20.195	-26.528	88.9609	81.6018	32.8016	4.19533	132.291	99.4887	85.8306
588197	Vitis_cinerea	588197a.jpg	a	2	12	13	N	45.5684	127.211	-185.271	-339.357	-151.124	-81.5648	66.3692	-162.251	-217.915	-122.485	71.0851	-262.743	-176.333	87.6868	203.819	-50.5362	-174.208	120.948	229.979	-30.5959	-108.902	210.42	234.493	81.0919	9.20946	39.8207	-16.0889	84.6544	68.6254	57.634	0.287973	135.999	100.405	104.066
588197	Vitis_cinerea	588197a.jpg	a	1	13	13	T	60.6524	136.871	-155.905	-374.658	-138.936	-80.8176	53.0345	-167.138	-225.168	-120.335	78.4896	-232.067	-163.081	83.584	163.033	-54.9864	-203.288	126.119	200.173	-47.3413	-105.235	214.041	231.181	60.659	17.4899	40.8866	-11.6517	100.219	77.7761	65.3902	13.2035	144.046	108.232	105.529
588198	Vitis_cinerea	588198a.jpg	a	10	1	10	N	42.6637	92.3331	-106.511	-319.223	-181.003	-102.645	58.9877	-192.961	-224.547	-103.489	105.764	-219.893	-185.271	151.673	195.605	-36.2694	-204.271	181.838	233.267	-33.2928	-34.4341	246.666	215.475	119.495	-7.9711	-29.002	-74.0411	54.8125	80.9566	5.28648	-30.0195	112.028	115.349	72.6425
588198	Vitis_cinerea	588198a.jpg	a	9	2	10	N	40.9371	65.1052	-115.907	-313.207	-194.739	-110.081	51.7974	-198.099	-246.435	-121.981	91.2701	-214.906	-170.247	146.548	212.719	-29.2336	-176.807	177.601	237.791	-20.1279	2.2895	239.818	196.703	175.406	-11.6379	-8.59213	-39.7746	51.429	61.0562	2.84517	-25.0508	105.92	86.0357	51.5552
588198	Vitis_cinerea	588198a.jpg	a	8	3	10	C	35.6692	70.8821	-100.705	-295.938	-192.585	-97.1913	66.0236	-186.449	-293.683	-103.129	116.759	-224.947	-184.916	142.383	230.502	-21.6211	-186.612	171.268	240.873	-15.2651	-14.1156	246.364	202.714	119.672	-5.99621	-11.023	-36.9847	48.6248	62.4392	10.7367	-4.28808	83.2777	64.9049	62.3544
588198	Vitis_cinerea	588198a.jpg	a	7	4	10	C	37.2246	95.2395	-169.712	-299.271	-196.987	-87.4935	74.4037	-208.545	-263.566	-87.1784	121.141	-263.598	-166.356	111.869	226.549	-20.6456	-174.852	120.761	244.352	-15.9517	-37.834	223.822	197.454	137.485	3.85785	12.9155	-35.8692	59.7101	64.0401	34.6415	13.0444	100.289	63.108	85.9523
588198	Vitis_cinerea	588198a.jpg	a	6	5	10	N	34.0183	78.346	-96.7359	-337.62	-194.224	-73.2999	90.6803	-220.818	-266.446	-79.519	141.459	-240.926	-179.085	156.464	194.585	-30.8315	-187.551	170.287	206.194	-23.4976	-17.9787	231.882	182.096	119.173	2.45318	3.55459	-36.4299	60.4672	55.6314	25.1678	13.8925	90.3942	57.4391	70.7759
588198	Vitis_cinerea	588198a.jpg	a	5	6	10	C	35.1629	91.9009	-189.601	-313.002	-185.57	-111.74	72.2603	-201.381	-254.442	-64.2559	127.341	-256.301	-166.938	105.612	226.285	-20.2917	-175.807	113.427	235.749	-12.45	-45.7684	215.585	208.763	127.999	4.14698	31.087	-31.1406	73.6761	71.0993	28.3013	11.0429	104.637	57.4173	87.1957
588198	Vitis_cinerea	588198a.jpg	a	4	7	10	C	35.6435	87.2364	-77.1493	-379.056	-208.883	-79.9772	83.5179	-180.229	-236.684	-64.1068	100.336	-184.952	-188.601	150.205	206.144	-59.4286	-195.32	162.171	225.062	-56.6755	-42.0752	234.054	210.98	108.562	-10.0358	-10.8204	-25.6003	70.1606	57.8004	22.5487	5.45077	101.763	59.4125	78.5449
588198	Vitis_cinerea	588198a.jpg	a	3	8	10	N	37.7336	80.8158	-165.736	-325.263	-166.976	-83.2933	69.1294	-188.147	-266.48	-80.432	121.825	-270.502	-162.842	129.7	224.892	-15.0137	-176.222	141.097	243.077	-10.0314	-64.6756	222.946	199.209	126.666	-6.6784	-5.0729	-22.2174	65.6694	58.8837	34.0458	-4.20894	105.22	81.2856	71.5957
588198	Vitis_cinerea	588198a.jpg	a	2	9	10	T	36.5711	96.7633	-134.882	-355.915	-171.923	-85.723	86.7464	-167.621	-275.731	-105.457	137.468	-205.385	-175.606	153.42	209.571	-51.8066	-179.835	165.943	214.454	-39.1792	-63.6673	231.708	205.1	91.4652	4.67536	0.220554	-30.0696	69.9111	69.2289	16.9894	-6.04897	113.247	73.9487	71.419
588198	Vitis_cinerea	588198a.jpg	a	1	10	10	T	43.5742	101.307	-150.147	-378.203	-170.218	-66.4119	81.2868	-168.391	-254.813	-60.2709	119.057	-239.033	-169.842	116.139	198.8	-43.2998	-186.659	132.321	219.164	-41.9399	-90.6497	214.273	224.721	98.4766	4.06827	9.76089	-21.4298	73.357	71.8902	42.619	-0.970035	120.357	82.1684	88.939
588199	Vitis_cinerea	588199a.jpg	a	9	1	9	N	21.5238	68.7195	-147.195	-280.45	-120.436	-85.486	54.4685	-182.551	-248.527	-85.3495	97.7144	-233.034	-205.008	120.35	237.152	-35.7168	-188.987	150.977	262.763	-24.0386	-57.7293	263.417	237.256	150.903	-21.0168	-23.2587	-50.6328	47.9552	64.4681	1.67757	-31.919	105.034	96.1044	40.8525
588199	Vitis_cinerea	588199a.jpg	a	8	2	9	N	38.4327	93.3175	-106.226	-323.73	-183.113	-92.6861	58.4815	-171.916	-243.117	-90.5036	104.29	-222.616	-203.626	140.796	226.224	-50.5996	-208.774	160.666	246.094	-45.4521	-74.1061	236.569	228.809	96.4067	-8.70614	-6.48789	-31.5407	68.2382	63.512	23.3441	2.7879	110.153	90.58	74.5007
588199	Vitis_cinerea	588199a.jpg	a	7	3	9	N	49.3311	104.802	-107.136	-275.953	-181.324	-87.2016	78.2073	-187.247	-267.571	-93.1327	120.882	-225.695	-214.516	119.46	216.605	-64.3593	-221.341	131.418	228.563	-57.5345	-80.3811	255.158	226.081	91.0453	7.43841	8.33409	-37.7867	67.2773	75.7526	12.567	21.1588	116.772	86.0378	84.289
588199	Vitis_cinerea	588199a.jpg	a	6	4	9	C	41.3178	100.047	-125.726	-281.45	-201.437	-115.936	55.6549	-226.789	-233.83	-113	79.0531	-247.822	-173.403	129.661	231.456	-43.3521	-177.954	143.207	241.227	-35.044	-95.3052	226.252	219.023	117.041	4.6164	14.8527	-21.8968	78.8078	64.0383	47.3804	11.1466	118.804	82.0187	87.3407
588199	Vitis_cinerea	588199a.jpg	a	5	5	9	C	38.6131	105.691	-129.304	-361.498	-196.977	-69.2524	79.6582	-197.788	-212.466	-62.9541	98.967	-199.623	-195.249	112.546	213.956	-59.8699	-197.934	125.671	227.081	-57.1849	-93.4421	239.61	231.001	85.6174	5.66522	14.8021	-26.4256	73.9782	68.9259	37.2099	4.89416	121.408	83.0362	91.6373
588199	Vitis_cinerea	588199a.jpg	a	4	6	9	N	44.9594	111.255	-157.56	-347.281	-182.086	-79.8256	60.4545	-195.325	-209.543	-68.9621	94.4356	-227.236	-187.035	101.034	222.071	-44.4095	-199.279	117.506	230.65	-37.5443	-94.3959	231.462	232.229	98.8173	-8.10281	4.05699	-23.1019	84.9318	78.1478	34.615	-2.518	129.55	100.674	87.3552
588199	Vitis_cinerea	588199a.jpg	a	3	7	9	T	48.6683	103.076	-96.5752	-353.754	-180.847	-81.5627	56.1979	-181.524	-224.117	-89.0021	85.2728	-221.075	-195.985	129.928	200.909	-59.9474	-211.118	141.74	216.837	-61.1395	-94.941	238.757	235.714	91.2126	4.34958	10.2894	-24.3834	82.915	79.4465	29.2287	1.65018	131.155	98.9222	89.7044
588199	Vitis_cinerea	588199a.jpg	a	2	8	9	T	47.9221	126.204	-163.321	-359.346	-146.605	-71.9623	46.319	-186.647	-195.477	-68.3982	75.9531	-232.322	-181.298	94.5906	207.6	-48.1454	-196.972	101.352	227.837	-57.5901	-125.327	212.738	251.976	87.8745	8.64172	30.1732	-30.3602	88.1122	80.7536	47.3305	-4.46688	137.363	96.824	98.6734
588199	Vitis_cinerea	588199a.jpg	a	1	9	9	N	65.6737	127.224	-96.369	-396.832	-176.981	-109.862	39.7472	-163.039	-217.367	-100.703	62.5645	-196.401	-192.971	113.401	180.575	-56.9721	-201.381	129.584	193.955	-43.1677	-51.7527	229.263	223.844	62.8006	12.1855	35.0269	-17.6564	100.364	79.1531	30.0894	-4.30908	151.148	101.089	88.0771
588200	Vitis_cinerea	588200b.jpg	b	10	1	10	N	25.5685	85.2323	-119.366	-275.38	-223.056	-95.2067	78.5151	-233.349	-241.073	-86.4799	93.6659	-232.538	-164.587	133.728	242.599	-34.6462	-167.954	147.693	257.436	-23.1107	-41.7102	228.717	207.176	152.326	-12.7706	3.8077	-46.6885	50.1918	62.2937	5.99393	-28.6734	105.118	78.6252	67.9041
588200	Vitis_cinerea	588200b.jpg	b	9	2	10	N	35.7758	90.5243	-107.405	-282.867	-212.015	-106.554	75.3136	-232.723	-229.861	-95.1804	93.4687	-230.587	-201.625	158.428	234.96	-31.5904	-204.311	174.811	244.682	-19.0616	-29.4206	206.007	187.073	127.105	-5.81054	0.432784	-13.4387	57.2212	53.4887	28.6601	-4.87195	97.3184	83.9975	58.0552
588200	Vitis_cinerea	588200b.jpg	b	8	3	10	N	52.0748	81.8027	-27.6043	-211.737	-180.761	-160.278	26.7544	-171.42	-202.686	-150.765	36.9015	-179.755	-231.635	168.277	236.444	-73.8893	-238.294	188.616	239.026	-52.6439	-60.7667	257.336	199.297	67.0816	4.33009	-2.18232	-12.5217	62.6407	72.7317	13.8541	-1.24247	102.232	87.9519	60.8295
588200	Vitis_cinerea	588200a.jpg	a	7	4	10	C	31.6141	84.1301	-130.681	-322.735	-217.173	-82.8322	92.1759	-236.981	-237.844	-67.8271	124.654	-249.267	-170.586	160.62	223.907	-18.5518	-167.161	166.51	231.268	-11.7557	-38.6144	189.738	167.832	130.803	-0.884274	-1.77889	-24.9566	61.2192	54.4113	33.5904	-8.19737	99.1903	70.2366	65.9269
588200	Vitis_cinerea	588200a.jpg	a	6	5	10	C	39.9932	85.262	-101.75	-286.008	-239.282	-102.024	101.326	-229.728	-265.229	-83.4628	115.277	-225.399	-199.78	152.183	218.17	-10.8647	-187.503	164.863	223.569	4.26897	-37.0837	199.604	198.78	78.2474	3.17748	3.79278	-23.1801	69.0257	61.3385	23.3679	13.3625	93.2108	78.8131	63.66
588200	Vitis_cinerea	588200a.jpg	a	5	6	10	N	30.7953	81.8812	-160.495	-329.448	-224.066	-39.6544	94.0282	-240.45	-223.513	-22.4543	116.815	-243.305	-172.424	106.807	250.212	-4.18167	-164.75	125.43	245.505	10.8288	-56.8216	181.163	193.056	110.868	-4.39314	7.06436	-43.4897	60.2099	54.5539	28.5208	11.0781	92.1849	53.9095	74.5344
588200	Vitis_cinerea	588200a.jpg	a	4	7	10	C	32.1908	79.2337	-134.712	-338.212	-217.599	-101.864	119.175	-202.624	-225.857	-82.9449	138.679	-200.868	-189.002	162.873	203.818	-50.8144	-170.188	186.851	216.717	-33.9234	-65.7895	221.156	189.875	89.4979	8.2549	10.2273	-31.6522	60.3777	62.3981	20.3452	0.0602743	101.246	63.6315	79.4428
588200	Vitis_cinerea	588200a.jpg	a	3	8	10	T	48.0126	117.088	-145.456	-313.225	-217.25	-77.5917	89.6642	-209.465	-232.853	-60.2462	113.596	-215.138	-191.192	102.755	225.316	-49.7829	-191.593	115.993	237.227	-43.2545	-89.3028	238.341	227.665	98.7758	5.72697	4.78368	-30.7904	63.9853	65.9662	29.6819	1.53596	112.938	83.727	84.3611
588200	Vitis_cinerea	588200a.jpg	a	1	10	10	N	36.2563	105.255	-134.449	-357.665	-184.311	-60.555	79.0258	-177.712	-260.748	-36.5824	155.492	-222.909	-185.916	113.498	209.08	-58.6989	-188.773	136.136	237.365	-44.518	-72.8214	212.678	224.468	99.8054	-6.0914	13.2282	-28.7911	66.9751	54.7402	28.8632	0.882935	105.215	64.5907	76.9875
588205	Vitis_cinerea	588205a.jpg	a	9	1	9	C	33.8243	81.2386	-138.306	-291.082	-182.539	-90.6464	60.7282	-191.134	-276.319	-109.026	99.9353	-243.049	-156.194	127.263	222.803	-17.4968	-189.202	159.28	260.609	-13.6966	-61.0059	228.576	222.206	136.62	-8.39256	-7.93681	-41.1828	58.1703	71.7986	1.39174	-15.3645	111.075	96.6018	60.4533
588205	Vitis_cinerea	588205a.jpg	a	8	2	9	C	50.3272	83.1627	-154.952	-351.449	-145.876	-56.3052	51.5695	-97.015	-282.34	-78.4274	125.872	-263.206	-167.857	126.06	229.224	-13.437	-190.213	133.479	237.452	6.30286	-48.7085	227.378	189.408	106.094	-20.5893	-30.4733	-42.8527	60.0906	78.0615	-34.3706	-5.18276	119.025	96.6565	63.0916
588205	Vitis_cinerea	588205a.jpg	a	7	3	9	N	42.9244	104.283	-94.6122	-361.404	-119.53	-46.8213	44.342	-121.754	-267.621	-72.2804	92.662	-248.442	-192.808	124.148	206.309	-57.8941	-202.365	139.29	235.865	-60.9127	-83.3605	228.596	252.259	110.852	-6.42417	-22.7664	-51.3454	62.224	68.2807	15.1651	-3.47261	118.594	78.8972	89.1231
588205	Vitis_cinerea	588205a.jpg	a	6	4	9	C	54.9483	93.9326	-163.777	-372.342	-176.931	-80.9387	60.6023	-134.569	-244.494	-84.3329	110.606	-243.194	-175.283	129.54	204.032	-22.508	-189.543	146.242	233.674	-17.992	-66.0907	226.231	208.862	109.832	4.34023	-10.4952	-34.4	59.2324	84.7102	13.0742	-6.27704	115.586	95.0215	72.7017
588205	Vitis_cinerea	588205a.jpg	a	5	5	9	N	30.145	81.6104	-78.8959	-355.691	-133.496	-32.1813	37.4964	-88.2135	-296.864	-74.9669	105.072	-245.744	-179.441	142.311	227.715	-42.6118	-190.841	165.522	249.484	-38.8345	-67.0275	207.895	214.458	109.907	-11.1926	-39.5266	-62.8352	49.1956	77.6672	-1.06884	-22.3891	109.971	100.946	52.4266
588205	Vitis_cinerea	588205a.jpg	a	4	6	9	T	41.5395	92.6403	-111.102	-360.035	-192.617	-92.995	75.5206	-159.99	-283.591	-70.727	128.544	-240.311	-163.64	142.965	201.341	-21.7814	-179.824	164.367	227.027	-16.9285	-44.0398	220.549	186.337	90.7159	-4.27218	-8.85128	-44.5134	63.3506	80.2097	11.7503	-16.1322	121.023	99.2118	64.259
588205	Vitis_cinerea	588205a.jpg	a	3	7	9	T	24.2686	92.8253	-121.372	-368.943	-127.974	-32.267	74.0158	-169.804	-288.15	-48.0376	141.778	-257.781	-164.993	129.27	204.524	-30.9449	-181.319	154.211	235.232	-31.2065	-80.4506	210.051	205.564	91.8822	-10.2943	-13.7734	-48.5793	68.048	72.6275	15.0534	-8.64086	112.001	73.7632	79.4149
588205	Vitis_cinerea	588205a.jpg	a	2	8	9	N	46.3638	130.507	-166.318	-350.675	-162.28	-69.1228	60.0776	-149.573	-246.111	-92.7618	141.899	-245.257	-181.941	110.367	204.095	-47.0569	-175.032	127.624	222.833	-43.1211	-105.969	214.385	219.91	63.8816	-4.95983	2.32382	-40.434	85.1745	82.8235	35.8229	6.42627	137.916	98.6181	89.5651
588205	Vitis_cinerea	588205a.jpg	a	1	9	9	T	49.9317	127.936	-181.701	-396.018	-147.22	-56.0737	65.9488	-152.376	-248.875	-88.9267	117.471	-244.793	-149.047	113.35	194.703	-32.1707	-178.384	124.717	216.486	-25.1303	-90.8146	201.136	200.5	73.9528	12.2312	16.313	-34.0483	75.1353	74.2047	37.9478	2.1828	131.755	96.4304	93.2457
588208	Vitis_cinerea	588208a.jpg	a	9	1	9	N	26.1016	65.3782	-73.72	-335.067	-217.2	-79.7207	89.0373	-218.993	-223.399	-57.4275	112.14	-206.771	-177.576	169.403	202.273	-38.0139	-182.561	200.73	225.78	-22.7803	-52.6227	232.311	196.628	125.225	-2.71908	-34.9798	-41.5877	40.7561	55.3542	9.32909	-30.4797	100.576	94.5504	50.0445
588208	Vitis_cinerea	588208a.jpg	a	8	2	9	N	47.1455	94.9909	-135.051	-301.246	-201.861	-90.3632	71.9566	-197.456	-240.509	-82.599	106.085	-213.47	-199.625	109.51	219.01	-36.6927	-211.803	121.543	231.976	-27.7074	-67.9948	251.909	245.692	85.438	-3.15603	-11.52	-27.4051	71.4774	71.2503	36.2043	-22.4388	119.702	116.73	70.28
588208	Vitis_cinerea	588208a.jpg	a	7	3	9	C	45.3363	96.8447	-102.921	-278.112	-210.627	-90.9999	50.4724	-208.69	-240.98	-78.9981	99.5104	-256.985	-204.265	102.627	221.683	-47.2102	-206.839	122.227	233.767	-37.5355	-67.1882	240.44	239.919	119.01	8.5839	14.3377	-21.9752	78.0371	70.9535	20.6467	-2.54003	121.969	87.109	82.3925
588208	Vitis_cinerea	588208a.jpg	a	6	4	9	C	56.3275	126.453	-123.467	-320.438	-167.721	-50.6138	61.9455	-218.545	-185.601	-43.8	95.7209	-240.656	-204.909	89.6634	210.086	-68.9859	-215.219	97.3382	221.52	-60.6077	-128.603	238.13	228.68	73.5068	-4.73441	-10.843	-18.8244	81.9263	73.4201	48.7706	14.9298	142.978	86.4492	115.723
588208	Vitis_cinerea	588208a.jpg	a	5	5	9	N	52.7337	125.308	-143.757	-285.882	-200.608	-87.7071	63.4833	-210.276	-217.194	-79.4085	88.485	-236.186	-200.431	85.4427	218.303	-55.1622	-200.172	99.9887	233.745	-45.9796	-111.457	219.905	249.989	89.7795	-4.71993	4.10699	-27.2814	85.2655	75.4249	51.4227	28.8754	133.736	94.58	105.646
588208	Vitis_cinerea	588208a.jpg	a	4	6	9	T	47.4134	111.927	-114.608	-308.839	-195.162	-84.7031	57.4162	-210.007	-223.094	-81.7093	112.002	-240.894	-185.856	127.02	218.23	-55.9896	-193.158	136.756	228.126	-45.5755	-111.793	232.439	231.483	80.6363	1.04212	-1.15487	-33.8695	78.6517	76.1801	33.9963	-18.6246	132.48	104.274	94.9664
588208	Vitis_cinerea	588208a.jpg	a	3	7	9	T	36.9762	106.252	-101.931	-283.35	-191.364	-88.8505	59.8169	-208.301	-213.927	-81.2319	105.358	-258.623	-205.252	118.764	220.174	-65.6516	-203.894	137.311	226.671	-48.2271	-94.745	242.688	247.25	95.3324	-1.44206	4.27351	-36.7955	76.5979	72.8907	36.4966	-10.1588	124.619	90.3719	91.9007
588208	Vitis_cinerea	588208a.jpg	a	2	8	9	N	78.126	111.716	-115.013	-355.741	-163.911	-71.474	73.4638	-156.307	-256.051	-127.789	83.5112	-208.729	-185.422	131.422	198.868	-59.8368	-198.467	155.076	219.705	-55.2225	-112.759	233.387	219.468	72.7557	0.668953	10.251	-14.652	86.487	74.2682	37.4788	2.56991	121.528	95.6256	74.9967
588208	Vitis_cinerea	588208a.jpg	a	1	9	9	T	49.9684	132.168	-145.387	-393.204	-161.324	-58.9205	47.642	-173.745	-212.707	-79.2673	84.3469	-247.529	-164.403	103.205	197.444	-49.6375	-182.488	114.532	220.025	-50.3225	-100.069	206.609	221.366	85.5906	8.64675	30.8473	-14.4686	82.6616	70.6719	46.6987	-13.7086	142.097	94.4438	108.217
588210	Vitis_cinerea	588210a.jpg	a	8	1	8	N	88.3082	123.875	-101.984	-256.857	-170.795	-122.055	39.0623	-164.749	-255.598	-153.859	68.2037	-209.896	-199.671	99.413	178.142	-71.4259	-221.293	112.764	194.327	-75.9907	-104.997	252.738	263.449	93.1117	19.2097	18.5656	-14.9053	77.6418	84.1831	49.0393	17.5745	139.042	116.784	88.6443
588210	Vitis_cinerea	588210a.jpg	a	7	2	8	N	39.4937	126.867	-126.877	-256.007	-143.858	-42.1988	41.9739	-209.836	-198.001	-30.8816	100.487	-263.373	-186.185	68.1922	220.483	-72.1723	-206.768	82.2474	249.173	-72.1455	-171.158	207.327	276.097	79.9925	6.01452	38.0577	-37.8638	71.0376	74.766	34.874	-24.3883	132.761	86.6093	105.258
588210	Vitis_cinerea	588210a.jpg	a	6	3	8	C	74.6564	119.401	-86.1637	-223.3	-158.06	-90.4934	56.8755	-135.163	-261.377	-125.872	83.161	-180.894	-212.67	80.0382	191.909	-90.5982	-250.395	97.3244	218.033	-100.576	-141.111	255.345	271.447	40.7882	23.7496	28.3143	-34.5074	74.7422	80.7321	31.3054	32.5463	129.727	111.174	89.9109
588210	Vitis_cinerea	588210a.jpg	a	5	4	8	C	57.0777	143.405	-141.755	-247.424	-153.528	-88.0997	48.3563	-193.247	-228.901	-84.6473	99.4312	-255.6	-191.857	70.4587	203.916	-84.5813	-206.226	77.6105	224.736	-86.6969	-139.005	215.545	263.168	94.2516	17.7888	39.2564	-20.3324	82.9715	75.9113	48.6927	21.916	138.317	69.3045	129.789
588210	Vitis_cinerea	588210a.jpg	a	4	5	8	N	58.9905	103.362	-85.509	-292.481	-186.917	-107.148	72.3903	-159.469	-277.733	-107.079	98.654	-173.542	-216.62	109.487	189.89	-70.3072	-230.279	127.371	209.823	-72.5372	-87.3894	259.974	257.092	66.9347	10.8482	21.4047	-22.6821	73.1778	73.7584	36.2903	40.8159	108.876	94.8685	75.6865
588210	Vitis_cinerea	588210a.jpg	a	3	6	8	C	37.11	108.019	-155.188	-321.89	-173	-90.5098	57.2948	-205.793	-227.672	-70.7706	99.333	-260.524	-170.277	108.737	224.581	-43.7138	-189.776	123.193	237.883	-41.1007	-102.794	220.33	232.165	114.225	7.10579	24.9165	-18.0459	78.493	70.2194	49.098	-12.5805	121.015	83.6418	86.2742
588210	Vitis_cinerea	588210a.jpg	a	2	7	8	T	59.5961	119.716	-97.2663	-319.793	-158.978	-90.3632	45.2772	-169.809	-255.465	-104.105	110.618	-234.359	-186.957	116.715	196.086	-67.5502	-222.985	123.923	215.931	-69.6782	-107.66	244.708	235.859	59.9983	11.8888	30.4874	-3.48654	93.0252	64.1484	43.6197	0.441066	142.119	92.9533	81.3467
588210	Vitis_cinerea	588210a.jpg	a	1	8	8	N	47.8212	127.627	-117.3	-318.222	-173.644	-58.502	59.0521	-167.711	-263.327	-66.2172	103.077	-259.141	-183.845	95.6874	207.503	-61.7665	-206.132	109.64	240.778	-62.5306	-116.968	187.925	247.782	82.7087	13.1576	41.6736	-30.4964	82.6913	82.6753	49.2384	-8.65574	129.233	98.5227	87.6661
588216	Vitis_cinerea	588216a.jpg	a	11	1	11	N	33.4526	65.2349	-91.1097	-274.319	-195.81	-109.653	65.6556	-208.806	-253.924	-91.5712	107.41	-227.361	-193.772	151.828	221.963	-29.8174	-195.765	181.695	245.65	-9.37059	-0.285191	255.667	173.384	146.635	-9.6501	-25.7868	-57.4835	46.7959	73.4857	-10.9611	3.11199	79.6025	73.6869	60.1875
588216	Vitis_cinerea	588216a.jpg	a	10	2	11	N	9.75793	85.5851	-109.088	-248.902	-187.353	-90.012	53.3006	-211.185	-216.135	-83.2035	89.9572	-236.858	-183.059	142.481	264.801	-61.2596	-185.489	157.651	278.415	-48.2307	-67.7306	228.042	225.726	157.721	-10.571	-11.1644	-65.0198	48.0565	70.234	4.77715	-24.4688	96.0889	56.7224	70.413
588216	Vitis_cinerea	588216a.jpg	a	9	3	11	N	47.1881	107.218	-60.3519	-240.488	-172.269	-101.983	58.2666	-186.875	-211.596	-96.3066	79.3876	-199.483	-243.14	108.978	208.799	-84.3413	-250.882	121.565	222.449	-82.4881	-92.5104	278.408	260.117	59.2777	6.91408	13.6211	-37.6828	75.4983	80.2395	18.331	23.6538	116.35	81.418	92.7182
588216	Vitis_cinerea	588216a.jpg	a	8	4	11	N	39.6602	126.744	-92.9545	-253.014	-153.575	-44.3493	47.134	-194.207	-166.786	-43.3464	69.7693	-206.454	-223.74	65.0142	222.291	-119.26	-225.075	77.1487	235.056	-116.218	-159.049	213.777	280.12	84.4242	6.03332	30.5245	-34.0037	74.4266	75.6127	45.5487	4.25939	135.95	75.247	123.291
588216	Vitis_cinerea	588216a.jpg	a	7	5	11	N	69.517	115.054	-73.439	-272.356	-170.415	-113.334	60.048	-176.165	-213.455	-107.139	76.0391	-182.815	-236.579	107.151	176.619	-92.1456	-242.171	117.88	189.386	-91.7532	-121.64	256.523	266.218	50.0576	20.9964	30.4941	-8.34372	92.3638	81.6115	39.4984	41.4169	124.339	84.1907	102.349
588216	Vitis_cinerea	588216a.jpg	a	6	6	11	C	61.3592	141.342	-95.5454	-210.031	-132.783	-96.7782	53.5678	-178.668	-171.741	-108.292	66.8519	-207.689	-217.307	61.8041	148.765	-116.172	-234.839	66.9773	164.664	-119.004	-165.439	249.402	278.711	49.3167	31.0279	40.1244	-18.4629	96.0986	107.745	44.9129	27.0032	155.663	96.4232	130.995
588216	Vitis_cinerea	588216a.jpg	a	5	7	11	C	60.5243	116.178	-93.13	-218.519	-167.707	-95.1302	43.1187	-174.21	-205.192	-96.0491	88.6518	-195.598	-213.767	88.9696	215.889	-77.9369	-218.622	110.489	237.409	-73.0816	-174.403	248.62	271.438	9.98035	-1.32251	2.71699	-39.8579	79.9609	90.3557	17.3706	-7.40377	156.637	114.018	99.6014
588216	Vitis_cinerea	588216a.jpg	a	4	8	11	N	69.0275	130.552	-68.6536	-241.284	-116.112	-103.37	43.7846	-142.487	-198.259	-126.704	51.3614	-181.103	-239.594	86.7875	169.277	-96.0787	-256.63	94.4069	182.748	-107.45	-124.108	266.941	274.024	17.1663	21.2839	21.6927	-29.4084	85.5673	93.4109	35.9836	1.74499	155.926	126.103	103.453
588216	Vitis_cinerea	588216a.jpg	a	3	9	11	T	53.2767	116.552	-126.922	-275.497	-165.869	-113.196	56.9106	-184.335	-224.603	-117.863	105.69	-207.493	-203.519	108.557	205.516	-72.0121	-215.076	124.105	225.032	-73.2875	-114.531	253.621	256.911	63.6751	0.278727	24.2365	-33.1176	90.395	84.4927	28.3478	1.24778	146.578	94.2829	87.6161
588216	Vitis_cinerea	588216a.jpg	a	2	10	11	T	65.1287	140.508	-137.718	-309.315	-136.241	-114.387	15.6606	-189.581	-174.688	-121.423	20.9101	-232.371	-182.667	87.5534	207.995	-55.4014	-204.385	96.4888	219.115	-77.7523	-118.456	231.277	254.832	95.4702	16.4926	28.4677	-23.3815	98.2011	81.7583	57.4828	-1.04288	152.496	96.6879	112.286
588216	Vitis_cinerea	588216a.jpg	a	1	11	11	N	79.7708	146.062	-80.7003	-339.194	-145.832	-88.4515	43.6953	-150.276	-227.494	-118.444	55.3578	-204.97	-171.727	105.929	181.568	-76.0477	-204.603	117.445	201.869	-85.4422	-130.511	232.28	268.235	36.6656	0.83037	26.0764	-50.6779	74.5605	72.3421	60.7664	-3.10096	156.067	110.978	106.973
588217	Vitis_cinerea	588217a.jpg	a	10	1	10	N	36.9571	77.6889	-137.835	-271.579	-187.885	-112.509	43.0325	-221.054	-238.37	-107.582	76.9859	-244.005	-182.402	138.366	246.079	-31.3267	-182.872	160.161	251.99	-9.02078	-40.7565	229.395	187.634	168.165	7.45463	-18.4367	-35.4089	51.3147	79.301	14.3183	5.65575	99.57	70.4402	76.5343
588217	Vitis_cinerea	588217a.jpg	a	9	2	10	N	30.0113	62.7347	-100.27	-300.522	-205.236	-110.322	64.83	-225.396	-227.345	-97.8383	89.3827	-227.706	-177.499	166.969	221.246	-19.6575	-178.762	181.62	230.743	-9.98356	-18.998	254.441	180.939	160.992	-7.05773	-29.3897	-16.7693	44.6782	49.8301	8.35732	-7.85423	86.7728	72.8082	54.2499
588217	Vitis_cinerea	588217a.jpg	a	8	3	10	N	32.3267	97.496	-143.926	-327.469	-202.112	-84.078	58.0216	-218.471	-245.102	-78.6952	112.978	-252.6	-167.554	127.255	234.182	-24.2757	-169.031	137.312	235.253	-15.4255	-61.184	224.114	204.575	121.368	1.71866	-4.04292	-19.963	66.1094	63.8756	37.6436	22.1891	99.8005	43.7519	93.9581
588217	Vitis_cinerea	588217a.jpg	a	7	4	10	C	29.6457	88.5806	-105.628	-285.234	-202.104	-75.2357	70.428	-230.113	-236.569	-61.974	83.6842	-232.767	-188.819	113.006	241.728	-65.2275	-194.119	128.914	261.348	-60.4581	-65.2493	235.478	203.053	167.564	1.52809	-2.09009	-15.9603	66.3165	52.9683	29.1877	6.31584	100.25	57.7489	83.804
588217	Vitis_cinerea	588217a.jpg	a	6	5	10	C	46.1726	121.992	-86.5604	-322.907	-215.466	-119.402	80.9627	-198.842	-288.844	-122.47	116.705	-223.34	-167.047	150.874	177.542	-49.2582	-164.012	163.319	190.799	-42.7647	-69.0219	208.022	196.897	75.283	17.3183	1.92972	9.16939	81.9505	61.6263	38.2442	21.2823	128.064	72.4759	109.308
588217	Vitis_cinerea	588217a.jpg	a	5	6	10	N	47.2156	88.7312	-106.061	-343.856	-203.158	-96.3029	86.2033	-176.188	-277.477	-88.7817	133.894	-200.072	-192.561	143.144	196.234	-50.7986	-191.736	153.739	206.067	-42.9221	-49.373	250.391	206.512	92.1606	6.40957	-6.04121	-24.3594	64.9241	68.3676	27.4465	30.7892	96.0616	63.0322	88.3627
588217	Vitis_cinerea	588217a.jpg	a	4	7	10	C	37.7813	107.484	-173.016	-347.464	-186.463	-94.009	54.5433	-192.197	-247.062	-87.7978	100.851	-219.174	-169.505	118.077	226.325	-45.0533	-161.559	127.665	242.25	-38.6331	-74.0309	185.298	227.409	141.481	-3.41655	14.9015	-17.9479	81.8219	68.278	32.6349	17.0387	113.804	58.5251	101.162
588217	Vitis_cinerea	588217a.jpg	a	3	8	10	T	40.3842	98.2449	-79.2901	-325.445	-192.43	-87.8208	64.3416	-179.628	-257.582	-99.443	108.517	-217.281	-190.767	143.286	210.649	-57.2986	-203.097	159.376	228.829	-51.0291	-84.0365	250.611	232.291	84.4187	-5.16551	-5.60985	-23.4309	74.8801	59.0255	20.596	21.9959	112.244	69.7651	79.8987
588217	Vitis_cinerea	588217a.jpg	a	2	9	10	N	37.3495	123.298	-96.4876	-321.819	-174.14	-62.1202	66.9117	-182.68	-237.043	-47.6079	90.7143	-269.719	-186.659	104.264	233.056	-71.2063	-195.739	115.337	246.813	-65.0519	-114.009	224.82	227.809	94.3032	-5.25098	21.6883	-28.6014	80.0363	65.5871	47.8745	3.43903	119.135	66.2514	89.4479
588217	Vitis_cinerea	588217a.jpg	a	1	10	10	T	71.2576	134.622	-78.8943	-363.119	-144.94	-95.7399	27.56	-162.769	-217.925	-144.979	48.2113	-232.194	-188.107	107.264	158.161	-78.6232	-199.397	136.37	175.835	-86.4176	-89.5892	241.75	219.843	102.266	21.0732	48.1845	3.84003	98.0065	68.966	54.2051	33.9818	138.998	90.1221	102.176
588218	Vitis_cinerea	588218a.jpg	a	9	1	9	N	65.0674	103.514	-176.565	-267.806	-194.621	-97.936	36.7004	-218.376	-233.804	-82.7501	71.1708	-219.241	-192.735	91.7237	228.316	-27.7301	-182.901	106.356	235.465	-12.3541	-87.6401	210.147	253.8	179.26	-4.91646	-23.9063	-24.6799	50.9845	77.4115	22.7224	27.3533	103.108	102.577	82.2837
588218	Vitis_cinerea	588218a.jpg	a	8	2	9	N	35.414	91.3952	-85.5423	-279.113	-189.659	-138.424	66.0937	-203.391	-221.327	-134.418	101.408	-210.662	-200.858	151.094	197.844	-64.3453	-195.34	173.716	214.426	-52.2737	-36.5568	280.857	222.392	104.053	0.280182	-13.6748	-37.9601	66.7297	56.5597	20.5326	-3.80731	122.037	76.6335	85.8862
588218	Vitis_cinerea	588218a.jpg	a	7	3	9	N	41.7618	97.8749	-170.513	-293.609	-224.876	-101.283	60.7378	-215.995	-244.75	-85.0698	92.1257	-229.432	-171.292	99.8503	232.174	-29.7134	-169.4	112.91	249.302	-18.861	-55.0558	211.904	223.205	153.814	5.49061	0.903975	-22.998	65.0331	66.2125	36.5531	7.25129	105.097	80.6255	90.0224
588218	Vitis_cinerea	588218a.jpg	a	6	4	9	C	53.3625	94.9345	-174.039	-242.742	-159.527	-130.668	46.0482	-176.111	-201.627	-142.626	90.521	-213.093	-213.227	116.278	224.751	-54.0174	-223.144	132.71	244.603	-48.8933	-71.4702	269.874	242.97	118.117	3.69402	-0.182919	-20.2346	58.6924	66.3326	21.0061	3.74761	113.781	87.2379	82.9404
588218	Vitis_cinerea	588218a.jpg	a	5	5	9	T	31.8917	70.9995	-205.708	-312.551	-217.926	-52.6515	101.401	-226.772	-234.892	-32.932	146.569	-239.385	-158.293	107.78	230.053	-6.96048	-154.146	123.701	234.199	8.96076	-49.3131	193.305	179.804	159.136	0.255084	-1.51653	-31.6033	45.8831	64.6205	10.6223	7.83577	79.8147	55.2513	72.5664
588218	Vitis_cinerea	588218a.jpg	a	4	6	9	N	39.1019	85.1761	-103.079	-375.429	-207.865	-94.2389	89.7351	-183.206	-246.479	-101.218	106.781	-193.682	-181.958	156.608	193.678	-40.5396	-176.822	167.904	204.36	-29.0389	-46.6641	252.304	202.044	83.7888	5.20328	0.627676	-24.9135	64.3019	65.5217	21.3654	14.2521	106.471	67.1027	78.8059
588218	Vitis_cinerea	588218a.jpg	a	3	7	9	T	41.6345	106.441	-184.492	-358.319	-192.529	-78.8652	73.5056	-196.023	-215.952	-79.277	105.285	-226.704	-178.592	105.694	217.487	-34.1694	-178.127	123.665	231.348	-22.9919	-67.3734	220.893	218.714	118.145	-5.04251	7.21592	-23.372	72.4969	72.6207	32.011	10.8696	123.863	74.0159	85.9239
588218	Vitis_cinerea	588218a.jpg	a	2	8	9	T	56.3599	112.573	-108.437	-367.569	-172.481	-92.67	74.6842	-156.556	-277.696	-92.4874	107.547	-210.448	-183.473	131.535	189.174	-49.6559	-199.377	144.377	211.367	-46.9924	-82.6217	235.634	222.249	66.1053	7.91679	11.6589	-14.6453	79.9856	69.6924	33.8229	11.1759	120.348	88.5645	80.3387
588218	Vitis_cinerea	588218a.jpg	a	1	9	9	N	44.9501	128.241	-204.998	-370.649	-143.31	-87.7624	57.3532	-166.378	-201.444	-74.3636	98.4488	-261.653	-163.301	103.718	207.312	-41.7011	-169.072	127.034	228.575	-32.2503	-98.8182	200.004	222.566	121.198	1.76956	19.7182	-19.6112	75.3339	62.691	48.8839	-5.35981	114.645	82.2482	95.9803
588219	Vitis_cinerea	588219a.jpg	a	10	1	10	N	36.6228	80.9271	-114.849	-272.142	-185.839	-81.571	71.4946	-202.858	-228.894	-62.5703	99.8071	-216.993	-191.363	124.6	234.528	-36.8123	-204.651	152.661	260.706	-16.4202	-67.3671	268.014	236.255	122.15	-18.8518	-49.5866	-64.4697	34.2421	71.2651	-12.2449	-28.8119	111.542	94.4196	57.0611
588219	Vitis_cinerea	588219a.jpg	a	9	2	10	N	35.0168	119.647	-132.895	-245.442	-93.3021	-115.118	27.3994	-184.567	-259.164	-78.5401	92.1858	-251.67	-186.267	108.976	233.318	-64.4427	-204.442	136.136	266.797	-49.1081	-87.5988	235.533	237.343	138.84	-8.51808	-27.8955	-60.2029	59.9038	69.6583	-6.06702	-25.7972	127.994	96.4688	95.8213
588219	Vitis_cinerea	588219a.jpg	a	8	3	10	C	47.1038	90.0176	-103.851	-332.311	-184.052	-66.093	69.3472	-148.9	-290.959	-40.8657	121.682	-212.386	-170.015	123.754	230.636	-48.9724	-177.818	141.136	245.268	-42.1579	-116.296	237.8	228.158	96.1124	-9.04003	-38.8769	-56.3079	45.0665	71.9365	16.6417	-2.27822	106.425	96.4859	73.6105
588219	Vitis_cinerea	588219a.jpg	a	7	4	10	C	60.3329	102.172	-102.378	-297.549	-190.235	-107.011	78.4926	-192.174	-258.748	-104.18	113.671	-203.766	-205.699	134.102	190.424	-67.5291	-211.993	148.416	203.407	-60.6118	-98.3875	259.286	228.541	86.7903	14.9853	-1.66317	-20.1395	58.6272	75.0199	43.3261	35.7277	112.063	86.9791	89.7013
588219	Vitis_cinerea	588219a.jpg	a	6	5	10	N	46.063	114.305	-168.475	-273.324	-194.706	-80.7044	56.4084	-211.242	-255.385	-61.6736	105.518	-252.449	-173.204	93.0142	246.637	-50.9651	-173.074	105.961	256.88	-41.1899	-91.5441	195.914	206.835	159.411	1.91773	-1.38555	-28.7856	51.6506	79.106	28.4078	10.7057	115.995	75.1027	108.274
588219	Vitis_cinerea	588219a.jpg	a	5	6	10	C	34.7324	103.679	-178.103	-296.216	-211.975	-103.048	81.8035	-194.229	-247.865	-86.6038	131.427	-236.705	-172.714	111.878	218.882	-45.8337	-171.492	123.162	232.134	-34.1413	-86.1315	210.378	238.097	121.036	-0.600855	9.33184	-18.077	74.5812	68.3859	34.9649	7.88289	114.007	73.6126	93.7598
588219	Vitis_cinerea	588219a.jpg	a	4	7	10	C	42.0389	115.204	-107.881	-345.665	-188.844	-70.6236	62.2898	-170.879	-243.116	-100.982	100.926	-203.993	-194.372	120.713	210.385	-63.2462	-202.651	136.35	225.103	-56.8066	-92.2703	246.741	233.377	74.7374	5.24901	0.217154	-31.5501	73.8064	70.559	29.6566	4.32272	131.761	106.433	83.0106
588219	Vitis_cinerea	588219a.jpg	a	3	8	10	N	47.6245	113.738	-179.351	-313.698	-162.167	-79.2367	48.536	-182.438	-245.877	-78.0028	152.828	-277.314	-173.177	104.853	212.221	-37.3511	-184.884	127.198	232.616	-21.9208	-97.9877	205.949	215.58	83.0715	-2.0235	4.66286	-22.2487	79.5033	70.5093	47.4109	-8.06381	124.908	95.8663	98.667
588219	Vitis_cinerea	588219a.jpg	a	2	9	10	T	64.7468	124.689	-121.501	-336.054	-151.968	-83.3736	47.3653	-151.387	-249.952	-134.71	123.765	-237.297	-179.5	129.854	184.126	-64.4944	-203.743	142.052	199.307	-60.7396	-109.457	231.326	234.49	54.4747	10.6373	24.6938	-24.0891	91.5351	78.9463	39.6937	-1.97077	139.269	98.7965	90.4681
588219	Vitis_cinerea	588219a.jpg	a	1	10	10	T	62.3568	157.965	-128.039	-365.89	-124.736	-62.2821	53.139	-147.012	-226.464	-102.014	66.1297	-278.604	-160.848	77.6716	166.407	-70.9608	-170.231	96.6877	184.151	-66.8563	-125.054	203.101	240.965	64.6811	19.916	39.7223	-12.2428	103.321	71.0495	66.5052	-10.7226	156.016	94.2254	127.948
588220	Vitis_cinerea	588220b.jpg	b	9	1	9	N	32.4293	84.7265	-120.486	-290.121	-220.828	-120.097	54.9127	-240.366	-242.909	-113.156	76.2273	-235.495	-148.837	146.931	225.496	-8.80911	-140.1	162.848	237.057	6.59373	-39.4171	234.968	191.659	157.854	-3.29257	0.77149	-31.7772	52.6512	63.7271	0.234581	-17.3811	99.6371	83.5204	60.828
588220	Vitis_cinerea	588220b.jpg	b	8	2	9	N	36.9678	85.1918	-123.391	-337.316	-200.67	-86.0742	65.2354	-229.35	-216.621	-76.5785	87.2916	-230.36	-166.649	157.4	225.155	-16.0334	-172.762	173.685	244.66	2.12674	-74.8865	230.554	203.563	119.858	3.74509	-7.79317	-28.6791	49.7111	56.1632	13.4317	-23.0958	96.7089	83.9739	54.8381
588220	Vitis_cinerea	588220b.jpg	b	7	3	9	N	42.3766	77.9782	-127.867	-318.302	-201.224	-103.755	90.6661	-209.687	-253.587	-86.2204	114.614	-228.655	-190.885	139.142	212.938	-26.498	-198.093	163.78	213.87	-7.75	-16.6901	255.039	177.704	127.232	6.94057	-7.52785	-24.2252	52.2319	64.3462	17.1515	12.654	93.1695	76.4618	62.6718
588220	Vitis_cinerea	588220a.jpg	a	6	4	9	C	43.0387	107.225	-160.586	-306.15	-203.607	-92.9697	30.7243	-217.528	-226.529	-66.3095	77.1311	-272.518	-174.686	91.4812	248.95	-12.9697	-168.59	100.969	253.94	-5.71294	-52.5417	211.626	203.352	136.15	6.43325	16.5989	-21.0241	67.7512	70.9743	37.4161	-3.89727	110.693	76.9167	94.2463
588220	Vitis_cinerea	588220a.jpg	a	5	5	9	T	50.8711	95.7289	-109.61	-254.016	-237.64	-106.379	86.8478	-228.798	-256.195	-83.1501	110.966	-207.311	-211.872	121.017	220.109	-53.206	-212.136	130.697	225.706	-45.3032	-79.8734	218.588	210.468	104.926	9.68493	7.41597	-2.55221	83.131	76.9207	28.6252	34.1766	103.993	84.1282	84.0419
588220	Vitis_cinerea	588220a.jpg	a	4	6	9	N	37.4951	98.6049	-168	-317.438	-217.076	-61.636	97.4346	-221.482	-223.24	-48.244	126.499	-224.958	-195.952	105.383	235.479	-39.9719	-189.125	120.386	241.636	-22.1574	-78.3821	210.681	205.447	98.5084	3.22582	19.4762	-32.0093	67.5504	73.4058	24.3134	10.8407	105.999	72.3208	84.9849
588220	Vitis_cinerea	588220a.jpg	a	3	7	9	T	35.8783	109.494	-129.268	-300.391	-214.899	-89.7783	106.877	-212.196	-235.972	-72.5526	129.728	-208.611	-203.764	133.134	221.715	-71.7104	-192.28	147.182	236.9	-56.0005	-75.1107	213.111	213.468	100.254	2.85474	14.6229	-34.8313	68.8648	67.7057	23.7162	0.64027	113.692	70.3585	87.1681
588220	Vitis_cinerea	588220a.jpg	a	2	8	9	T	35.3298	98.4631	-154.243	-344.587	-204.019	-79.1578	83.054	-186.504	-241.511	-77.2638	136.547	-228.45	-181.682	124.887	213.979	-42.4529	-171.533	141.531	225.537	-36.174	-81.6535	223.367	224.04	96.5817	-1.3722	10.5885	-36.0522	67.3608	69.3258	35.1781	-0.285381	111.74	84.5374	84.8943
588220	Vitis_cinerea	588220a.jpg	a	1	9	9	T	51.7814	116.018	-128.723	-316.083	-187.786	-75.128	75.8967	-203.493	-239.322	-79.6219	105.764	-232.641	-191.78	112.231	218.807	-59.7638	-202.965	127.26	233.836	-48.5784	-101.418	230.862	234.336	87.2442	10.2111	19.6886	-36.4347	71.38	71.1661	38.1987	2.16692	124.631	84.4628	87.7959
588221	Vitis_cinerea	588221a.jpg	a	9	1	9	N	35.7375	86.8171	-80.0276	-299.765	-184.083	-92.1012	79.1113	-202.097	-229.217	-78.8616	128.72	-225.438	-195.815	159.473	197.084	-59.2237	-194.661	184.15	216.457	-41.5809	-93.8962	249.924	250.007	94.1106	-8.29319	-21.7979	-59.9412	50.4837	58.0721	9.10495	-9.52337	110.573	90.2702	76.2295
588221	Vitis_cinerea	588221a.jpg	a	8	2	9	N	45.6349	113.695	-70.9868	-229.055	-186.405	-111.714	74.687	-190.566	-232.077	-107.594	111.035	-206.932	-218.659	110.164	206.807	-94.4358	-219.048	121.77	212.096	-83.5813	-102.374	275.791	261.416	56.2463	-2.07103	0.613974	-31.0429	87.2557	63.2513	28.5564	13.5726	133.345	74.1625	96.4387
588221	Vitis_cinerea	588221a.jpg	a	7	3	9	N	43.2158	133.8	-135.976	-258.772	-163.179	-63.2164	57.0337	-220.386	-194.041	-50.4885	82.4902	-245.442	-188.121	58.0584	221.641	-95.2482	-193.728	70.9867	232.91	-91.1293	-124.511	240.772	257.049	148.961	-1.06011	16.3001	-35.8985	71.8461	75.8235	37.3523	-4.06435	134.801	70.417	111.805
588221	Vitis_cinerea	588221a.jpg	a	6	4	9	C	59.2366	117.611	-78.2627	-275.566	-186.949	-130.45	67.2607	-192.196	-237.015	-134.801	87.0733	-203.904	-211.558	132.118	182.116	-67.6644	-213.248	142.726	195.214	-63.4021	-83.1647	272.946	245.816	65.0328	10.1156	15.1546	-32.8931	75.7407	79.3891	21.8401	37.2556	122.448	79.6125	102.366
588221	Vitis_cinerea	588221a.jpg	a	5	5	9	C	45.4569	113.782	-161.675	-329.797	-176.829	-79.2622	76.9436	-224.814	-214.682	-64.4596	96.5174	-238.263	-178.442	105.94	220.478	-49.6961	-188.229	112.664	227.136	-44.666	-99.1097	230.721	227.226	118.555	13.2051	19.0817	-30.8429	74.9608	70.2147	26.3347	9.03067	126.003	63.6026	102.914
588221	Vitis_cinerea	588221a.jpg	a	4	6	9	N	60.1941	113.927	-79.5599	-353.529	-188.726	-101.115	71.9655	-183.992	-245.526	-94.4513	95.3976	-197.831	-190.519	132.762	181.686	-64.6734	-204.468	144.375	192.282	-62.1581	-104.127	245.051	228.938	58.4715	8.92828	23.4077	-17.2262	89.5793	74.5506	33.0157	22.3525	130.314	93.8581	86.8473
588221	Vitis_cinerea	588221a.jpg	a	3	7	9	T	44.6713	120.383	-159.047	-334.587	-183.485	-75.3937	64.8469	-193.971	-227.31	-69.5366	107.03	-240.749	-186.8	84.5855	214.573	-50.3794	-185.632	100.933	225.766	-39.5573	-111.306	216.811	234.086	65.6483	4.06661	27.7436	-25.2659	88.3505	75.1089	61.7806	9.48172	137.164	99.2159	100.775
588221	Vitis_cinerea	588221a.jpg	a	2	8	9	T	65.8327	121.552	-108.664	-392.24	-175.847	-88.9825	64.3881	-161.779	-250.061	-111.865	88.4422	-181.636	-186.459	131.312	176.182	-65.78	-192.787	149.552	191.407	-62.5422	-87.4641	225.323	197.572	83.4636	13.3244	20.7782	1.47552	91.4627	77.9039	32.5529	6.5475	126.328	118.207	82.5
588221	Vitis_cinerea	588221a.jpg	a	1	9	9	N	40.6216	138.054	-171.356	-337.187	-162.24	-86.6354	69.8082	-193.999	-206.331	-77.506	98.7799	-245.06	-168.978	91.7892	209.83	-68.4934	-181.549	113.245	235.115	-64.0729	-114.634	214.343	228.967	97.2163	3.90241	36.2207	-30.2243	82.3713	65.0285	64.9476	-1.79944	133.043	85.0584	101.724
588222	Vitis_cinerea	588222b.jpg	b	12	1	12	N	41.738	70.7264	-108.288	-343.427	-185.837	-102.991	63.6723	-203.268	-222.098	-99.2179	92.144	-207.575	-189.518	133.123	203.938	-57.4572	-196.224	162.404	226.239	-40.2734	-11.6465	278.383	189.504	152.873	1.96322	11.6446	-34.2832	60.8132	54.0798	27.7439	1.18418	91.4233	73.4326	65.0748
588222	Vitis_cinerea	588222b.jpg	b	11	2	12	N	29.8398	69.1572	-89.6472	-313.026	-189.587	-124.162	66.2747	-180.437	-259.062	-113.473	102.206	-204.496	-179.552	159.345	221.076	-45.5323	-191.429	175.034	236.168	-35.3736	-24.3784	278.711	202.413	111.202	0.773614	2.22352	-35.9773	51.6071	54.4883	18.2059	5.86057	83.2786	50.5332	67.736
588222	Vitis_cinerea	588222b.jpg	b	10	3	12	C	29.344	91.6959	-145.655	-284.821	-216.109	-71.2346	79.256	-221.795	-233.806	-48.8283	116.218	-253.24	-179.422	102.664	253.705	-51.8799	-177.067	122.715	264.475	-40.9481	-64.6432	214.538	188.756	150.896	2.82182	10.1115	-22.6256	64.5976	53.6139	27.1841	-4.98087	105.214	56.1194	83.1303
588222	Vitis_cinerea	588222a.jpg	a	9	4	12	C	29.6387	90.985	-117.953	-296.422	-223.536	-82.9069	86.5369	-223.241	-246.933	-70.0411	113.626	-222.851	-187.95	124.614	233.89	-53.2009	-186.141	136.807	240.77	-45.5947	-62.8252	226.252	224.282	128.819	-0.942119	15.3866	-18.017	56.6464	56.929	29.4215	-4.88865	103.777	63.5138	81.5489
588222	Vitis_cinerea	588222a.jpg	a	8	5	12	N	42.2006	118.165	-115.558	-265.043	-197.42	-69.094	52.2985	-220.629	-201.247	-50.3361	70.7023	-218.346	-197.147	73.8874	233.807	-88.3167	-200.137	89.2026	249.348	-77.2505	-135.583	207.693	272.824	117.303	7.63699	38.3128	-29.4564	67.9491	73.4325	34.6056	9.76999	125.601	64.5292	116.296
588222	Vitis_cinerea	588222a.jpg	a	7	6	12	C	39.7331	112.926	-129.919	-328.112	-208.057	-102.981	72.502	-209.516	-223.066	-97.5534	87.2235	-206.353	-192.081	110.185	214.468	-65.6659	-190.741	123.279	222.77	-56.7872	-67.8046	233.276	235.846	101.419	14.9289	30.2439	-25.1232	83.762	71.7715	41.9383	22.2639	120.939	55.2857	108.999
588222	Vitis_cinerea	588222a.jpg	a	6	7	12	C	37.3405	88.3235	-169.05	-339.043	-196.164	-67.6986	86.6099	-191.744	-195.409	-43.8175	105.123	-181.032	-197.996	107.39	239.796	-64.4556	-207.786	118.833	253.012	-55.5407	-82.0278	248.627	209.566	129.05	5.07077	5.02133	-39.4079	53.4191	68.6741	17.7461	16.9583	96.1722	65.691	78.7492
588222	Vitis_cinerea	588222a.jpg	a	5	8	12	N	36.1373	84.7912	-133.037	-339.474	-197.433	-71.8904	91.1046	-202.966	-223.791	-54.6553	118.234	-208.839	-196.514	119.408	219.944	-55.9501	-203.703	142.054	233.779	-40.1046	-57.857	242.927	226.275	116.18	-5.82836	-9.04345	-36.2075	67.5519	69.9169	18.7078	-4.28777	112.383	63.2671	78.9182
588222	Vitis_cinerea	588222a.jpg	a	4	9	12	T	41.1542	97.1506	-94.117	-164.434	-195.024	-117.361	46.1328	-227.957	-213.928	-114.132	81.2924	-265.093	-219.4	115.729	232.767	-50.3764	-220.812	130.237	246.569	-41.7101	-58.8712	231.621	240.567	135.711	-9.87281	5.99757	-45.3679	63.9434	71.707	12.811	13.6546	105.74	83.55	82.1239
588222	Vitis_cinerea	588222a.jpg	a	3	10	12	T	55.9331	96.064	-118.426	-356.668	-197.993	-85.2863	71.4461	-170.021	-295.703	-111.579	123.936	-196.721	-157.286	134.389	196.388	-40.0963	-170.699	157.672	220.862	-23.4561	-60.3917	237.99	219.389	101.768	-7.14858	-5.34397	-27.6748	68.2361	54.7113	23.1733	11.5907	105.089	81.0658	64.7894
588222	Vitis_cinerea	588222a.jpg	a	2	11	12	N	55.4284	105.649	-214.711	-368.023	-168.893	-71.7169	61.9692	-144.77	-233.103	-56.6509	147.416	-245.781	-164.154	103.079	216.685	-34.2202	-172.616	118.532	231.431	-21.8404	-95.1027	199.727	206.018	100.571	8.87631	9.83965	-19.3497	71.8741	69.2003	38.5713	-3.45011	113.587	74.355	81.5728
588222	Vitis_cinerea	588222a.jpg	a	1	12	12	T	74.9403	132.509	-122.015	-406.788	-157.196	-76.5589	57.4479	-158.481	-251.263	-130.936	79.7256	-212.093	-171.87	122.611	163.1	-56.8199	-175.47	141.038	181.772	-48.6765	-79.8568	224.978	200.161	84.9131	26.1426	27.8752	-11.5837	91.4208	77.2445	45.7277	20.1199	130.812	88.5988	88.4679
588328	Vitis_cinerea	588328b.jpg	b	12	1	12	N	37.8517	104.176	-145.415	-318.414	-180.244	-105.563	51.0881	-216.167	-228.657	-90.055	88.8188	-247.009	-166.607	109.508	209.983	-41.7102	-177.202	123.723	228.918	-33.4926	-57.4195	261.655	223.585	161.542	-5.01894	-4.4348	-24.8986	67.7219	61.2631	27.2815	0.0685435	117.289	83.8873	83.9475
588328	Vitis_cinerea	588328b.jpg	b	11	2	12	N	33.4823	91.2586	-111.278	-268.617	-183.512	-80.526	64.3144	-203.575	-232.945	-91.7891	86.6092	-255.115	-207.671	131.139	241.628	-48.6245	-223.071	142.734	261.695	-42.2593	-61.7868	216.999	234.116	117.524	3.86178	5.75204	-37.937	68.4344	67.7134	29.4037	-12.0013	111.998	76.7817	75.2624
588328	Vitis_cinerea	588328b.jpg	b	10	3	12	C	51.5998	96.1686	-116.874	-265.103	-199.437	-117.717	48.1965	-217.168	-270.872	-108.416	89.2347	-249.558	-181.011	124.738	223.96	-39.8722	-187.79	136.519	233.804	-29.7279	-68.3923	236.58	212.693	145.176	8.28262	4.0409	-10.9236	64.6742	70.3451	28.5498	9.89347	110.254	87.2889	80.8613
588328	Vitis_cinerea	588328b.jpg	b	9	4	12	C	26.6035	82.4066	-171.292	-307.895	-214.512	-76.3074	95.1048	-233.308	-244.657	-60.3066	116.739	-244.598	-172.072	121.211	233.209	-6.97251	-178.269	133.194	243.241	0.646003	-36.6059	204.633	188.115	131.912	8.07087	7.81893	-23.2784	59.0401	65.0426	24.5243	-5.14529	92.1105	69.7067	71.892
588328	Vitis_cinerea	588328b.jpg	b	8	5	12	N	41.6259	102.881	-91.3112	-334.505	-182.782	-98.8456	81.2853	-198.403	-243.805	-97.2904	97.6919	-209.689	-196.564	131.92	194.393	-73.0529	-206.047	144.487	203.11	-76.1321	-81.6642	246.244	231.106	96.9319	18.0209	44.9409	-27.8649	82.1319	65.1978	40.8254	19.578	112.631	78.0301	84.9231
588328	Vitis_cinerea	588328a.jpg	a	7	6	12	C	43.3414	98.6087	-151.019	-303.39	-201.306	-77.5542	76.2121	-212.084	-210.251	-85.1474	95.3167	-221.579	-198.346	102.404	228.726	-56.0069	-206.14	110.093	238.325	-52.3846	-83.0282	251.533	231.738	116.21	15.9662	32.0963	-30.5435	71.7429	73.3753	20.3515	14.9855	114.736	62.6466	90.3708
588328	Vitis_cinerea	588328a.jpg	a	6	7	12	C	45.1027	91.2084	-83.0446	-366.673	-194.071	-83.262	44.3977	-157.023	-243.761	-91.1014	91.8361	-202.52	-204.179	128.773	213.221	-55.332	-212.64	144.443	229.193	-51.2822	-45.1868	244.563	226.764	91.8476	1.62205	14.3627	-23.3996	77.6472	63.2766	20.0679	20.0643	111.651	70.8047	82.63
588328	Vitis_cinerea	588328a.jpg	a	5	8	12	N	38.0142	107.98	-160.207	-309.053	-183.411	-100.148	52.9656	-194.375	-245.059	-97.9638	112.423	-260.197	-168.807	114.603	212.566	-39.75	-178.695	132.534	256.327	-37.9	-86.9488	213.787	217.03	113.379	-4.07984	4.69264	-13.7779	82.2893	67.6513	46.2313	2.2717	125.993	81.7373	97.8971
588328	Vitis_cinerea	588328a.jpg	a	4	9	12	T	49.1137	96.4726	-131.247	-357.092	-183.347	-89.5578	76.2043	-171.998	-289.215	-108.475	129.762	-204.901	-173.737	135.207	193.843	-39.4361	-181.815	149.238	210.55	-36.9606	-65.0532	233.218	211.391	86.6014	5.89382	9.77654	-23.4661	75.5663	72.8462	26.6189	9.26084	119.408	89.0166	76.3133
588328	Vitis_cinerea	588328a.jpg	a	3	10	12	T	40.2521	106.32	-120.169	-335.396	-162.534	-69.8372	55.5502	-182.253	-272.057	-102.647	92.6545	-284.395	-167.313	124.459	207.338	-25.8303	-189.314	134.977	236.287	-33.5497	-75.8831	220.233	213.705	102.703	5.70736	11.6563	-22.1327	78.7695	67.8026	43.9352	11.0134	118.768	79.0922	92.0872
588328	Vitis_cinerea	588328a.jpg	a	2	11	12	N	55.9897	108.453	-130.355	-347.133	-166.881	-85.9657	76.1687	-166.844	-294.851	-134.1	97.5016	-189.46	-169.85	136.377	192.679	-39.3655	-197.036	157.504	215.814	-37.2192	-94.9008	219.008	229.152	67.1289	13.9409	4.27961	-9.36376	78.7412	73.9958	40.122	16.1275	113.269	91.8678	75.2043
588328	Vitis_cinerea	588328a.jpg	a	1	12	12	T	55.135	137.959	-153.231	-363.486	-157.637	-67.7478	51.7525	-161.24	-225.734	-87.2383	95.0621	-286.186	-161.865	103.252	204.269	-41.1219	-182.032	111.51	229.096	-50.1789	-96.0828	207.078	211.15	96.7946	2.53038	27.0749	-30.6072	85.5229	59.3792	50.894	11.6026	135.837	87.2115	101.277
588329	Vitis_cinerea	588329b.jpg	b	13	1	13	N	53.0856	83.4651	-148.42	-302.85	-226.619	-93.8651	71.91	-205.703	-244.916	-78.4723	102.553	-211.45	-189.351	117.78	225.298	-20.9889	-189.505	142.724	240.044	-6.7419	-21.4103	237.866	184.843	156.609	0.161985	-26.4092	-46.783	43.4157	83.0365	3.49026	9.24497	97.5573	96.826	63.5741
588329	Vitis_cinerea	588329b.jpg	b	12	2	13	N	33.3863	84.8976	-104.58	-292.875	-190.708	-107.956	58.3163	-199.363	-221.205	-98.8615	78.0858	-203.353	-201.024	132.206	236.551	-58.9787	-203.253	150.291	245.619	-43.1733	-57.8206	273.782	234.06	132.576	-15.9452	-13.8988	-33.3321	60.1523	64.8943	7.99659	1.77555	103.034	75.1796	73.5237
588329	Vitis_cinerea	588329b.jpg	b	11	3	13	N	25.4644	70.4992	-119.563	-260.378	-197.581	-84.4011	60.7038	-193.742	-226.631	-79.7505	97.7486	-255.824	-192.155	123.673	245.61	-48.0154	-194.523	135.129	258.84	-41.7298	-84.1199	266.427	228.57	143.792	-1.86562	-19.0924	-33.4424	50.8992	66.0555	16.2536	-4.70027	103.977	71.5875	72.2829
588329	Vitis_cinerea	588329b.jpg	b	10	4	13	N	37.813	80.1642	-99.7239	-287.27	-204.904	-100.473	80.1734	-199.585	-269.358	-93.8428	100.5	-205.936	-206.57	128.383	228.513	-47.4865	-208.714	147.067	237.924	-35.3823	-34.89	258.552	214.279	117.237	0.208886	-6.4409	-25.9584	60.4831	64.802	8.99186	12.7829	103.235	73.1227	72.3034
588329	Vitis_cinerea	588329b.jpg	b	9	5	13	C	34.2005	105.142	-150.538	-284.711	-177.898	-94.7199	52.3707	-202.671	-227.147	-96.4086	81.9165	-254.235	-202.651	97.5576	240.121	-44.4562	-196.156	121.701	249.761	-32.3116	-56.8254	238.371	233.978	131.861	-5.59868	0.135401	-30.7903	65.6649	66.1781	38.1853	20.556	114.389	68.5232	96.5062
588329	Vitis_cinerea	588329a.jpg	a	7	7	13	N	38.4407	99.2198	-130.66	-305.804	-215.09	-108.374	64.28	-205.676	-233.827	-98.4717	91.0074	-218.602	-178.624	121.647	233.841	-53.7832	-175.326	131.29	237.688	-40.8346	-79.55	237.681	237.569	122.227	-11.8931	0.574586	-24.3454	79.0666	63.2783	33.9581	27.9677	107.751	55.2435	98.1303
588329	Vitis_cinerea	588329a.jpg	a	6	8	13	C	39.507	87.7125	-148.921	-341.363	-195.832	-113.274	84.6951	-220.226	-217.498	-111.537	104.144	-228.38	-178.191	147.823	203.831	-43.7447	-170.351	158.044	208.661	-33.9208	-33.8035	237.292	188.342	131.832	12.3143	15.224	-26.4342	65.2389	58.0125	51.8721	17.1638	106.204	54.359	91.2016
588329	Vitis_cinerea	588329a.jpg	a	5	9	13	C	39.4354	75.0621	-180.448	-250.901	-177.297	-80.9688	38.8893	-231.792	-207.7	-84.8775	93.506	-260.676	-192.062	111.657	259.531	-10.7205	-196.297	123.384	272.127	0.897723	-56.6585	228.599	201.441	147.702	-6.9303	-16.7983	-29.0804	49.4373	60.7172	33.2576	11.4213	91.4584	69.4042	75.2789
588329	Vitis_cinerea	588329a.jpg	a	4	10	13	N	38.0966	82.3739	-135.607	-332.801	-199.841	-88.4141	72.6215	-201.242	-258.899	-80.39	132.194	-213.678	-195.781	132.63	219.908	-45.4837	-196.98	142.924	228.045	-38.5748	-30.4946	223.419	199.527	129.493	0.735493	6.48538	-20.2052	71.112	62.5921	25.6135	12.9578	106.272	71.1301	80.2605
588329	Vitis_cinerea	588329a.jpg	a	3	11	13	T	34.5562	93.5442	-114.825	-301.336	-188.748	-92.1622	51.9558	-195.811	-250.45	-87.0517	103.947	-255.939	-184.613	124.461	231.131	-48.477	-193.816	137.83	246.633	-45.6136	-84.1247	238.256	223.615	113.652	1.14449	5.85023	-27.9493	71.3323	70.8514	36.3658	8.58002	116.558	72.1114	88.5409
588329	Vitis_cinerea	588329a.jpg	a	2	12	13	T	37.5955	108.885	-127.648	-328.329	-175.31	-96.8943	65.3303	-171.248	-230.932	-122.798	105.665	-230.502	-189.038	135.211	202.645	-64.6151	-197.679	149.661	218.531	-62.4727	-100.436	249.498	227.058	87.3051	9.2925	8.58472	-3.95177	84.0412	70.3344	37.7291	3.32953	125.178	85.2133	90.7659
588329	Vitis_cinerea	588329a.jpg	a	1	13	13	N	45.3271	109.384	-148.398	-355.223	-175.293	-72.5297	71.1044	-177.653	-237.524	-98.2278	116.794	-261.251	-171.78	121.227	206.018	-31.6156	-184.692	143.088	225.515	-45.9041	-82.827	232.742	210.14	92.4628	4.94265	15.4971	-19.1405	74.9938	61.7052	37.9654	4.59006	122.186	73.5167	92.8582
588352	Vitis_cinerea	588352b.jpg	b	9	1	9	N	33.5429	60.9317	-105.104	-301.385	-199.522	-106.2	61.0531	-192.993	-254.877	-110.03	95.3081	-229.759	-181.388	144.592	216.698	-25.4303	-192.791	172.997	242.297	-17.1155	-4.22856	257.645	194.651	151.357	-5.85147	-17.1709	-30.2317	47.8363	63.254	7.99622	-5.31511	95.1136	72.5054	61.6141
588352	Vitis_cinerea	588352b.jpg	b	8	2	9	C	27.6791	71.3548	-101.206	-323.166	-175.411	-80.3704	61.6065	-186.975	-271.301	-83.566	133.02	-256.129	-182.9	153.986	212.617	-36.9145	-187.5	182.86	237.591	-21.2121	-38.0948	227.029	177.985	136.629	-1.73193	-2.72801	-30.5019	63.3893	75.7195	-10.1673	-3.89321	105.998	66.3211	59.9833
588352	Vitis_cinerea	588352b.jpg	b	7	3	9	C	20.6561	69.5136	-111.444	-316.637	-197.356	-90.7683	84.4914	-200.44	-269.391	-97.6344	135.016	-228.602	-175.993	160.224	220.844	-37.3305	-172.173	184.991	234.359	-21.1256	-4.96428	223.42	172.58	136.176	-7.00928	-9.45731	-38.2172	55.0057	55.8971	15.0282	-8.49843	94.067	61.2028	63.5709
588352	Vitis_cinerea	588352a.jpg	a	6	4	9	N	31.0431	73.9469	-167.996	-303.838	-207.358	-71.0071	85.4863	-219.461	-254.866	-57.8415	125.813	-259.674	-164.077	117.327	238.448	-20.4295	-158.792	140.182	250.52	2.3274	-51.0176	209.064	166.66	152.515	-0.580066	-6.49897	-25.4428	62.6594	70.2766	8.98269	0.598998	99.8901	61.2834	71.8563
588352	Vitis_cinerea	588352a.jpg	a	5	5	9	C	30.8113	64.8483	-137.171	-331.946	-211.204	-77.7117	88.0011	-188.231	-277.294	-73.2758	144.468	-222.665	-176.398	142.277	216.178	-27.7054	-172.086	171.745	231.99	-9.08103	-4.7835	206.152	176.302	146.941	1.06456	-13.2419	-34.0599	50.7852	62.6857	14.3829	1.9375	82.1592	59.5598	64.5676
588352	Vitis_cinerea	588352a.jpg	a	4	6	9	C	33.4236	62.8589	-165.493	-335.076	-153.712	-72.7154	74.1661	-188.375	-293.741	-41.0014	152.676	-237.046	-180.025	124.378	225.581	-8.70379	-166.318	156.556	231.101	19.2951	-16.3654	216.182	162.721	134.645	-11.7739	-37.8202	-33.0137	44.216	64.2602	12.9664	3.63609	85.6296	72.8766	64.0111
588352	Vitis_cinerea	588352a.jpg	a	3	7	9	N	28.1442	78.9869	-82.4736	-343.646	-207.378	-75.9237	97.4078	-186.865	-304.126	-69.9935	146.175	-217.963	-178.64	141.642	194.609	-35.8747	-168.484	172.902	205.548	-13.2108	-19.6965	233.246	184.75	101.039	-6.85655	-22.1394	-29.8395	58.9757	57.5339	13.1893	5.32302	101.179	78.0038	64.4561
588352	Vitis_cinerea	588352a.jpg	a	2	8	9	T	30.5356	76.0401	-143.779	-336.97	-192.29	-66.0429	67.438	-180.756	-260.225	-34.0969	166.97	-263.576	-172.309	126.606	215.313	-28.3283	-177.004	142.958	234.492	-16.2147	-59.2569	219.476	198.048	123.892	-5.3467	-8.60103	-38.054	58.474	66.7253	14.9207	-5.70344	101.981	74.4456	70.2373
588352	Vitis_cinerea	588352a.jpg	a	1	9	9	T	48.9485	103.029	-125.606	-352.578	-180.897	-81.1542	63.8838	-166.9	-275.382	-134.177	116.766	-240.86	-164.694	137.671	191.451	-34.7305	-166.608	158.892	209.124	-31.4248	-74.8024	241.625	209.675	95.2777	2.19563	4.67822	-26.6128	77.3866	70.6598	33.1038	9.60148	112.316	92.2969	77.8436
588356	Vitis_cinerea	588356a.jpg	a	10	1	10	N	42.6715	101.271	-108.198	-289.682	-191.297	-104.376	52.3108	-202.475	-226.618	-98.186	72.9418	-227.632	-186.684	102.917	210.452	-59.8461	-205.352	122.483	232.098	-54.2615	-69.0931	274.511	251.16	139.769	2.99107	3.22046	-33.9854	67.0917	73.163	20.8109	-13.2211	128.872	96.66	75.5137
588356	Vitis_cinerea	588356a.jpg	a	9	2	10	N	44.2196	98.1756	-151.539	-288.532	-186.556	-113.317	57.4038	-213.941	-225.414	-107.038	85.0681	-226.054	-191.183	101.675	214.99	-45.7655	-205.746	128.379	237.867	-32.5501	-55.7861	261.523	233.856	130.353	6.10587	-1.27131	-15.5386	65.0935	62.1076	41.4998	-1.57614	120.25	91.7212	81.5199
588356	Vitis_cinerea	588356a.jpg	a	8	3	10	N	33.9257	102.108	-114.639	-299.349	-173.555	-92.5035	33.3442	-198.404	-222.928	-77.1644	57.2521	-255.103	-191.446	75.9678	231.806	-52.6459	-196.493	112.8	257.657	-46.1742	-94.1618	261.206	235.592	110.779	10.4728	21.1833	-18.649	79.0053	70.156	37.1111	-8.79211	130.876	90.4575	90.3068
588356	Vitis_cinerea	588356a.jpg	a	7	4	10	C	52.2911	104.776	-132.453	-298.238	-172.967	-108.294	80.3556	-183.837	-261.459	-103.241	110.659	-195.285	-212.157	99.4287	197.053	-63.8147	-221.388	119.523	214.83	-65.138	-55.3374	264.474	237.494	88.4398	13.2615	12.6833	-34.5399	70.3781	76.8751	37.0607	10.6291	128.305	96.8535	92.7768
588356	Vitis_cinerea	588356a.jpg	a	6	5	10	C	35.0881	104.254	-164.909	-303.041	-200.883	-103.711	50.3417	-225.162	-214.617	-87.0409	89.8311	-249.401	-166.747	99.0141	241.76	-49.4478	-166.681	136.146	250.466	-13.9318	-81.8791	210.738	219.669	126.649	-2.04575	14.2107	-27.0742	69.7938	59.0119	57.4752	8.06371	117.906	70.6041	95.5469
588356	Vitis_cinerea	588356a.jpg	a	5	6	10	N	55.9971	94.2126	-129.787	-351.137	-222.362	-86.5463	97.4001	-173.095	-247.415	-77.4873	120.938	-161.509	-202.132	111.599	189.211	-59.467	-193.451	141.813	210.988	-52.1617	-84.7696	244.744	228.65	81.9712	12.143	5.89662	-25.7588	62.7892	71.4926	31.5252	13.4443	115.479	105.411	71.3739
588356	Vitis_cinerea	588356a.jpg	a	4	7	10	C	40.1168	111.051	-205.516	-289.941	-171.862	-88.1098	64.6089	-203.597	-187.162	-62.9856	93.7717	-219.885	-185.365	63.5396	230.29	-57.6489	-193.861	84.8641	249.986	-52.0693	-120.228	223.558	248.401	109.504	4.46086	28.9416	-33.6019	79.5306	72.837	41.7649	-6.0005	138.084	99.1246	93.3997
588356	Vitis_cinerea	588356a.jpg	a	3	8	10	T	45.3428	92.0394	-84.8129	-363.937	-177.356	-92.6281	41.9287	-176.315	-235.885	-111.348	84.7726	-203.71	-182.089	141.533	189.84	-53.5156	-201.665	156.819	219.497	-47.7721	-79.6012	257.381	230.388	86.6451	1.17289	-0.822629	-26.0449	82.5219	73.9557	23.7344	0.201459	131.297	100.355	78.0777
588356	Vitis_cinerea	588356a.jpg	a	2	9	10	N	53.7903	133.614	-162.177	-288.204	-165.066	-77.3599	51.2946	-186.721	-207.535	-71.9745	85.0949	-238.395	-182.583	81.0513	222.443	-62.7288	-205.516	92.1738	260.503	-66.306	-140.198	201.149	255.623	85.2056	3.86422	28.6419	-26.9206	87.6678	76.0514	45.4344	-23.7979	141.376	105.128	95.3749
588356	Vitis_cinerea	588356a.jpg	a	1	10	10	T	69.5503	139.762	-145.733	-378.938	-154.806	-68.6173	50.9082	-164.02	-203.655	-115.893	83.6221	-197.15	-177.694	91.9509	170.836	-69.0129	-206.542	110.037	199.223	-64.8662	-114.696	229.378	236.853	51.5732	17.3553	39.0367	-10.6128	100.739	74.0361	51.7724	0.868425	148.129	110.486	96.1202
588372	Vitis_cinerea	588372c.jpg	c	15	1	15	N	35.6022	100.31	-96.1702	-285.233	-214.093	-109.594	72.2886	-219.257	-245.03	-89.7145	110.627	-210.244	-182.725	126.086	206.074	-44.0858	-181.155	162.606	229.92	-26.5648	-82.8425	229.836	246.237	75.4292	-7.59025	-3.86044	-53.4514	69.6798	78.6641	18.1025	-40.642	137.049	124.287	69.455
588372	Vitis_cinerea	588372c.jpg	c	14	2	15	N	45.4424	82.4264	-154.335	-287.355	-183.809	-104.123	43.0481	-234.534	-221.278	-86.1552	75.2994	-254.017	-180.871	107.762	222.892	-14.2488	-185.841	134.606	248.555	4.52333	-18.0606	248.416	171.368	176.721	-7.5872	-25.2019	-27.7163	53.8157	76.9807	5.02718	6.35529	111.805	89.5563	80.5327
588372	Vitis_cinerea	588372c.jpg	c	13	3	15	N	35.947	76.3677	-83.8562	-231.98	-192.333	-114.528	70.5667	-206.505	-245.57	-99.8863	108.683	-219.522	-206.936	129.228	214.762	-62.6614	-208.592	161.273	245.775	-46.8731	-31.9142	263.387	246.638	139.137	-20.6538	-23.3496	-43.4513	49.2065	54.787	14.4341	-19.4469	106.537	75.5943	65.7351
588372	Vitis_cinerea	588372c.jpg	c	12	4	15	C	33.8996	90.5072	-125.819	-286.804	-190.394	-90.0014	63.6102	-207.517	-219.854	-64.2709	109.633	-236.912	-190.574	106.86	225.393	-74.9014	-196.119	134.452	243.778	-60.166	-89.5171	252.299	230.703	153.242	0.863814	2.16529	-34.1468	61.0076	67.0924	7.74552	-8.44837	125.425	79.8986	86.8698
588372	Vitis_cinerea	588372c.jpg	c	11	5	15	C	30.2206	85.783	-74.8588	-325.983	-200.381	-88.5538	80.5405	-207.889	-269.186	-26.0515	136.599	-211.28	-197.665	116.428	201.029	-61.2323	-206.851	137.175	216.396	-51.0289	-33.9888	252.295	213.316	116.376	-3.92155	-13.2935	-32.2501	62.2016	63.312	19.875	6.06831	112.31	71.6209	82.8692
588372	Vitis_cinerea	588372c.jpg	c	10	6	15	N	28.0569	96.4385	-117.552	-320.727	-181.263	-98.5354	42.8644	-185.138	-208.483	-100.497	69.6813	-199.862	-186.074	95.3892	204.248	-90.821	-207.356	122.421	257.613	-63.6277	-29.232	259.22	248.637	161.171	-15.3652	6.4757	-38.6355	73.1682	63.1771	32.4063	6.64101	117.908	63.0424	94.6115
588372	Vitis_cinerea	588372b.jpg	b	9	7	15	C	34.4646	76.4417	-127.884	-311.867	-206.917	-85.324	92.1118	-217.041	-262.072	-75.4316	125.972	-216.618	-195.824	127.531	221.186	-45.0406	-191.91	152.979	230.511	-29.0495	-31.0763	239.656	188.275	132.34	4.79902	-5.41813	-29.8558	57.6455	60.4822	27.0277	15.1931	94.1914	72.5439	77.9767
588372	Vitis_cinerea	588372b.jpg	b	8	8	15	C	28.3914	78.579	-163.231	-280.596	-210.971	-62.2947	70.3232	-224.974	-233.451	-52.7285	119.195	-248.618	-169.514	104.097	251.924	-45.3818	-166.477	122.309	268.551	-21.6607	-72.445	208.514	203.407	165.504	-8.2659	-2.73787	-38.6043	57.4409	61.5786	19.941	-3.15535	104.229	62.7428	78.3793
588372	Vitis_cinerea	588372a.jpg	a	7	9	15	N	37.9001	74.7591	-115.55	-341.174	-233.141	-78.5215	88.1745	-181.643	-253.797	-62.5377	127.304	-171.94	-193.779	117.489	209.239	-70.1617	-197.644	141.326	235.546	-56.2431	-44.0727	224.57	222.728	128.504	0.0327836	2.79184	-31.38	69.9527	60.1889	28.1495	10.4355	97.9966	77.8146	76.6821
588372	Vitis_cinerea	588372a.jpg	a	6	10	15	C	36.0485	78.2871	-140.322	-298.239	-216.744	-93.2614	68.1088	-223.717	-245.971	-76.6597	105.512	-235.555	-177.823	121.829	237.048	-29.0703	-180.049	147.125	254.422	-11.907	-63.4109	222.129	198.986	130.211	-7.48107	-8.08593	-24.8613	64.6952	68.7114	22.2325	7.45982	108.558	80.3658	81.428
588372	Vitis_cinerea	588372a.jpg	a	5	11	15	C	41.756	95.1704	-96.6881	-331.639	-187.411	-104.288	56.5533	-194.78	-268.411	-102.594	111.268	-214.722	-183.206	135.177	197.861	-53.0864	-187.224	156.809	214.357	-42.5426	-68.0631	242.459	231.37	107.825	-3.44436	-5.4364	-27.4613	79.3104	67.1631	22.0856	5.92464	124.689	95.655	85.5615
588372	Vitis_cinerea	588372a.jpg	a	4	12	15	N	37.077	98.7608	-211.786	-319.423	-164.335	-54.085	68.5447	-205.318	-215.085	-33.7446	123.835	-239.665	-177.886	89.4617	229.183	-35.111	-180.856	99.7923	241.794	-23.9164	-120.228	185.172	244.17	116.295	0.0717346	-1.16284	-23.3372	67.1215	71.6926	38.1712	-10.6967	118.926	87.8418	98.7252
588372	Vitis_cinerea	588372a.jpg	a	3	13	15	T	56.7054	106.156	-76.3325	-355.428	-184.195	-83.0116	51.328	-181.445	-247.859	-95.3905	90.2513	-217.861	-186.347	120.49	185.391	-89.6015	-201.754	134.247	210.329	-75.3178	-86.8275	243.731	206.25	110.521	11.0993	22.8283	-15.5418	90.3658	79.1317	40.7206	13.4131	137.059	94.9579	91.9368
588372	Vitis_cinerea	588372a.jpg	a	2	14	15	T	46.0193	128.259	-180.187	-370.101	-159.487	-73.238	43.0822	-180.356	-212.497	-72.5535	67.7098	-240.923	-167.571	76.1541	203.678	-43.1384	-171.959	92.6805	220.492	-31.1039	-113.479	194.966	247.458	96.1187	11.7989	25.5857	-17.7984	87.3917	78.9545	57.0876	2.17902	141.258	101.606	111.913
588372	Vitis_cinerea	588372a.jpg	a	1	15	15	N	57.3861	126.17	-178.319	-395.954	-158.506	-66.4622	62.5709	-158.055	-236.818	-99.8291	93.2292	-199.262	-166.765	85.6589	183.664	-55.51	-184.911	114.831	206.262	-40.4736	-102.625	216.954	225.551	77.0145	11.9114	24.7616	-9.24178	89.045	77.6602	55.8981	12.8839	128.622	106.067	96.5904
588398	Vitis_cinerea	588398a.jpg	a	8	1	8	N	32.4051	108.706	-82.9063	-224.626	-148.464	-97.1631	29.0726	-193.178	-172.111	-81.2867	98.0499	-188.493	-213.279	94.2416	204.193	-113.258	-232.284	126.009	244.096	-87.6606	-143.618	276.027	273.462	78.9908	-0.482788	7.93264	-64.0758	83.0801	86.7138	1.77706	-23.0241	133.867	112.253	75.0327
588398	Vitis_cinerea	588398a.jpg	a	7	2	8	N	52.352	119.919	-88.7103	-315.297	-184.671	-118.833	53.9535	-196.51	-203.71	-96.7836	81.0408	-197.315	-199.995	123.064	198.879	-79.0697	-206.837	142.45	220.527	-73.5742	-108.439	269.201	243.42	85.8552	2.60599	20.8803	-22.4425	81.729	73.0161	23.3933	3.56151	130.575	85.4486	80.3156
588398	Vitis_cinerea	588398a.jpg	a	6	3	8	C	50.7783	112.382	-129.995	-320.163	-194.474	-120.631	59.9698	-204.567	-212.673	-96.2469	85.8167	-203.823	-196.254	120.024	207.711	-78.5888	-195.08	143.593	223.296	-69.3574	-82.7517	245.977	214.755	136.794	17.9568	15.4429	-22.2776	68.7661	76.2677	34.9615	15.6044	116.241	81.349	99.1953
588398	Vitis_cinerea	588398a.jpg	a	5	4	8	C	45.6211	101.256	-144.594	-349.961	-207.044	-88.0126	84.8738	-200.516	-238.943	-79.3141	110.972	-200.323	-183.078	118.842	215.361	-53.7822	-185.785	132.374	226.96	-46.4362	-75.7884	230.777	217.87	99.5209	6.57208	20.0601	-28.0339	72.4494	72.6878	31.2744	11.209	117.494	71.1397	94.2971
588398	Vitis_cinerea	588398a.jpg	a	4	5	8	N	45.7731	120.038	-112.25	-327.546	-181.491	-115.889	59.3596	-211.936	-223.05	-104.101	96.892	-220.613	-186.266	120.293	197.826	-65.3209	-192.154	135.643	208.059	-61.3959	-93.7917	253.316	222.213	74.7784	10.8892	28.9399	-22.9088	85.397	73.1613	42.3004	11.4238	137.83	86.3145	108.265
588398	Vitis_cinerea	588398a.jpg	a	3	6	8	T	50.0704	129.736	-147.224	-340.681	-185.196	-100.461	59.1147	-193.193	-222.272	-80.6277	85.0487	-218.195	-191.979	84.5437	203.309	-62.3881	-193.225	102.682	218.038	-53.3647	-97.5617	215.353	239.415	77.8057	14.19	41.4141	-21.635	92.8872	75.7772	52.8617	11.501	145.491	102.63	106.136
588398	Vitis_cinerea	588398a.jpg	a	2	7	8	T	51.4542	113.201	-101.212	-381.118	-179.016	-95.3232	45.2015	-167.126	-204.753	-96.331	68.9935	-188.649	-187.181	108.506	186.99	-67.0275	-206.783	131.916	212.683	-67.0416	-103.444	246.936	224.912	56.8204	15.4505	36.5541	-17.0587	96.4577	80.3433	40.0842	3.45332	145.984	109.965	86.157
588398	Vitis_cinerea	588398a.jpg	a	1	8	8	N	49.3747	140.113	-155.682	-404.483	-151.565	-72.5775	67.9571	-160.534	-184.204	-73.7644	65.5256	-213.241	-169.018	77.4492	178.89	-69.8521	-177.113	102.191	199.42	-65.5074	-121.454	204.057	232.506	55.1777	19.3755	62.2652	-24.2547	99.5036	74.3224	56.02	-1.35973	150.109	97.2791	113.073
588460	Vitis_cinerea	588460b.jpg	b	13	1	13	N	43.0622	81.3492	-53.4542	-274.887	-203.326	-131.755	55.5346	-194.919	-235.359	-130.983	89.319	-230.289	-194.766	166.208	209.276	-53.7811	-197.205	178.944	216.573	-32.4788	-45.3213	279.919	201.361	96.8275	-1.41853	-8.81293	-34.4301	58.5931	67.8612	4.85547	7.23726	115.72	75.0566	75.4905
588460	Vitis_cinerea	588460b.jpg	b	12	2	13	N	28.6933	68.9805	-137.093	-282.791	-199.502	-88.1083	72.7279	-214.688	-236.2	-65.1896	86.4749	-239.757	-176.257	108.545	239.853	-33.0466	-194.969	129.587	265.86	-10.3072	-29.6892	258.697	205.601	161.425	-9.08983	-14.3448	-41.0958	53.5362	67.0879	1.34195	-14.635	98.0453	72.2325	68.0739
588460	Vitis_cinerea	588460b.jpg	b	10	4	13	N	31.469	78.588	-120.468	-281.747	-196.76	-85.9893	96.8981	-184.347	-266.014	-97.4689	124.047	-206.228	-188.926	135.179	227.112	-60.9375	-202.144	142.186	240.455	-57.2653	-82.0413	262.49	226.453	106.124	3.6119	5.76592	-48.8826	65.828	76.8099	9.94486	3.90055	99.0628	74.478	68.8138
588460	Vitis_cinerea	588460a.jpg	a	9	5	13	C	28.7124	69.8093	-172.964	-289.558	-206.985	-79.1317	71.3528	-209.368	-241.876	-44.999	122.843	-259.706	-175.942	109.196	245.251	-16.8326	-176.85	122.529	252.144	-10.06	-81.1023	209.153	220.332	140.896	0.839106	8.55443	-22.6544	56.5951	65.2064	23.7041	1.62179	97.3815	70.0722	71.8365
588460	Vitis_cinerea	588460a.jpg	a	7	7	13	N	20.873	82.3267	-163.811	-308.835	-173.741	-76.217	56.7019	-199.567	-210.601	-47.5445	116.406	-244.925	-176.647	115.656	249.75	-43.9671	-193.768	134.583	268.651	-39.6721	-100.674	230.069	221.842	126.465	-0.424679	6.8012	-36.7194	57.8312	70.3185	20.5242	-18.4167	109.271	70.2595	77.2007
588460	Vitis_cinerea	588460a.jpg	a	6	8	13	T	32.1147	78.2664	-128.433	-335.948	-179.712	-49.9005	96.4546	-181.821	-254.662	-61.9474	120.673	-229.407	-194.672	135.272	233.9	-41.7478	-204.072	147.017	246.392	-39.74	-62.4871	209.101	217.429	99.2147	2.75949	6.60382	-45.1278	66.7349	63.2989	13.4622	-30.9832	118.94	87.1278	65.8987
588460	Vitis_cinerea	588460a.jpg	a	5	9	13	T	34.6164	83.0326	-174.339	-346.448	-183.173	-73.4745	72.955	-190.276	-244.729	-92.6685	117.753	-230.738	-172.229	130.973	228.479	-27.7562	-182.515	144.849	234.281	-13.2335	-57.5015	219.19	212.441	121.793	2.47805	-2.47585	-26.4183	65.9879	62.345	28.5076	-6.86448	109.034	82.4206	73.703
588460	Vitis_cinerea	588460a.jpg	a	4	10	13	N	37.0781	83.1319	-133.798	-307.194	-187.679	-69.1983	94.175	-187.932	-288.21	-54.7534	145.012	-233.467	-183.165	122.98	218.214	-38.0693	-202.724	135.733	244.102	-36.3658	-90.9605	219.267	215.178	83.1513	12.6148	12.3619	-28.5853	65.551	70.0589	24.4619	-8.56019	112.889	87.25	67.4533
588460	Vitis_cinerea	588460a.jpg	a	3	11	13	T	39.3458	103.128	-148.471	-370.681	-170.501	-53.6332	72.4485	-163.582	-263.245	-96.2805	89.927	-250.79	-171.371	109.08	203.049	-33.757	-183.791	121.62	235.759	-37.9165	-87.307	207.811	215.647	89.3333	16.9013	38.2453	-16.3183	83.6143	74.3613	39.3832	4.83959	125.662	88.7257	88.7631
588460	Vitis_cinerea	588460a.jpg	a	2	12	13	T	48.7761	126.023	-172.465	-390.182	-162.214	-67.6261	78.0233	-139.596	-267.781	-119.019	119.704	-221.652	-144.385	119.875	175.424	-48.6784	-171.921	108.879	186.858	-42.8157	-95.8436	204.086	215.711	68.3774	18.1739	34.2272	-14.4354	94.7843	78.4678	46.797	7.50163	137.254	100.405	89.2671
588460	Vitis_cinerea	588460a.jpg	a	1	13	13	N	70.1175	142.386	-182.845	-398.085	-127.204	-50.1032	79.2691	-122.771	-220.418	-93.687	71.9338	-230.644	-159.503	88.8906	183.229	-49.1825	-185.447	94.0302	203.567	-58.3825	-124.678	201.29	228.223	58.6173	7.2633	9.68493	-22.0911	92.6935	69.9705	67.0686	14.1323	139.442	94.4792	108.751
588466	Vitis_cinerea	588466b.jpg	b	10	1	10	N	30.0279	75.8099	-126.768	-236.847	-178.7	-84.0606	63.7161	-181.365	-218.721	-69.8748	93.7727	-198.937	-207.611	115.455	239.328	-49.4239	-216.609	136.48	258.127	-39.3287	-108.425	226.977	288.332	106.177	-12.6602	-22.0662	-82.9666	48.5187	88.1775	-2.61236	-39.0187	120.887	129.998	54.212
588466	Vitis_cinerea	588466b.jpg	b	9	2	10	N	50.772	125.771	-118.997	-241.997	-178.908	-85.0624	54.1319	-189.088	-218.178	-66.9136	87.0928	-201.227	-204.745	89.9593	218.729	-64.2768	-225.957	100.536	249.106	-71.5486	-137.288	230.276	286.757	77.9024	1.49346	-1.77631	-45.1377	65.4988	88.4186	22.5299	-37.4747	130.399	130.184	79.0168
588466	Vitis_cinerea	588466b.jpg	b	8	3	10	N	28.9615	109.445	-163.546	-252.988	-171.143	-82.1701	64.0904	-221.251	-196.231	-75.1643	78.4198	-240.733	-182.448	106.096	251.584	-33.3883	-202.698	113.056	269.529	-28.2349	-123.371	216.797	258	84.0917	-4.44049	2.85826	-40.5583	71.8809	67.9271	34.5915	-42.0058	124.134	107.93	70.9799
588466	Vitis_cinerea	588466a.jpg	a	7	4	10	C	29.3337	99.9048	-136.538	-237.615	-177.321	-75.295	69.9577	-220.195	-219.971	-73.0656	108.288	-262.101	-199.763	109.907	244.631	-56.3661	-209.989	126.038	262.852	-49.1137	-100.464	222.989	226.97	118.871	-4.01335	20.9541	-44.2123	67.0984	75.62	21.397	-30.3112	116.839	104.929	69.7519
588466	Vitis_cinerea	588466a.jpg	a	6	5	10	T	58.0278	114.868	-71.1375	-288.923	-192.25	-102.925	54.9592	-195.16	-240.256	-109.191	71.5542	-210.082	-207.715	118.427	205.648	-68.4847	-222.85	140.864	226.659	-67.3696	-80.0559	246.979	253.084	88.6552	12.2558	19.7891	-36.591	76.0711	75.742	32.1443	-6.05138	119.524	98.9755	84.8148
588466	Vitis_cinerea	588466a.jpg	a	5	6	10	T	48.6862	106.82	-80.9754	-262.502	-193.208	-102.585	41.3247	-191.839	-259.188	-87.9585	84.6646	-223.183	-183.473	116.934	223.361	-80.2685	-200.71	122.194	251.752	-82.7	-125.241	213.235	259.199	113.167	9.74526	21.0102	-26.4232	80.604	67.144	36.6866	-7.52982	130.642	90.8719	89.7427
588466	Vitis_cinerea	588466a.jpg	a	4	7	10	N	45.4394	123.347	-37.3594	-146.909	-83.3719	-107.408	-8.53148	-167.738	-103.651	-151.823	-16.1758	-190.408	-215.11	82.1887	193.987	-105.497	-243.199	97.7201	214.499	-124.785	-170.841	237.431	263.879	20.9069	15.2361	53.244	-27.4497	92.128	73.7616	44.1132	-16.3471	152.008	115.234	91.4806
588466	Vitis_cinerea	588466a.jpg	a	3	8	10	T	51.4626	106.555	-157.235	-306.386	-189.322	-89.6777	91.4903	-187.191	-259.555	-102.702	136.919	-217.387	-185.433	127.597	200.466	-49.6696	-203.64	137.457	218.365	-54.9327	-105.112	196.706	231.119	71.5144	16.1326	27.5371	-21.6456	81.3334	74.4758	38.8399	-3.95573	134.234	105.468	86.1693
588466	Vitis_cinerea	588466a.jpg	a	2	9	10	T	57.7346	120.373	-130.434	-326.502	-164.002	-66.5853	67.1665	-167.374	-235.605	-87.925	114.065	-271.979	-182.047	113.771	200.581	-52.2711	-216.193	120.629	218.269	-64.3608	-120.193	215.082	213.239	63.5317	14.6081	33.1609	-23.6867	90.211	82.6207	47.8617	-6.05857	144.273	109.936	88.1047
588466	Vitis_cinerea	588466a.jpg	a	1	10	10	N	50.0626	135.173	-132.487	-348.439	-149.214	-61.8091	59.2681	-154.049	-246.799	-114.366	106.579	-230.303	-160.912	100.341	184.157	-64.7374	-193.651	103.784	199.389	-78.4206	-142.996	194.863	239.805	30.1654	18.0836	63.1508	-15.1	110.616	69.6899	59.8974	8.37893	152.363	105.746	101.771
588575	Vitis_cinerea	588575b.jpg	b	12	1	12	N	32.5397	53.6868	-87.9701	-237.093	-192.618	-109.589	63.4102	-212.638	-248.969	-89.13	104.358	-224.462	-169.108	136.373	220.291	-30.3162	-176.819	182.199	250.994	-8.05155	-13.3483	295.029	172.721	175.524	-5.37678	-37.4159	-69.5355	26.8955	68.1548	-29.0395	-16.0151	71.7985	67.2914	36.2289
588575	Vitis_cinerea	588575b.jpg	b	11	2	12	N	25.9436	88.7866	-79.638	-264.263	-205.944	-89.9851	43.5473	-212.114	-231.976	-82.0387	80.878	-247.589	-201.497	125.378	246.24	-57.2671	-205.229	141.842	261.922	-48.9197	-41.3413	234.104	215.591	157.864	-7.73931	7.12663	-27.1117	65.5784	64.2865	13.5997	-14.1068	101.012	76.1752	66.8859
588575	Vitis_cinerea	588575b.jpg	b	10	3	12	N	40.4221	78.2288	-130.252	-257.851	-193.32	-101.999	72.3784	-227.238	-221.688	-87.0726	92.5197	-243.251	-204.673	120.558	244.632	-39.6759	-213.556	134.193	245.922	-20.1904	-57.7346	270.655	193.324	121.378	7.97774	6.98656	-33.8316	65.207	65.3482	11.3411	2.95688	103.543	89.5736	65.1877
588575	Vitis_cinerea	588575b.jpg	b	9	4	12	N	37.0488	100.137	-132.299	-266.903	-201.055	-59.687	67.4638	-217.49	-217.7	-47.5693	106.79	-237.747	-210.34	81.3843	233.363	-61.9655	-228.266	104.202	255.106	-57.7353	-80.6121	221.726	247.375	124.766	6.50397	10.7382	-14.9207	67.3264	66.7733	33.1461	-4.28985	119.068	69.0588	86.6024
588575	Vitis_cinerea	588575b.jpg	b	8	5	12	C	39.9195	99.1667	-169.82	-292.028	-207.443	-76.4821	94.971	-221.551	-262.235	-49.6773	128.792	-244.624	-181.977	96.6553	227.882	-24.6442	-176.782	115.839	232.592	-10.3371	-108.212	210.798	217.929	89.634	16.0474	24.3801	-15.9908	65.3353	68.0637	35.614	17.4841	104.686	78.7792	77.2335
588575	Vitis_cinerea	588575a.jpg	a	7	6	12	C	26.5077	79.5418	-104.212	-317.664	-200.719	-95.7638	80.5564	-222.987	-236.781	-82.9592	127.273	-226.185	-188.185	158.627	216.061	-47.4688	-191.619	173.806	226.727	-40.6756	-36.5572	237.984	194.556	131.952	-0.791737	7.97414	-23.4929	58.5309	52.0545	20.5553	1.69965	92.3893	56.9212	72.3427
588575	Vitis_cinerea	588575a.jpg	a	6	7	12	N	36.3724	89.936	-154.625	-295.965	-189.529	-98.2026	49.2687	-216.358	-228.759	-77.8557	115.257	-263.449	-181.255	115.463	236.865	-34.56	-191.233	139.679	254.718	-25.9445	-58.9852	228.166	198.231	137.115	0.586722	7.2034	-17.4418	67.7619	60.1285	39.9212	7.68619	104.555	62.7142	82.5343
588575	Vitis_cinerea	588575a.jpg	a	5	8	12	T	28.2229	80.6271	-119.586	-328.599	-200.129	-116.065	74.6616	-200.024	-243.627	-92.2	129.537	-215.626	-180.766	142.274	214.693	-43.8474	-182.282	185.498	230.738	-38.2476	-21.3097	234.061	199.707	128.428	-3.87628	5.17924	-34.6792	61.3053	51.3841	26.9571	-4.65925	102.243	61.9706	68.0359
588575	Vitis_cinerea	588575a.jpg	a	4	9	12	T	22.9421	76.0328	-163.514	-327.966	-186.708	-93.756	87.0695	-209.124	-237.854	-78.5134	109.804	-225.733	-171.76	135.554	232.204	-34.1637	-179.888	156.522	243.936	-22.0545	-44.0829	225.396	202.26	148.347	-6.28259	-4.45609	-23.563	58.7877	55.3827	25.6404	-8.37937	99.1558	68.4343	70.3315
588575	Vitis_cinerea	588575a.jpg	a	3	10	12	N	39.867	85.3251	-110.047	-372.538	-190.585	-84.8763	59.3644	-178.176	-257.837	-61.9886	137.173	-242.044	-178.025	148.523	206.158	-20.8088	-179.35	165.509	209.398	-5.04392	-59.0572	231.155	200.704	79.4636	2.96353	2.25713	-29.2484	64.6859	66.2926	19.553	-4.56015	102.105	86.7888	66.8991
588575	Vitis_cinerea	588575a.jpg	a	2	11	12	T	34.7442	100.769	-164.986	-325.863	-175.527	-89.8719	70.4915	-199.926	-217.894	-54.3605	110.924	-252.762	-182.127	114.735	235.598	-37.3355	-190.218	129.704	243.012	-28.7314	-97.8605	238.035	214.868	104.478	2.14781	11.9081	-28.258	67.0992	66.8522	37.1143	-7.20307	108.93	85.4355	76.0771
588575	Vitis_cinerea	588575a.jpg	a	1	12	12	T	51.379	89.9724	-134.618	-348.324	-154.809	-91.1678	52.2367	-179.989	-279.546	-142.157	96.3621	-214.395	-167.087	131.603	200.423	-37.2636	-176.639	148.9	204.706	-19.5671	-74.6569	250.355	224.502	88.0392	3.11684	9.23658	-24.7183	69.6737	66.199	37.6804	-1.29025	125.198	114.44	82.2046
588625	Vitis_cinerea	588625b.jpg	b	13	1	13	N	14.7955	80.9601	-107.512	-215.867	-190.324	-72.6224	62.1885	-228.162	-207.013	-59.3183	86.0851	-248.336	-197.378	118.123	261.939	-65.0011	-201.344	132.684	277.371	-65.5823	-57.5674	225.026	220.445	188.682	-4.99438	-6.502	-43.6441	41.4884	61.0395	17.9245	-31.8865	90.8793	57.8006	65.6229
588625	Vitis_cinerea	588625b.jpg	b	12	2	13	N	50.1677	71.2572	-101.456	-259.42	-184.347	-119.432	62.8552	-182.902	-238.944	-107.077	85.8456	-199.323	-220.707	131.182	231.035	-74.256	-221.878	149.034	242.546	-67.5246	-50.9021	275.792	205.894	157.173	4.48153	8.49681	-17.0139	62.8661	66.2328	8.5632	6.95105	92.3277	79.239	53.2429
588625	Vitis_cinerea	588625b.jpg	b	11	3	13	C	14.9423	111.306	-75.628	-193.027	-158.993	-83.7784	67.0758	-222.607	-176.852	-92.8214	71.4974	-245.827	-218.951	95.1442	226.747	-100.766	-225.89	105.439	247.763	-103.07	-53.4063	247.144	262.6	129.258	-2.36473	27.0284	-81.2947	76.3855	64.2526	29.2591	-24.8856	122.639	63.387	98.2937
588625	Vitis_cinerea	588625b.jpg	b	10	4	13	C	57.4554	106.267	-97.0421	-277.458	-194.737	-97.9389	80.0958	-202.937	-244.445	-96.8915	90.4424	-197.096	-205.232	110.792	185.934	-85.8922	-218.06	119.014	198.316	-85.2696	-100.462	249.064	259.991	134.184	12.1062	20.6375	-12.0557	77.9442	77.7337	20.3905	1.6409	122.967	108.319	82.2233
588625	Vitis_cinerea	588625a.jpg	a	9	5	13	N	46.9616	109.623	-76.4532	-265.698	-160.929	-112.543	48.4262	-186.842	-175.361	-113.662	61.8895	-192.159	-207.118	112.751	197.024	-96.194	-218.966	128.798	210.487	-101.512	-130.372	280.044	284.557	77.1563	7.00261	19.0829	-35.8919	69.4265	71.8716	34.5558	-10.4798	143.503	87.3514	93.6692
588625	Vitis_cinerea	588625a.jpg	a	8	6	13	C	47.475	134.038	-94.2902	-280.584	-173.322	-96.5075	61.2981	-207.64	-188.194	-99.8158	72.339	-216.297	-208.464	95.7095	192.089	-93.3878	-221.621	109.39	208.549	-93.8469	-110.731	246.311	267.013	72.7427	15.9	33.4899	-36.3976	83.9144	77.3715	49.0372	5.30004	142.886	85.6849	120.561
588625	Vitis_cinerea	588625a.jpg	a	7	7	13	T	31.4164	83.0184	-152.533	-237.99	-160.017	-61.2812	25.7254	-184.874	-184.761	-42.115	74.7202	-210.755	-199.854	72.4124	278.112	-53.509	-213.701	82.8965	300.314	-56.9461	-138.522	255.687	252.116	106.157	-4.86143	-6.20293	-44.9332	60.8045	71.4882	16.011	-22.3298	107.751	87.6187	68.9366
588625	Vitis_cinerea	588625a.jpg	a	6	8	13	N	37.1052	108.143	-94.0235	-210.104	-149.717	-113.012	35.5099	-178.336	-247.752	-91.8066	108.446	-257.865	-206.089	108.725	227.632	-98.4829	-210.711	125.381	233.569	-79.1425	-134.915	220.627	259.928	97.7293	11.5803	19.4754	-27.5813	83.5573	82.2219	35.8838	-19.1386	137.259	93.9354	91.9673
588625	Vitis_cinerea	588625a.jpg	a	5	9	13	T	34.1189	90.8014	-99.6587	-244.797	-185.073	-103.493	43.4817	-183.271	-273.743	-80.1195	116.932	-241.086	-195.381	110.742	236.097	-52.016	-201.835	122.569	255.132	-51.1689	-97.9393	237.762	261.028	88.5289	-0.184915	16.0775	-49.8898	61.5466	71.4783	21.5866	-2.91243	123.69	88.3487	82.6477
588625	Vitis_cinerea	588625a.jpg	a	4	10	13	T	26.2112	86.7442	-69.2217	-228.45	-162.653	-120.107	47.2411	-198.907	-264.321	-128.446	119.678	-261.648	-184.889	139.575	213.633	-59.2215	-204.6	164.26	233.626	-65.6929	-68.9369	257.269	236.732	100.364	-0.88526	15.0955	-35.6839	68.9485	53.6825	26.8427	-11.7866	124.304	72.1731	79.0671
588625	Vitis_cinerea	588625a.jpg	a	3	11	13	N	33.2928	100.118	-164.014	-280.585	-162.261	-92.8711	57.3229	-171.43	-235.897	-126.542	126.991	-259.216	-179.36	124.418	220.72	-46.1495	-197.27	140.879	245.148	-47.4402	-110.68	234.29	237.117	78.733	2.76143	16.8095	-22.5115	79.3862	67.1387	45.2535	-9.73166	120.355	91.2324	83.9915
588625	Vitis_cinerea	588625a.jpg	a	2	12	13	T	42.5154	95.5181	-112.777	-356.952	-167.62	-69.2639	54.1108	-179.207	-260.296	-82.6798	126.238	-263.435	-170.245	135.587	207.545	-43.2558	-192.13	147.65	218.709	-42.7331	-91.9005	225.171	204.215	81.979	18.9438	30.8749	-23.9273	76.3642	69.4009	39.7811	-7.09041	122.538	84.3089	82.0648
588625	Vitis_cinerea	588625a.jpg	a	1	13	13	T	49.5227	128.792	-124.011	-387.872	-160.223	-60.4905	48.4481	-159.78	-194.053	-79.3422	70.9841	-267.007	-167.895	107.286	177.99	-47.7313	-196.783	109.492	212.313	-62.9745	-114.563	228.726	231.171	84.1995	14.2079	31.2213	-15.4758	88.5035	66.4342	47.7158	2.23844	133.355	99.6951	105.908
588678	Vitis_cinerea	588678b.jpg	b	12	1	12	N	38.5943	87.7678	-124.816	-196.274	-167.306	-113.922	33.5595	-201.682	-213.126	-81.6171	78.3723	-216.153	-210.62	86.5699	227.56	-64.3039	-205.179	151.102	278.361	1.91698	-88.4062	253.902	275.867	118.497	-9.06917	-28.721	-76.5229	33.4512	91.6781	-15.9781	-22.1572	109.253	93.209	76.1901
588678	Vitis_cinerea	588678b.jpg	b	11	2	12	N	34.9061	83.3206	-113.92	-290.149	-187.594	-116.317	44.2983	-196.892	-223.924	-95.9629	89.4664	-211.601	-196.197	111.512	212.19	-55.458	-205.304	147.695	238.097	-32.692	-56.9005	278.24	246.175	137.347	-7.86323	-20.2108	-42.9839	61.5803	64.6879	7.45314	0.361111	120.369	104.504	71.7672
588678	Vitis_cinerea	588678b.jpg	b	10	3	12	N	27.8321	103.105	-148.901	-254.021	-165.877	-83.5421	37.4274	-200.811	-219.629	-70.1302	81.2685	-239.86	-186.314	82.7496	249.556	-61.8033	-207.978	107.7	279.933	-40.3946	-82.2007	237.729	252.871	146.876	-14.0728	-24.353	-42.5361	64.0041	59.0289	26.5835	-11.8622	114.766	91.4535	91.4029
588678	Vitis_cinerea	588678b.jpg	b	9	4	12	T	56.5161	100.165	-82.2861	-279.245	-161.637	-103.991	42.5888	-194.627	-247.388	-118.726	83.3391	-211.443	-229.19	117.076	204.938	-70.8631	-217.979	144.243	225.189	-50.7933	-59.0878	283.646	226.412	108.977	-0.961491	-16.0059	-26.7937	67.7785	73.7823	16.9234	19.3143	121.502	93.2434	85.3831
588678	Vitis_cinerea	588678b.jpg	b	8	5	12	T	40.961	106.949	-158.713	-311.984	-194.866	-72.4024	49.6641	-215.887	-224.126	-54.5016	104.638	-242.763	-176.421	85.5249	232.461	-51.7038	-181.717	109.996	247.271	-36.9593	-97.3797	224.717	229.066	138.885	-3.35884	-0.726857	-22.0576	68.6175	73.9142	31.4579	4.05004	121.81	76.6135	98.9708
588678	Vitis_cinerea	588678a.jpg	a	7	6	12	N	44.6222	95.3348	-171.881	-320.833	-196.921	-99.0301	65.8159	-200.318	-218.346	-92.1592	99.9515	-209.775	-198.924	99.7116	221.006	-55.1359	-193.75	125.133	238.258	-37.6494	-61.7652	243.77	220.758	130.925	4.77253	10.5545	-22.8688	72.6679	75.4564	30.4039	16.4385	113.852	77.3776	92.5483
588678	Vitis_cinerea	588678a.jpg	a	6	7	12	C	43.6718	88.5523	-101.397	-331.071	-187.189	-120.341	65.8955	-179.919	-214.173	-115.491	87.1114	-201.655	-206.007	143.103	202.308	-66.0512	-199.459	168.416	219.853	-47.3931	-60.514	281.46	214.506	104.149	-1.94221	-5.26564	-27.7664	69.4901	65.1844	27.2386	21.6449	106.072	78.2723	78.7062
588678	Vitis_cinerea	588678a.jpg	a	5	8	12	T	36.9272	87.2091	-120.698	-345.697	-186.378	-93.8397	78.4373	-197.423	-213.135	-83.0067	103.772	-206.643	-199.64	131.085	207.153	-53.8581	-203.895	160.317	228.848	-36.1706	-63.0044	267.291	218.147	96.3657	0.43393	-8.05261	-29.7995	68.5489	63.986	20.7156	-0.6368	120.065	79.4832	73.0935
588678	Vitis_cinerea	588678a.jpg	a	4	9	12	N	35.3133	96.1858	-185.253	-331.773	-179.127	-78.6576	77.6111	-182.58	-230.786	-58.6127	126.763	-261.245	-168.717	108.182	223.813	-37.3287	-178.34	131.843	243.892	-27.9369	-92.6869	212.025	217.441	116.949	1.08772	-0.458742	-28.6199	69.5702	69.5843	39.0428	-10.1348	117.531	78.1598	87.2631
588678	Vitis_cinerea	588678a.jpg	a	3	10	12	T	56.3382	101.159	-139.575	-378.256	-169.304	-67.7619	65.9895	-169.414	-258.522	-90.742	121.791	-216.129	-178.423	116.492	188.707	-44.9635	-204.705	147.878	201.777	-30.6824	-90.9022	233.16	212.011	74.6664	14.6226	9.49692	-16.4988	78.547	80.7301	38.1544	13.5419	120.386	102.421	78.0096
588678	Vitis_cinerea	588678a.jpg	a	2	11	12	T	37.1959	107.089	-145.481	-403.143	-171.32	-60.494	60.6345	-161.677	-220.12	-53.5175	97.1003	-249.543	-165.087	102.51	190.805	-48.3487	-170.618	126.659	212.044	-38.0374	-104.02	216.348	228.445	96.4323	9.58776	13.6229	-18.6867	81.5802	81.5346	48.2575	-13.5796	122.69	91.5658	99.5727
588678	Vitis_cinerea	588678a.jpg	a	1	12	12	N	50.1536	113.693	-178.559	-422.345	-144.557	-73.8	34.9668	-149.072	-204.092	-121.398	69.3542	-214.943	-163.567	88.5265	172.496	-44.4658	-180.4	136.482	206.517	-23.1098	-71.2811	217.38	212.482	91.8047	15.0507	26.8266	-5.58307	90.8878	73.683	47.0981	16.1306	133.235	97.2056	103.199
588685	Vitis_cinerea	588685a.jpg	a	9	1	9	N	33.4417	97.4888	-152.293	-240.038	-170.146	-114.181	52.194	-202.935	-194.127	-88.9886	81.9209	-205.996	-188.822	82.2439	234.561	-77.6663	-196.409	120.772	257.807	-53.8678	-116.741	273.563	266.819	119.678	-5.37964	-10.208	-54.8202	55.7375	73.3439	28.676	-17.1168	133.892	95.7657	81.829
588685	Vitis_cinerea	588685a.jpg	a	8	2	9	N	54.8374	124.709	-70.1654	-282.662	-186.056	-112.901	58.3406	-187.161	-203.895	-102.011	81.4182	-188.58	-207.766	93.2186	167.739	-97.5286	-217.325	122.227	199.486	-91.9583	-108.759	277.942	277.855	77.5562	11.5022	25.8779	-22.8639	84.4722	74.8264	20.6699	-8.59672	143.657	99.4228	92.4723
588685	Vitis_cinerea	588685a.jpg	a	7	3	9	N	39.8143	110.715	-157.371	-251.655	-184.518	-104.452	39.0473	-203.254	-204.603	-84.0796	68.9023	-227.083	-197.684	77.9845	239.574	-66.0916	-194.929	105.06	254.256	-48.163	-122.376	215.854	276.091	126.061	3.32808	12.937	-28.0843	75.2229	79.4632	35.2803	2.42369	130.386	86.6635	95.2779
588685	Vitis_cinerea	588685a.jpg	a	6	4	9	C	44.5623	119.94	-107.073	-289.662	-188.444	-117.059	63.7883	-214.367	-225.157	-100.614	94.6164	-210.054	-179.031	108.426	206.477	-88.2509	-194.541	143.779	229.593	-67.2599	-112.637	264.308	236.35	103.091	5.74529	21.2523	-31.4563	72.6891	64.3632	30.749	19.3858	123.871	73.4568	99.1612
588685	Vitis_cinerea	588685a.jpg	a	5	5	9	T	40.1969	100.05	-158.343	-295.762	-190.829	-84.1094	55.6521	-223.086	-199.212	-52.6544	97.8511	-241.429	-193.831	81.007	230.5	-62.2348	-197.667	111.555	250.859	-47.8575	-101.169	225.628	231.667	128.524	6.41994	16.0169	-25.0746	78.5551	69.5061	43.1474	6.54335	120.943	76.9293	101.707
588685	Vitis_cinerea	588685a.jpg	a	4	6	9	N	50.2519	114.467	-84.9527	-315.266	-185.47	-104.449	59.0374	-188.614	-240.921	-108.151	102.166	-225.486	-203.941	112.836	182.439	-82.7151	-203.042	143.949	200.769	-60.1281	-96.8592	256.328	230.322	73.2301	20.3208	24.4972	-15.3453	89.0301	74.7072	38.4277	10.4468	139.277	100.073	92.7666
588685	Vitis_cinerea	588685a.jpg	a	3	7	9	T	48.3286	114.651	-135.63	-312.187	-160.944	-85.2602	52.6675	-188.149	-246.47	-70.3192	100.885	-264.461	-188.898	94.186	215.143	-58.3646	-202.833	114.289	235.623	-50.7781	-111.724	219.813	233.674	89.2594	9.97079	25.0043	-18.0711	83.4038	75.7865	50.7566	2.544	134.682	89.9465	103.473
588685	Vitis_cinerea	588685a.jpg	a	2	8	9	T	49.237	110.221	-83.6971	-328.74	-166.583	-83.8755	55.0176	-176.761	-258.78	-81.2127	122.32	-227.413	-184.908	108.68	180.492	-74.7104	-208.391	132.666	204.539	-69.9063	-133.304	253.67	230.729	51.4855	14.2406	26.9283	-8.5105	95.5271	76.5014	39.1102	12.7869	134.604	98.3102	89.7261
588685	Vitis_cinerea	588685a.jpg	a	1	9	9	N	53.199	137.053	-163.362	-363.912	-147.908	-68.7384	55.6742	-157.387	-251.216	-89.7301	67.6416	-274.235	-151.096	67.6259	190.074	-47.7182	-159.148	88.8481	228.129	-41.3711	-101.347	197.776	223.843	92.5536	13.9354	43.2515	-24.1262	95.5729	72.9674	63.628	-7.05627	146.559	99.7956	110.225
597232	Vitis_cinerea	597232a.jpg	a	9	1	9	N	22.0721	67.4358	-116.321	-316.063	-237.533	-80.5375	99.2672	-194.248	-245.763	-67.9503	119.498	-196.103	-178.503	140.502	229.394	-34.4023	-173.931	154.771	242.939	-24.6276	-39.3011	239.128	212.235	134.46	-29.4248	-22.5033	-49.0771	61.311	68.4433	-0.875417	-7.56244	86.8819	83.5674	52.8207
597232	Vitis_cinerea	597232a.jpg	a	8	2	9	N	29.5308	76.1131	-134.622	-293.346	-205.725	-74.4099	77.2203	-215.5	-220.186	-66.223	101.464	-240.137	-190.313	121.463	245.276	-48.7562	-187.427	136.198	256.425	-38.7002	-83.7522	239.818	214.944	136.187	4.50012	2.98851	-30.3242	59.5316	61.5679	17.056	-16.7158	117.299	78.1385	70.4184
597232	Vitis_cinerea	597232a.jpg	a	6	4	9	C	31.3983	98.3894	-139.804	-316.499	-207.279	-81.2614	100.063	-221.892	-210.993	-67.2066	114.118	-218.179	-187.628	121.018	220.307	-86.026	-184.977	133.747	228.996	-78.641	-67.669	233.445	174.576	157.965	8.14928	11.2837	-32.4897	68.786	73.7099	41.5604	4.24613	112.728	75.2773	90.7836
597232	Vitis_cinerea	597232a.jpg	a	5	5	9	N	39.4675	91.9864	-89.5151	-324.432	-215.424	-99.0447	82.23	-217.904	-231.696	-84.9468	98.2013	-219.982	-194.542	141.329	209.916	-61.1816	-186.772	156.027	217.049	-49.3292	-58.858	246.956	207.154	120.23	5.03931	11.5296	-36.6422	65.6757	71.6383	22.037	4.54687	116.231	78.2069	84.8174
597232	Vitis_cinerea	597232a.jpg	a	4	6	9	C	27.9375	92.4704	-179.28	-306.335	-212.723	-78.7966	97.4032	-213.586	-221.248	-64.461	113.659	-226.235	-185.405	105.313	231.392	-35.8974	-183.624	121.897	249.99	-34.5394	-77.6996	217.884	218.841	120.62	4.46471	14.4702	-29.0764	69.2358	70.0045	23.3693	-11.7416	113.506	87.1055	81.0848
597232	Vitis_cinerea	597232a.jpg	a	3	7	9	T	32.7358	75.7017	-108.252	-324.502	-215.053	-91.2007	93.8583	-188.793	-246.329	-84.24	117.129	-200.182	-191.858	148.921	219.854	-47.4543	-197.328	167.006	224.28	-38.6921	-72.252	239.767	215.574	88.2868	9.68164	-3.15043	-37.6275	62.0224	79.006	20.6093	-16.1675	119.867	92.7476	56.0331
597232	Vitis_cinerea	597232a.jpg	a	2	8	9	N	32.1554	100.495	-190.57	-326.939	-190.138	-74.3361	93.5122	-196.377	-211.438	-65.5452	121.575	-212.944	-191.412	104.49	232.223	-55.6764	-188.21	125.746	241.052	-39.9644	-79.3094	214.822	232.16	109.746	2.58641	15.3377	-42.4788	65.3114	71.7126	39.3009	-15.99	112.444	82.5691	84.0887
597232	Vitis_cinerea	597232a.jpg	a	1	9	9	T	42.8721	94.7425	-113.033	-375.205	-199.017	-64.2046	91.095	-186.746	-252.997	-75.8601	108.51	-223.791	-184.536	130.386	196.502	-35.3008	-198.713	152.433	209.552	-23.0668	-72.827	223.555	208.12	70.7856	19.8364	26.991	-19.4571	78.144	74.0536	23.0056	0.410574	116.958	89.6297	67.1738
w2_588443	Vitis_cinerea	w2_588443b.jpg	b	15	1	15	N	44.2678	76.0076	-65.7888	-261.102	-171.73	-104.262	54.6823	-161.939	-254.84	-127.498	111.712	-203.204	-215.319	138.996	197.859	-62.6297	-239.643	168.094	231.155	-71.1113	-62.2571	292.168	226.728	94.047	-3.80961	-19.6259	-23.8767	63.6061	66.0826	23.3687	14.9542	101.494	89.8242	53.5912
w2_588443	Vitis_cinerea	w2_588443b.jpg	b	14	2	15	N	33.8293	79.949	-60.0703	-261.776	-173.484	-71.7796	58.357	-172.979	-235.806	-54.2251	102.839	-236.858	-217.578	119.457	225.941	-73.9678	-243.931	138.988	259.173	-68.0395	-86.3576	275.825	234.053	106.201	0.563982	1.34356	-35.7283	54.7014	67.8973	1.88112	-17.9115	102.359	88.2126	58.9191
w2_588443	Vitis_cinerea	w2_588443b.jpg	b	13	3	15	C	36.9752	111.641	-101.145	-280.959	-181.55	-89.4928	52.4958	-184.38	-239.908	-105.433	99.4472	-237.072	-200.358	117.646	215.876	-67.8502	-218.751	138.352	245.865	-66.6691	-77.0363	234.348	261.217	102.016	0.600592	20.3979	-33.7329	72.5711	69.861	32.4359	-19.0848	114.047	89.229	88.4028
w2_588443	Vitis_cinerea	w2_588443b.jpg	b	12	4	15	C	28.4179	92.7544	-116.844	-333.317	-182.083	-69.474	61.0629	-201.751	-236.337	-48.3565	92.5858	-254.69	-191.518	118.334	234.426	-42.9087	-200.515	148.132	261.237	-33.811	-52.4511	202.225	210.418	137.863	0.215291	5.8403	-28.3943	68.6846	59.0587	25.9229	-19.1521	113.337	79.8735	71.2158
w2_588443	Vitis_cinerea	w2_588443a.jpg	a	11	5	15	T	6.00504	27.0127	-6.71086	-247.347	-238.169	-6.49022	124.84	-180.592	-278.048	-6.52944	140.244	-195.093	-194.861	154.466	222.901	-60.8812	-202.562	180.139	244.539	-50.5921	-30.195	206.53	181.045	125.058	12.693	-29.3767	-40.966	-0.326517	54.8059	-12.4563	-40.7163	55.1568	45.1543	41.3225
w2_588443	Vitis_cinerea	w2_588443a.jpg	a	10	6	15	C	36.151	98.141	-172.049	-225.977	-155.94	-91.8538	52.9367	-213.232	-201.835	-83.5348	97.5174	-252.05	-205.037	104.807	241.069	-47.7648	-222.789	117.267	267.373	-37.8789	-100.931	236.423	239.479	121.852	-1.04393	-13.8735	-20.3605	58.6098	69.8256	30.256	-22.0968	116.508	97.729	82.3021
w2_588443	Vitis_cinerea	w2_588443a.jpg	a	9	7	15	N	38.4703	80.3128	-111.655	-276.272	-186.407	-96.9257	67.7378	-184.654	-233.157	-99.7665	106.117	-210.655	-202.247	144.395	228.01	-54.7402	-224.347	158.946	255.454	-41.2557	-87.5646	255.229	229.69	93.8685	-5.28755	0.947143	-51.1563	59.8016	87.4587	-3.713	-2.42411	111.897	91.3073	62.5853
w2_588443	Vitis_cinerea	w2_588443a.jpg	a	8	8	15	T	32.7542	83.7474	-151.424	-256.325	-180.511	-85.8763	46.4082	-223.279	-237.042	-75.6686	97.2491	-265.684	-185.04	117.532	251.439	-30.9942	-198.313	133.351	275.439	-7.77717	-65.3391	204.639	207.387	143.917	-4.93016	-13.3447	-29.8002	68.5063	71.7162	18.5521	-15.8938	116.894	85.9016	71.8112
w2_588443	Vitis_cinerea	w2_588443a.jpg	a	7	9	15	T	41.4527	82.583	-98.3834	-278.732	-180.973	-85.0925	38.1095	-206.135	-262.543	-56.0296	92.4743	-228.927	-204.952	118.534	235.961	-33.0797	-215.385	142.593	269.069	-29.1281	-78.2602	225.728	237.217	116.552	-2.05996	-21.4712	-38.9089	54.5377	74.2586	19.1837	-7.3526	104.471	100.275	74.4129
w2_588443	Vitis_cinerea	w2_588443a.jpg	a	6	10	15	N	29.4805	85.2017	-139.423	-263.302	-194.374	-52.4453	85.1492	-207.051	-229.658	-44.1448	122.063	-240.393	-192.189	107.068	239.946	-50.0639	-203.207	126.997	270.485	-42.6064	-116.594	211.842	248.056	107.756	-6.70082	1.1379	-53.5587	60.2458	71.6168	10.2667	-19.8318	112.376	88.741	77.1174
w2_588443	Vitis_cinerea	w2_588443a.jpg	a	5	11	15	T	34.0938	88.2293	-114.973	-280.131	-181.584	-73.6737	84.5766	-198.175	-249.74	-61.3909	152.767	-238.428	-195.725	120.399	209.147	-56.1788	-226.094	147.875	239.772	-54.6471	-85.9893	245.279	233.662	87.9767	-1.85441	-4.64771	-43.0619	62.1977	68.0366	23.4084	-7.89577	116.148	84.8622	75.7591
w2_588443	Vitis_cinerea	w2_588443a.jpg	a	4	12	15	T	43.916	104.692	-132.573	-278.132	-146.275	-65.3456	58.1993	-164.054	-265.044	-95.835	130.943	-267.23	-188.531	116.831	210.099	-58.1916	-214.966	127.917	232.912	-59.3137	-119.099	218.624	246.227	86.4237	6.95692	8.16758	-39.061	72.2755	83.7747	20.2958	-14.9151	137.692	107.437	95.1829
w2_588443	Vitis_cinerea	w2_588443a.jpg	a	3	13	15	N	58.0067	116.884	-161.965	-316.25	-166.501	-47.418	52.583	-86.1723	-270.381	-82.0655	131.038	-252.417	-196.768	89.3124	210.544	-53.0123	-226.601	84.0413	247.458	-66.411	-83.5374	195.773	225.109	80.8979	12.5778	2.94015	-29.8271	74.7837	81.3833	29.1222	5.04506	137.739	111.837	92.2527
w2_588443	Vitis_cinerea	w2_588443a.jpg	a	2	14	15	T	46.2046	111.786	-156.164	-317.212	-158.044	-48.908	75.772	-156.413	-273.438	-84.1691	134.885	-232.735	-179.207	112.342	212.317	-52.3667	-203.465	118.762	247.524	-71.5262	-112.673	209.22	221.869	95.7482	8.18772	23.5667	-47.5261	72.1369	91.0466	13.999	-13.4634	127.481	106.175	78.2876
w2_588443	Vitis_cinerea	w2_588443a.jpg	a	1	15	15	T	52.8953	124.472	-150.303	-369.722	-156.198	-71.1477	72.2144	-165.064	-247.773	-99.0374	99.1121	-229.526	-146.406	123.886	194.755	-38.2364	-189.872	112.628	223.592	-74.373	-111.167	233.2	220.949	84.5035	2.63644	14.052	-29.2692	78.1482	75.0364	42.5434	-0.35383	136.659	90.1506	97.014
w2_588444	Vitis_cinerea	w2_588444a.jpg	a	11	1	11	N	31.0147	94.0459	-112.407	-310.944	-211.766	-96.7463	77.3029	-210.883	-256.86	-90.8337	123.618	-244.506	-167.998	141.586	213.078	-31.4234	-178.249	166.098	243.392	-19.8968	-44.0455	230.853	196.021	107.173	-5.32283	-6.39225	-43.8016	69.1014	69.4935	18.5522	-14.0529	110.915	80.5831	73.3016
w2_588444	Vitis_cinerea	w2_588444a.jpg	a	10	2	11	N	41.9812	83.0729	-124.541	-293.105	-177.235	-101.48	54.8996	-185.55	-251.994	-119.466	75.1068	-252.676	-177.345	128.655	221.533	-39.5044	-187.975	143.334	248.476	-20.8535	-66.9767	266.234	228.682	133.06	7.22833	6.27207	-29.9725	57.6496	64.5047	21.0668	-16.9468	110.973	90.5744	62.3185
w2_588444	Vitis_cinerea	w2_588444a.jpg	a	9	3	11	N	36.0749	99.6329	-136.878	-287.958	-174.889	-96.3693	61.8747	-205.295	-216.638	-120.657	110.396	-269.61	-186.412	134.426	214.11	-43.9877	-198.485	152.551	236.731	-38.9363	-74.8504	253.034	224.923	111.549	-3.95284	9.36228	-19.734	72.7467	58.3743	37.1605	3.56635	108.748	65.7886	83.6034
w2_588444	Vitis_cinerea	w2_588444a.jpg	a	8	4	11	N	37.4838	80.3868	-111.108	-284.931	-195.235	-94.6367	65.5482	-203.813	-276.146	-106.877	116.919	-235.415	-190.892	135.503	223.713	-17.8168	-199.892	149.433	238.494	-13.0972	-31.4891	249.671	226.852	94.6277	-4.53752	-6.57293	-28.1456	59.9153	60.0168	22.286	-2.14517	100.681	70.5643	70.6547
w2_588444	Vitis_cinerea	w2_588444a.jpg	a	7	5	11	C	21.3611	68.8001	-170.401	-283.452	-186.759	-65.0001	79.6208	-223.286	-227.483	-46.5068	118.946	-268.342	-166.624	119.552	252.861	-24.6992	-174.5	130.438	262.814	-21.6347	-65.0441	228.429	172.591	173.055	-1.42303	2.69785	-29.4747	51.1865	65.6902	10.9192	-1.31955	83.7997	49.1441	64.0437
w2_588444	Vitis_cinerea	w2_588444a.jpg	a	6	6	11	C	28.0026	79.301	-87.1134	-358.684	-215.424	-86.3198	94.3772	-186.973	-236.015	-85.5552	109.706	-196.083	-184.015	155.249	204.07	-50.1961	-189.812	170.625	217.613	-44.786	-33.0597	247.738	213.31	108.807	-5.39351	-7.5469	-35.0511	63.4486	53.057	14.9958	0.516616	106.702	65.2308	69.2766
w2_588444	Vitis_cinerea	w2_588444a.jpg	a	5	7	11	N	21.1316	64.1182	-190.333	-307.02	-184.541	-52.4062	92.346	-218.838	-208.886	-38.7874	125.494	-242.592	-176.442	118.912	244.8	-25.0917	-188.939	133.372	264.302	-21.3029	-63.7872	213.155	187.338	158.013	-5.94543	3.14993	-33.0629	51.2022	64.7079	8.87786	-17.2496	93.126	69.067	62.1141
w2_588444	Vitis_cinerea	w2_588444a.jpg	a	4	8	11	T	35.7424	72.3209	-142.533	-308.963	-201.147	-92.9226	75.8969	-192.41	-264.366	-81.2283	129.305	-230.171	-177.08	139.85	230.067	-27.3562	-190.743	156.701	247.409	-26.702	-69.3383	223.123	208.648	114.168	6.34602	5.61662	-35.5092	60.5943	69.9053	19.047	-6.18156	104.296	83.5789	64.0359
w2_588444	Vitis_cinerea	w2_588444a.jpg	a	3	9	11	T	42.6354	96.5788	-155.29	-298.495	-177.399	-82.6546	65.8738	-189.077	-221.351	-86.1347	97.2873	-227.917	-190.135	117.732	230.392	-50.6957	-211.109	120.333	253.027	-61.7914	-105.682	239.747	243.93	115.488	1.97962	5.00331	-29.3418	65.9141	74.0196	34.4429	-6.17638	116.139	87.3401	85.3873
w2_588444	Vitis_cinerea	w2_588444a.jpg	a	2	10	11	N	46.83	102.312	-121.197	-283.797	-178.413	-79.7497	70.6401	-188.729	-251.039	-90.8848	120.492	-236.571	-197.123	126.883	219.988	-49.5843	-219.932	140.428	242.147	-53.5003	-100.575	239.16	244.267	88.5564	2.93598	2.10311	-28.9566	70.4937	70.4989	25.1285	-9.27466	116.182	88.7097	71.5699
w2_588444	Vitis_cinerea	w2_588444a.jpg	a	1	11	11	T	47.8286	113.515	-156.474	-331.27	-152.927	-67.2197	49.019	-151.554	-242.712	-106.318	105.35	-257.963	-172.585	98.6979	206.289	-52.6633	-202.009	113.988	234.715	-58.8107	-110.375	235.014	233.645	92.1789	2.26255	8.31966	-28.7413	80.4851	81.2201	47.7808	9.62444	138.642	95.8692	97.1774
w2_588445	Vitis_cinerea	w2_588445a.jpg	a	15	1	15	N	42.5414	96.2922	-26.1444	-250.902	-159.628	-125.103	29.8744	-175.224	-217.715	-143.132	76.8328	-212.697	-218.145	139.017	191.537	-68.1069	-237.81	163.945	211.589	-81.3137	-39.1131	302.06	242.073	92.9524	-8.53539	-4.63979	-25.6025	71.6471	59.8445	19.0053	-4.3789	115.803	82.7824	60.3971
w2_588445	Vitis_cinerea	w2_588445a.jpg	a	14	2	15	N	30.9332	99.5242	-144.163	-181.754	-137.447	-95.5465	28.8343	-193.511	-191.9	-103.249	66.3533	-238.823	-192.665	76.353	229.702	-86.2734	-230.479	77.1198	262.138	-91.1752	-97.3877	273.207	255.495	175.637	6.21633	7.94589	-36.8035	61.174	75.8627	20.4959	-5.88563	112.327	81.1973	86.5487
w2_588445	Vitis_cinerea	w2_588445a.jpg	a	13	3	15	C	23.2127	73.7067	-92.662	-274.802	-166.142	-92.033	70.2549	-189.828	-230.407	-98.0163	126.399	-226.69	-206.566	145.068	215.973	-64.4714	-225.772	171.378	236.984	-58.2563	-44.4771	286.921	208.357	130.466	-7.30813	-4.84002	-38.8371	58.4963	67.557	-9.20151	-7.33814	95.689	70.7705	56.4125
w2_588445	Vitis_cinerea	w2_588445a.jpg	a	12	4	15	C	23.4306	79.5037	-21.7987	-284.384	-208.769	-110.575	62.6541	-195.265	-248.379	-105.228	72.1662	-207.541	-191.976	156.276	208.021	-77.1419	-204.543	174.814	235.835	-72.0328	1.90781	252.958	190.813	160.439	1.36876	-3.14631	-32.8721	58.3852	58.7471	12.1537	2.56714	89.7663	50.828	71.0177
w2_588445	Vitis_cinerea	w2_588445a.jpg	a	11	5	15	N	17.441	69.3935	-136.433	-280.666	-196.304	-65.9102	87.9259	-210.86	-239.341	-53.7964	133.147	-244.228	-177.276	138.951	252.269	-53.7002	-185.257	157.88	270.035	-42.8214	-66.5379	211.324	184.037	157.054	-7.69213	-4.10145	-36.3655	55.4459	65.4355	4.91272	-10.7281	91.2239	45.6447	69.8998
w2_588445	Vitis_cinerea	w2_588445a.jpg	a	10	6	15	T	30.0886	72.9506	-95.1007	-302.964	-163.771	-94.4914	81.3358	-205.547	-252.395	-94.4269	123.86	-216.759	-201.188	159.07	209.619	-57.6896	-207.523	183.427	235.744	-47.0432	-45.8696	254.366	210.885	118.89	-7.3354	-6.73051	-38.9333	59.2111	60.3845	16.1807	-4.34002	94.6947	64.5389	66.8616
w2_588445	Vitis_cinerea	w2_588445a.jpg	a	9	7	15	C	24.9976	63.095	-148.134	-277.376	-176.402	-75.1991	62.4657	-195.367	-231.71	-59.759	127.966	-252.039	-200.359	123.836	238.214	-33.6287	-217.254	147.257	266.852	-21.5018	-46.3386	249.578	196.338	146.674	-3.93843	-16.5834	-35.5086	45.7832	69.185	7.54928	-4.45427	87.6188	78.0804	60.0619
w2_588445	Vitis_cinerea	w2_588445a.jpg	a	8	8	15	N	23.7729	54.3905	-115.233	-280.009	-198.157	-91.2322	67.319	-203.252	-271.111	-54.8005	144.948	-240.188	-184.764	139.118	230.951	-26.9317	-191.09	168.176	257.745	-14.9296	-16.4974	228.6	184.418	148.464	-3.94696	-21.931	-43.0087	44.3348	57.8159	7.96598	-6.20158	84.016	63.0408	58.2096
w2_588445	Vitis_cinerea	w2_588445a.jpg	a	7	9	15	T	16.0555	50.1683	-138.883	-269.33	-198.106	-76.1426	85.3351	-217.641	-250.616	-56.3391	128.442	-240.358	-181.211	134.317	242.443	-25.3147	-192.337	161.343	272.588	-3.89386	-22.3988	227.934	170.206	154.247	-7.23242	-17.1921	-40.5443	41.8746	61.5238	-0.246253	-11.2507	81.2443	65.9852	55.3296
w2_588445	Vitis_cinerea	w2_588445a.jpg	a	6	10	15	T	30.8556	57.5797	-91.5897	-316.621	-195.051	-98.9008	65.6327	-202.773	-268.728	-91.2529	133.049	-215.763	-178.94	149.206	199.232	-26.7803	-195.8	180.86	220.409	-14.0841	-42.3059	265.935	215.604	106.198	-3.43444	-8.31134	-32.9376	53.815	60.5474	11.5837	6.03416	94.4527	77.4231	54.857
w2_588445	Vitis_cinerea	w2_588445a.jpg	a	5	11	15	N	29.6531	73.471	-154.993	-292.848	-202.709	-79.9599	82.431	-189.416	-243.268	-72.7334	130.478	-238.625	-180.828	122.23	233.192	-33.3672	-199.645	139.235	267.927	-29.1381	-73.2634	241.203	212.309	108.93	-0.115851	8.02978	-36.3272	56.7534	62.0459	22.8066	-13.679	99.7796	86.7932	63.6492
w2_588445	Vitis_cinerea	w2_588445a.jpg	a	4	12	15	T	45.3433	80.3349	-126.15	-272.358	-185.406	-95.0433	80.5687	-182.358	-264.703	-98.0447	118.158	-222.826	-198.359	114.065	205.572	-65.6242	-223.932	141.183	234.055	-79.4539	-77.7875	254.873	208.811	143.491	19.5245	16.6266	-33.232	62.1904	81.0885	20.0515	18.629	104.874	97.8203	78.0192
w2_588445	Vitis_cinerea	w2_588445a.jpg	a	3	13	15	T	37.7203	87.6865	-122.267	-330.198	-172.139	-66.3871	48.0663	-186.923	-235.042	-85.4837	84.5902	-270.471	-178.769	135.766	231.146	-21.954	-202.665	142.555	248.053	-27.5134	-78.3124	230.026	225.393	112.855	1.6605	-3.60128	-33.4969	59.8122	67.1053	32.4982	-8.81749	109.259	87.7741	82.0728
w2_588445	Vitis_cinerea	w2_588445a.jpg	a	2	14	15	N	42.1529	96.9673	-146.499	-339.861	-178.482	-73.403	77.4998	-183.574	-255.166	-80.0403	108.938	-234.589	-175.654	132.817	213.196	-25.1695	-205.721	139.672	244.708	-42.2203	-88.6302	213.685	220.707	88.8451	8.47203	-3.41053	-31.6689	65.0822	77.9266	29.9302	0.467647	122.278	87.7527	92.99
w2_588445	Vitis_cinerea	w2_588445a.jpg	a	1	15	15	T	35.0389	85.1997	-170.543	-364.805	-166.215	-56.6036	78.2051	-170.919	-208.684	-83.9062	88.4454	-230.157	-178.329	103.173	212.221	-51.3979	-217.158	126.232	243.157	-43.5158	-68.2112	229.568	217.338	116.017	4.32474	16.0498	-33.4207	79.3577	81.7671	31.2091	-10.632	131.892	92.6944	82.6065
w2_588447	Vitis_cinerea	w2_588447c.jpg	c	14	1	14	N	31.9501	76.4427	-116.014	-253.877	-221.772	-95.7227	79.0635	-222.611	-265.604	-88.8992	118.529	-251.827	-169.459	144.353	229.49	-7.66363	-170.787	173.436	247.196	11.8204	-36.2511	204.433	186.551	119.765	-17.5753	-46.8523	-60.132	53.4016	84.1392	4.75686	-12.2648	110.441	92.941	68.6039
w2_588447	Vitis_cinerea	w2_588447c.jpg	c	13	2	14	N	32.2756	90.5926	-135.833	-317.644	-209.289	-136.538	66.9004	-205.225	-268.875	-102.559	105.108	-224.552	-161.313	132.854	202.548	-24.3254	-157.359	159.644	224.86	-2.98251	-13.0041	236.334	191.087	146.535	-11.1222	-17.9707	-23.7836	59.4492	64.9117	26.1011	7.84046	106.791	85.0467	73.4964
w2_588447	Vitis_cinerea	w2_588447c.jpg	c	12	3	14	N	42.6571	102.966	-119.393	-270.867	-192.377	-105.887	64.85	-206.813	-256.029	-92.9365	119.644	-233.872	-201.877	115.545	217.673	-51.4714	-207.847	138.625	239.651	-43.1148	-81.064	245.655	231.473	88.0674	5.39351	11.3958	-17.8132	70.3953	74.4052	27.8634	-6.6727	122.523	87.3257	81.926
w2_588447	Vitis_cinerea	w2_588447c.jpg	c	11	4	14	T	36.7191	102.67	-127.137	-288.051	-180.719	-98.2584	48.8987	-189.33	-251.121	-79.9457	89.6513	-264.106	-184.327	113.727	242.615	-53.6327	-191.993	133.851	264.703	-40.3257	-75.5859	222.974	217.856	130.299	-4.01347	8.19787	-21.6283	61.5104	68.129	35.574	-19.4004	115.504	87.3542	89.342
w2_588447	Vitis_cinerea	w2_588447b.jpg	b	10	5	14	T	48.0298	106.789	-102.767	-287.993	-179.035	-109.042	66.2531	-195.631	-270.412	-106.658	123.656	-224.98	-197.03	128.917	199.697	-62.9744	-203.451	144.696	214.049	-60.7273	-95.1003	248.154	228.324	88.4753	4.89095	1.29244	-8.01413	87.4477	69.4335	31.1511	7.58537	126.965	93.8908	84.1176
w2_588447	Vitis_cinerea	w2_588447b.jpg	b	9	6	14	N	45.0079	121.202	-101.695	-285.298	-194.213	-100.403	45.4204	-186.113	-265.894	-79.776	80.7126	-248.024	-196.624	93.7406	233.975	-60.991	-197.826	108.521	247.136	-51.6876	-63.2332	221.901	233.154	117.192	-6.50939	7.43117	-42.1095	71.0719	80.827	32.2527	20.8431	132.612	81.028	106.369
w2_588447	Vitis_cinerea	w2_588447a.jpg	a	8	7	14	T	43.9888	114.907	-97.7621	-325.046	-162.538	-70.8734	55.1507	-165.417	-214.285	-134.147	94.7642	-247.09	-199	133.78	205.3	-83.4108	-210.143	154.33	222.196	-78.1936	-73.5856	249.275	212.144	103.085	3.18112	-5.99304	-32.5395	83.0507	69.9364	24.2161	8.67083	138.273	74.5222	109.255
w2_588447	Vitis_cinerea	w2_588447a.jpg	a	7	8	14	T	32.6897	100.432	-173.158	-289.748	-138.172	-67.0971	52.9003	-185.287	-262.499	-76.7715	119.849	-281.641	-172.855	102.168	233.536	-32.2129	-187.413	123.696	253.082	-29.304	-79.9299	220.58	218.181	141.607	-12.2457	-18.6945	-35.8381	61.2629	75.4559	17.3057	-4.29906	119.341	80.7149	94.3639
w2_588447	Vitis_cinerea	w2_588447a.jpg	a	6	9	14	N	41.0093	94.6784	-87.2632	-309.09	-151.524	-92.6981	53.1065	-178.403	-264.763	-132.523	129.28	-227.527	-199.052	148.069	196.106	-57.1981	-212.39	168.897	215.545	-55.784	-55.6075	272.628	204.575	79.2719	1.50781	-2.21654	-31.7109	70.2937	72.3166	20.3652	7.51306	125.38	81.3522	75.8581
w2_588447	Vitis_cinerea	w2_588447a.jpg	a	5	10	14	T	30.6257	94.0534	-172.938	-296.002	-172.503	-64.2087	55.1501	-188.937	-254.977	-54.5754	131.824	-266.918	-173.473	103.814	240.131	-39.4384	-184.532	117.955	260.759	-33.1593	-88.7915	196.519	225.042	137.382	0.556904	6.25531	-40.8196	59.7603	72.5572	23.5547	-6.58817	111.467	77.9757	92.4763
w2_588447	Vitis_cinerea	w2_588447a.jpg	a	4	11	14	T	51.3171	105.885	-142.83	-329.427	-139.409	-88.729	74.5022	-168.54	-208.19	-174.528	124.309	-198.046	-200.443	140.677	160.705	-54.8248	-224.729	157.378	187.08	-55.4688	-70.5365	270.547	211.3	37.1677	1.23513	14.1588	-19.2931	91.4003	73.0611	33.8315	23.1535	140.106	98.7673	78.4122
w2_588447	Vitis_cinerea	w2_588447a.jpg	a	3	12	14	N	29.5538	105.49	-155.629	-347.291	-150.565	-39.8589	64.5128	-144.531	-248.962	-77.0116	120.701	-283.442	-162.687	115.625	218.557	-47.8573	-185.437	117.243	251.63	-74.843	-101.128	203.212	191.619	116.892	-0.256223	16.7192	-30.3139	77.2192	78.0229	35.659	-5.43829	125.917	85.818	100.857
w2_588447	Vitis_cinerea	w2_588447a.jpg	a	2	13	14	T	50.3323	114.102	-142.879	-298.659	-144.655	-64.9625	70.5945	-149.787	-279.706	-122.63	125.626	-259.944	-184.49	108.138	199.36	-44.8222	-214.034	112.626	233.22	-61.5274	-83.2714	248.149	211.665	65.1963	15.4961	11.5237	-32.9166	79.4766	81.2298	25.9822	-6.62994	142.547	101.059	94.5899
w2_588447	Vitis_cinerea	w2_588447a.jpg	a	1	14	14	T	44.2404	116.585	-155.812	-361.133	-137.048	-57.1144	72.6414	-150.249	-240.853	-99.3959	91.2567	-292.052	-152.456	126.338	186.952	-25.3999	-176.685	123.06	211.945	-50.9683	-114.887	209.144	224.689	96.2192	8.69266	7.24126	-34.8096	75.7985	80.5279	26.5154	-3.19868	139.402	94.8025	116.01
w2_588460	Vitis_cinerea	w2_588460a.jpg	a	10	1	10	N	42.5809	113.655	-128.285	-305.882	-137.704	-61.9997	26.9503	-187.574	-224.015	-72.3286	71.6912	-233.758	-185.049	90.7599	229.138	-57.1311	-200.297	105.674	254.986	-53.7891	-96.3919	257.657	251.384	143.277	-12.8023	-20.8732	-51.289	67.9822	80.53	-0.476797	-31.4235	133.222	109.996	81.5839
w2_588460	Vitis_cinerea	w2_588460a.jpg	a	9	2	10	N	46.5915	103.445	-152.733	-277.242	-172.746	-88.1762	30.2088	-120.122	-227.537	-82.3893	61.5924	-253.211	-195.471	81.661	246.998	-58.5516	-205.146	102.47	270.392	-50.2422	-104.182	218.577	265.156	141.766	-8.70118	-16.9411	-33.1075	62.0544	71.8239	32.2761	6.41405	119.697	100.448	84.9289
w2_588460	Vitis_cinerea	w2_588460a.jpg	a	8	3	10	C	42.8859	114.089	-111.526	-300.314	-145.881	-93.9101	50.2618	-203.047	-243.443	-105.705	101.893	-234.382	-200.492	120.499	206.541	-61.4466	-208.235	134.489	225.352	-62.2453	-85.5944	260.109	244.043	96.6508	-4.26858	-8.18618	-26.9197	73.7588	62.1206	43.2524	5.74958	128.766	87.5121	97.6226
w2_588460	Vitis_cinerea	w2_588460a.jpg	a	7	4	10	C	34.7455	92.5524	-157.825	-300.107	-175.622	-60.4586	62.2382	-194.049	-247.383	-27.2055	134.602	-259.251	-194.06	102.64	246.506	-44.1008	-205.288	129.584	267.046	-30.1107	-71.8337	190.006	205.274	129.949	-0.184531	-3.4508	-36.8602	56.0097	65.0771	29.3532	-8.00972	106.447	81.5774	82.1912
w2_588460	Vitis_cinerea	w2_588460a.jpg	a	6	5	10	N	32.1126	84.1535	-126.115	-346.367	-120.415	-55.759	59.917	-133.535	-288.73	-93.1954	151.384	-244.289	-187.752	141.635	209.467	-39.7021	-202.785	168.528	225.797	-41.6282	-48.3278	227.937	214.272	96.296	-9.93104	-30.7057	-42.4995	60.9466	62.015	22.7972	-4.83972	110.472	76.4299	72.4168
w2_588460	Vitis_cinerea	w2_588460a.jpg	a	5	6	10	T	31.5888	88.1272	-163.039	-302.431	-188.444	-73.509	72.6152	-208.332	-263.09	-47.3556	127.802	-269.454	-170.18	110.965	229.965	-21.7886	-175.331	126.922	250.288	-8.69499	-79.7381	197.927	211.079	122.165	-5.02861	-2.80496	-31.4129	60.783	72.2276	26.0114	-11.909	112.911	92.6058	88.5585
w2_588460	Vitis_cinerea	w2_588460a.jpg	a	4	7	10	T	45.603	95.3861	-132.649	-334.095	-158.685	-90.8675	53.5476	-119.281	-264.474	-140.646	94.7576	-244.77	-179.806	139.937	206.025	-38.8439	-202.104	155.35	233.546	-43.2666	-86.4396	229.631	226.534	78.7687	5.11966	-4.17019	-22.168	75.9055	75.2289	34.4051	3.97934	127.143	101.982	79.4135
w2_588460	Vitis_cinerea	w2_588460a.jpg	a	3	8	10	N	40.7102	116.034	-107.041	-379.371	-110.834	-12.9437	55.3769	-143.675	-259.736	-120.462	70.7321	-273.412	-164.605	124.92	192.67	-36.2909	-182.137	132.74	217.647	-50.2042	-120.529	200.428	224.426	53.0284	0.0512327	16.595	-18.829	89.2322	70.9644	59.5744	-8.23099	133.706	99.3647	90.1018
w2_588460	Vitis_cinerea	w2_588460a.jpg	a	2	9	10	T	69.8737	127.216	-206.999	-355.092	-144.553	-63.7992	65.6579	-140.428	-221.495	-143.351	91.7434	-242.659	-156.831	114.141	175.37	-33.7918	-185.72	109.166	195.762	-50.4033	-141.391	177.565	211.748	68.7832	22.4839	39.089	3.30254	97.9127	91.2809	51.6398	13.8221	147.045	115.944	96.9684
w2_588460	Vitis_cinerea	w2_588460a.jpg	a	1	10	10	T	69.0814	146.604	-107.595	-461.453	-117.428	-50.9998	26.5404	-131.821	-219.422	-92.3893	15.2503	-231.291	-128.164	110.557	156.991	-24.8631	-156.175	99.6311	175.945	-50.619	-94.5774	208.647	212.29	92.0642	9.56371	35.6251	-19.6737	67.1539	70.2131	37.377	16.6938	139.021	90.4658	106.755
588060	Vitis_coignetiae	588060d.jpg	d	14	1	14	N	39.3845	73.8636	-133.299	-277.339	-203.251	-127.688	73.6362	-195.295	-263.183	-123.921	112.152	-215.566	-190.425	147.362	211.456	-22.4831	-188.97	162.22	230.917	-22.8882	-7.14768	248.222	203.845	151.065	-5.16366	-19.5772	-16.3501	59.2194	55.0781	13.5261	24.9796	86.074	56.3413	63.2034
588060	Vitis_coignetiae	588060d.jpg	d	13	2	14	N	27.6513	77.4116	-135.784	-249.552	-181.387	-122.59	52.2053	-225.332	-235.207	-106.521	107.129	-269.349	-165.378	145.366	230.887	-36.3264	-175.988	165.941	247.49	-31.4718	-47.4456	242.397	176.272	177.055	-0.570534	-23.0748	-11.9908	53.4522	57.4212	32.4006	3.28803	91.8449	51.4075	78.3499
588060	Vitis_coignetiae	588060d.jpg	d	12	3	14	N	26.3662	61.7928	-116.942	-273.322	-179.026	-104.706	66.8003	-207.48	-258.891	-118.692	152.732	-237.997	-195.593	171.582	213.986	-19.8512	-193.869	198.706	227.534	-12.361	2.49989	234.697	162.549	127.754	-2.19871	-16.2748	-22.9449	51.4927	44.8043	23.4022	20.5547	70.3322	51.6376	50.927
588060	Vitis_coignetiae	588060c.jpg	c	11	4	14	C	23.5449	65.4275	-131.711	-273.379	-192.944	-98.0368	58.215	-194.028	-252.259	-93.4221	129.954	-255.748	-174.387	145.117	248.778	-35.5721	-190.395	163.972	261.151	-27.6173	-10.6818	228.986	165.498	163.487	-9.84343	-6.55673	-24.0349	53.2985	49.8152	23.0528	4.05114	79.1267	45.2481	61.8925
588060	Vitis_coignetiae	588060c.jpg	c	10	5	14	C	33.4661	68.0171	-113.256	-313.489	-196.202	-114.967	78.6174	-192.018	-293.205	-110.626	121.783	-228.264	-180.429	157.836	203.072	-16.8021	-180.239	184.747	225.294	-5.30842	4.89591	216.671	173.674	124.291	4.55446	-1.81259	-16.7075	55.6033	55.2369	27.8374	18.995	82.6078	60.4486	65.6766
588060	Vitis_coignetiae	588060b.jpg	b	9	6	14	N	22.7092	78.7218	-160.532	-289.496	-188.056	-91.6916	49.3319	-195.389	-273.698	-92.7101	138.739	-269.717	-144.172	126.239	233.199	-31.9398	-157.298	144.143	263.756	-20.5033	-22.5505	212.497	157.47	174.836	1.12053	5.60037	-17.4258	59.5916	52.997	28.8627	10.251	85.0304	34.1588	75.9259
588060	Vitis_coignetiae	588060b.jpg	b	8	7	14	T	36.2907	71.6429	-100.454	-276.222	-185.612	-133.05	45.2002	-193.724	-291.306	-138.431	105.17	-245.963	-167.979	155.853	206.837	-20.4174	-182.52	182.086	236.573	-16.2908	-26.4892	229.488	202.912	127.688	3.10919	4.58601	-10.3289	62.9487	54.378	36.2813	23.7474	81.0802	50.4719	72.4431
588060	Vitis_coignetiae	588060a.jpg	a	7	8	14	T	36.6047	80.9373	-166.15	-311.844	-170.272	-66.5542	61.4846	-209.342	-235.482	-74.3173	122.661	-278.988	-172.008	116.103	214.321	-20.0874	-195.141	143.717	245.139	-28.9039	-75.0389	217.743	215.475	149.283	4.37495	15.0555	-21.7155	59.9552	60.0066	37.3259	19.1401	88.6447	56.6012	81.2733
588060	Vitis_coignetiae	588060a.jpg	a	6	9	14	N	38.6749	68.3154	-112.781	-324.358	-191.809	-84.9249	67.7981	-181.17	-293.039	-73.5308	121.378	-240.035	-180.196	132.565	214.564	-33.6909	-189.414	176.55	246.519	-14.0926	-57.4392	214.773	199.228	128.679	9.39113	8.3381	-20.1106	57.0116	66.2594	11.8244	19.6825	85.2617	61.2931	68.4841
588060	Vitis_coignetiae	588060a.jpg	a	5	10	14	T	28.787	97.6864	-118.246	-315.312	-157.207	-118.883	46.6522	-192.45	-258.324	-78.5634	106.037	-259.974	-175.925	123.704	211.113	-46.7104	-199.306	149.665	253.349	-45.9037	-46.156	242.374	207.651	134.552	2.24323	12.6768	-25.3643	75.5264	63.6019	26.1721	11.0542	104.39	50.0394	91.0504
588060	Vitis_coignetiae	588060a.jpg	a	4	11	14	T	42.6313	83.9774	-86.1069	-339.603	-187.698	-104.646	56.8345	-191.316	-258.439	-82.4249	114.884	-246.832	-182.05	141.149	198.471	-36.1479	-195.139	160.05	219.982	-36.8195	-38.0398	258.752	203.172	114.429	-3.0773	-0.723476	-29.4538	63.1762	57.2238	32.0983	14.4765	107.148	72.3278	77.7306
588060	Vitis_coignetiae	588060a.jpg	a	3	12	14	N	29.9964	107.778	-158.736	-313.381	-180.737	-81.9912	59.4892	-181.887	-260.4	-64.892	142.207	-254.642	-179.422	102.728	212.165	-29.6571	-187.606	134.484	258.253	-47.8829	-75.019	208.652	233.267	107.481	3.3297	6.83436	-33.2996	61.3635	63.2059	37.3159	2.56884	111.998	70.7375	95.6996
588060	Vitis_coignetiae	588060a.jpg	a	2	13	14	T	47.5561	107.308	-123.091	-307.666	-176.618	-88.3654	73.7924	-178.245	-288.496	-109.527	107.11	-253.261	-174.758	124.415	197.675	-37.1989	-212.534	125.826	226.342	-39.6376	-73.1731	236.681	225.079	94.0107	12.2988	11.0542	-19.9903	76.9634	69.8213	29.6211	19.4991	116.914	89.4879	91.1074
588060	Vitis_coignetiae	588060a.jpg	a	1	14	14	T	54.5523	126.83	-117.851	-285.815	-157.327	-80.9973	51.5816	-177.725	-277.719	-107.334	112.453	-287.99	-166.307	117.166	195.756	-35.555	-205.795	120.524	223.406	-48.3573	-96.8941	226.797	243.439	91.6023	0.955701	-5.04921	-25.6703	74.4341	75.2582	42.6223	-1.71377	134.224	91.8757	94.6234
588642	Vitis_coignetiae	588642c.jpg	c	11	1	11	N	25.0739	65.4876	-114.512	-281.157	-206.237	-126.068	74.9167	-232.246	-254.994	-107.884	106.135	-227.309	-178.792	154.252	219.935	-18.9414	-174.524	167.727	230.454	-9.49967	13.2263	236.901	177.541	148.577	-5.44459	-9.24452	-31.1795	56.0497	52.2554	18.4401	-1.53754	97.4134	67.6836	67.5002
588642	Vitis_coignetiae	588642c.jpg	c	10	2	11	N	33.566	64.5694	-97.4169	-252.752	-200.591	-111.163	43.3043	-221.233	-228.752	-101.769	90.532	-264.453	-201.53	143.892	237.016	-34.7454	-193.197	163.502	245.812	-14.0463	-15.7935	245.025	184.497	162.487	1.4599	-7.95893	-23.899	50.4042	56.2554	15.0576	1.91727	96.0241	66.8197	67.1586
588642	Vitis_coignetiae	588642b.jpg	b	9	3	11	T	29.2782	54.7259	-132.97	-285.254	-214.785	-102.817	89.2394	-206.993	-265.472	-115.168	122.095	-228.919	-185.426	166.747	228.117	-10.5135	-173.762	191.025	240.08	5.29749	-6.24306	200.323	156.935	125.61	1.20277	0.264889	-27.1284	49.2156	60.5443	15.0079	8.49654	81.9023	69.7984	59.5456
588642	Vitis_coignetiae	588642b.jpg	b	8	4	11	T	20.1444	58.2192	-171.217	-297.777	-209.998	-71.2946	101.978	-230.17	-251.18	-55.8946	148.095	-247.092	-165.27	131.6	230.428	-9.8613	-162.408	156.655	241.638	7.21619	-8.62751	196.238	147.003	154.195	1.50818	1.28321	-35.6691	48.9507	61.8779	11.3083	3.45345	81.1976	48.2423	65.2261
588642	Vitis_coignetiae	588642a.jpg	a	7	5	11	N	32.0154	61.8467	-114.321	-341.566	-213.55	-99.5565	69.1432	-186.63	-288.799	-79.4408	118.1	-217.424	-174.63	146.236	216.217	-11.1407	-172.452	164.758	227.838	2.51492	29.2481	208.638	158.829	139.571	6.74228	-4.03295	-28.197	50.1498	60.8529	19.6482	15.5267	81.3116	57.4369	65.1164
588642	Vitis_coignetiae	588642a.jpg	a	6	6	11	T	15.0314	55.2395	-154.249	-320.752	-184.646	-94.5968	64.3156	-229.61	-250.723	-63.3415	145.131	-266.428	-155.774	149.177	225.328	-0.985936	-142.928	174.846	229.415	23.7806	-9.32396	197.03	147.633	147.257	-2.35273	9.18312	-29.2188	55.1041	54.256	22.5439	0.451458	80.7376	47.6547	60.8158
588642	Vitis_coignetiae	588642a.jpg	a	5	7	11	T	33.2413	68.7487	-73.2729	-348.84	-220.87	-91.2223	77.5901	-212.314	-270.098	-70.2184	123.06	-223.535	-173.199	151.597	193.694	-40.4954	-169.593	177.928	212.178	-17.1804	-36.4865	234.044	187.244	119.172	13.159	23.6168	-27.2007	60.4994	59.8024	19.0823	15.2751	83.0516	55.4764	66.0641
588642	Vitis_coignetiae	588642a.jpg	a	4	8	11	N	31.4999	88.8708	-191.395	-312.489	-199.728	-72.3638	102.842	-202.712	-239.088	-57.2359	142.799	-213.513	-178.487	107.246	225.884	-49.0453	-195.273	129.402	250.756	-31.752	-78.3014	210.273	212.749	111.495	12.2846	26.2652	-38.7732	58.8791	72.3534	20.6272	8.34343	100.001	61.5343	86.0518
588642	Vitis_coignetiae	588642a.jpg	a	3	9	11	T	53.1015	109.628	-121.74	-343.572	-186.753	-105.306	79.5058	-177.926	-247.542	-96.5915	118.36	-192.284	-200.398	116.984	180.815	-57.0243	-219.948	155.985	214.723	-57.1711	-63.4826	244.305	229.599	77.4595	13.2673	18.0905	-21.348	71.7635	67.1761	34.8637	25.0624	115.8	79.6	84.9945
588642	Vitis_coignetiae	588642a.jpg	a	2	10	11	T	45.5388	115.066	-128.587	-277.644	-198.324	-77.2411	68.7986	-196.169	-270.303	-77.2831	141.587	-225.287	-186.742	94.1348	205.063	-58.1673	-207.827	104.325	238.887	-79.833	-98.9931	222.265	240.466	85.1281	10.8158	23.1166	-28.1201	78.1621	76.8455	38.108	-0.483144	128.758	91.379	102.561
588642	Vitis_coignetiae	588642a.jpg	a	1	11	11	N	47.0749	109.564	-99.4834	-352.935	-178.743	-83.1798	58.6842	-175.515	-286.179	-86.0378	87.2773	-243.606	-177.215	101.296	188.523	-61.404	-194.29	138.128	226.217	-40.048	-53.8124	205.569	230.269	112.749	12.2929	25.2878	-31.7158	83.1251	76.9526	47.8862	6.8564	119.886	87.2921	99.2349
588643	Vitis_coignetiae	588643c.jpg	c	15	1	15	N	35.4706	70.7397	-118.694	-297.436	-226.569	-127.965	68.3604	-222.355	-279.977	-124.766	111.725	-228.316	-158.62	155.41	206.659	0.262939	-120.22	173.604	213.705	21.3862	17.5099	211.282	151.551	141.769	-9.90564	-18.2935	-24.6115	55.5262	49.4641	21.8712	10.7385	101.754	73.4142	65.5239
588643	Vitis_coignetiae	588643c.jpg	c	14	2	15	N	28.7376	73.6481	-136.495	-232.079	-195.381	-119.198	31.7746	-255.938	-220.205	-98.3766	61.5678	-274.982	-178.314	130.71	251.849	-7.93213	-170.661	154.746	264.794	10.7115	-22.5542	190.366	158.136	170.951	3.47703	-7.69029	-14.201	52.6792	64.3293	33.6999	-2.97475	96.4891	76.1208	82.1957
588643	Vitis_coignetiae	588643c.jpg	c	12	4	15	C	31.346	82.4232	-141.189	-347.426	-191.342	-92.5125	55.2072	-212.767	-225.831	-77.5851	78.4453	-217.758	-181.831	120.452	237.831	-40.0575	-171.561	148.894	259.352	-21.5521	-49.1482	230.201	186.082	139.383	-6.90312	12.4581	-29.3968	62.3149	75.9383	15.003	-5.52057	116.449	78.5212	82.0814
588643	Vitis_coignetiae	588643b.jpg	b	11	5	15	N	22.9298	69.5419	-17.1978	-335.221	-205.947	-89.0298	31.8514	-231.97	-259.184	-68.7303	79.2519	-254.883	-164.058	155.36	217.158	-27.7479	-153.468	175.519	227.426	-8.4339	-15.9765	231.496	166.379	130.991	-13.0302	-1.92059	-34.7815	65.4145	51.5692	22.8096	10.7835	93.5311	56.2934	73.2743
588643	Vitis_coignetiae	588643b.jpg	b	10	6	15	T	21.7276	67.6882	-68.7061	-384.245	-225.166	-87.5877	52.9541	-180.927	-239.259	-62.024	91.5659	-186.723	-147.276	148.266	226.61	-52.2759	-146.436	188.312	245.718	-40.0757	-46.7173	206.203	204.397	134.642	-14.7167	-0.73579	-44.0783	59.3265	49.0654	17.3434	-17.9986	101.203	58.3156	71.6089
588643	Vitis_coignetiae	588643a.jpg	a	9	7	15	T	37.0761	60.522	-103.726	-364.542	-190.886	-79.0541	86.1525	-213.956	-267.92	-86.8188	114.329	-214.733	-152.472	145.354	197.247	-16.2087	-126.714	201.96	218.289	-0.459259	-36.7112	239.634	167.15	122.552	-1.59587	-10.6766	-64.0795	39.5999	65.215	1.69432	-5.93685	112.93	64.5841	62.2015
588643	Vitis_coignetiae	588643a.jpg	a	8	8	15	N	32.1146	127.612	-71.1298	-325.523	-202.506	-79.5452	128.215	-177.157	-234.64	-59.7722	146.743	-166.948	-196.425	111.205	188.962	-108.286	-204.433	135.942	192.889	-84.0508	-94.1826	244.585	194.594	14.1274	10.2035	40.7874	-53.2005	89.3464	44.0846	54.8757	10.3297	143.718	108.382	39.0829
588643	Vitis_coignetiae	588643a.jpg	a	7	9	15	T	43.4897	70.1934	-147.259	-349.149	-211.042	-100.618	77.128	-192.534	-254.64	-81.4899	111.968	-191.731	-189.847	133.648	217.132	-43.0334	-182.031	157.533	231.06	-21.6951	-54.4179	220.501	195.057	120.857	17.9626	13.5576	-31.1049	61.9097	80.4024	22.4449	12.829	106.42	83.3135	73.1854
588643	Vitis_coignetiae	588643a.jpg	a	6	10	15	T	49.5124	105.522	-122.718	-269.323	-141.667	-115.672	42.3831	-206.671	-252.35	-76.6207	84.831	-216.064	-209.036	98.7975	205.639	-64.6539	-229.679	122.206	243.557	-49.2756	-91.9962	256.379	256.554	116.816	13.5469	-3.27723	-28.9294	63.9944	79.7236	20.1725	30.8335	115.302	69.7946	102.37
588643	Vitis_coignetiae	588643a.jpg	a	5	11	15	N	48.7132	98.1485	-166.168	-326.188	-213.265	-93.4343	106.561	-197.642	-254.529	-67.0024	135.784	-191.148	-185.473	122.249	213.879	-43.0499	-190.821	144.9	217.082	-15.874	-98.6063	203.931	204.107	66.6215	10.7715	2.34402	-22.9411	76.556	81.0249	29.2961	-0.845784	121.267	114.729	69.0252
588643	Vitis_coignetiae	588643a.jpg	a	3	13	15	T	56.126	116.857	-80.0599	-261.275	-204.296	-109.174	78.5099	-212.522	-255.909	-89.8167	108.126	-250.638	-194.383	120.851	194.648	-59.8373	-196.66	147.936	216.069	-50.3843	-116.574	228.844	234.621	69.5358	14.7063	10.5655	-37.9259	83.1552	79.331	33.154	5.34346	132.212	98.327	90.5371
588643	Vitis_coignetiae	588643a.jpg	a	2	14	15	N	51.0479	129.15	-150.355	-365.917	-166.621	-78.3754	51.8944	-184.042	-207.853	-97.0841	72.4383	-234.282	-175.33	102.806	207.421	-49.2003	-200.298	128.688	240.404	-45.3054	-83.5633	214.357	214.749	80.8277	12.2623	24.6246	-34.0805	81.8094	79.4529	44.859	-13.5466	142.285	101.976	104.799
588643	Vitis_coignetiae	588643a.jpg	a	1	15	15	T	66.293	135.381	-119.658	-356.989	-193.366	-82.4942	75.2164	-200.557	-246.187	-90.2654	95.4351	-249.764	-170.209	88.8957	171.462	-48.4562	-186.49	133.847	210.962	-24.5717	-68.2422	219.447	213.918	71.3138	8.68676	26.8784	-28.1899	90.6906	74.8694	40.6858	-5.60825	143.13	101.107	102.828
588644	Vitis_coignetiae	588644c.jpg	c	13	1	13	N	21.3994	50.6402	-133.921	-306.881	-247.11	-55.3524	124.593	-205.314	-269.689	-23.0451	164.124	-205.287	-163.066	139.109	232.601	-29.6714	-139.369	170.751	225.59	21.4824	-46.3647	187.094	162.731	126.081	-8.77404	-30.7697	-60.916	45.4669	66.5571	-13.9744	-4.43143	77.8293	76.0454	51.8409
588644	Vitis_coignetiae	588644c.jpg	c	12	2	13	N	25.5899	65.6801	-142.003	-309.956	-220.228	-105.671	71.5732	-232.251	-236.829	-92.2071	99.4466	-233.812	-153.983	158.978	232.405	-6.00334	-135.405	186.541	231.565	24.897	-16.1917	209.11	141.972	163.934	6.18661	-16.794	-24.8284	43.4358	59.6319	7.85185	-5.62557	76.4273	66.7219	59.841
588644	Vitis_coignetiae	588644c.jpg	c	11	3	13	N	21.5165	48.2723	-58.9109	-242.283	-213.176	-123.275	29.2807	-210.086	-238.527	-111.119	50.6375	-234.185	-182.816	153.179	251.009	-15.0006	-186.21	189.451	268.914	0.66492	3.75524	235.207	161.553	156.078	-1.15606	-17.0735	-35.6502	41.0398	60.1203	-4.88267	-1.36414	80.0303	71.0236	53.9811
588644	Vitis_coignetiae	588644c.jpg	c	10	4	13	C	27.6546	56.0308	-125.603	-293.124	-232.542	-62.0472	91.9027	-218.576	-276.035	-45.3048	128.006	-241.854	-174.395	138.222	238.615	-4.20773	-169.386	157.447	257.043	9.02319	-20.8676	179.643	166.583	138.847	-1.89954	-12.1442	-35.9465	47.7731	65.3788	12.3557	-2.89701	77.7238	64.3879	60.1921
588644	Vitis_coignetiae	588644b.jpg	b	9	5	13	T	21.843	63.1541	-114.467	-321.11	-229.085	-79.7098	87.3793	-213.857	-286.466	-54.9774	145.651	-244.265	-155.419	155.158	216.378	-20.3259	-132.581	172.697	231.092	-2.8983	-10.4264	165.1	140.575	151.559	-2.2445	-5.75698	-32.4684	53.4746	64.8663	18.7238	-3.0407	88.3299	58.4144	74.7043
588644	Vitis_coignetiae	588644b.jpg	b	8	6	13	N	24.5667	72.2037	-168.315	-326.916	-239.747	-44.3202	90.0693	-226.609	-247.045	-15.9859	143.155	-231.273	-161.892	108.882	240.973	8.64904	-158.761	133.13	258.272	36.5463	-23.7146	148.014	146.838	94.2153	-0.593013	0.398835	-34.4483	60.6501	57.1711	19.2358	4.70038	92.2999	68.7704	70.8783
588644	Vitis_coignetiae	588644a.jpg	a	7	7	13	T	24.367	59.9407	-173.607	-304.225	-190.692	-91.3011	79.0333	-253.162	-228.172	-70.1744	131.663	-276.402	-153.138	135.577	215.197	4.93039	-139.254	169.98	216.029	51.6013	-25.2833	211.997	146.382	141.718	-4.24538	-3.52274	-19.0605	51.4629	53.8791	24.0271	-3.10914	86.0314	70.0119	61.5229
588644	Vitis_coignetiae	588644a.jpg	a	6	8	13	T	36.9883	66.2176	-148.311	-301.958	-219.909	-80.0868	111.99	-237.607	-254.983	-56.1923	141.493	-241.235	-169.965	131.917	216.481	-20.7615	-178.481	154.818	217.564	10.0822	-31.2878	222.428	177.754	133.964	13.0851	10.5658	-33.587	53.5695	58.0331	7.46748	5.21404	84.0402	57.9213	62.772
588644	Vitis_coignetiae	588644a.jpg	a	5	9	13	N	28.7712	72.499	-168.735	-330.198	-217.688	-88.2367	77.569	-220.38	-236.743	-60.2223	134.878	-219.941	-165.858	128.865	225.357	-19.2507	-165.273	156.038	254.304	-5.44462	-34.6277	206.865	177.272	141.658	-1.68427	3.20368	-31.9201	60.6309	65.8652	13.0418	-1.32811	92.5954	59.8398	68.2755
588644	Vitis_coignetiae	588644a.jpg	a	4	10	13	T	32.0754	121.311	-75.7293	-107.368	-124.857	-64.6931	14.4861	-241.554	-154.275	-59.2602	37.6014	-271.839	-203.116	48.1185	231.27	-88.2966	-232.68	70.8685	269.889	-84.0922	-124.724	182.892	262.271	113.135	-5.88716	22.6233	-71.0285	74.8616	81.1328	37.6261	-24.8766	138.843	88.4476	106.823
588644	Vitis_coignetiae	588644a.jpg	a	3	11	13	T	38.732	100.668	-146.607	-323.192	-208.976	-90.6469	74.2674	-213.663	-241.278	-65.2506	129.65	-246.959	-173.189	113.374	212.222	-34.9039	-177.457	143.227	230.095	-22.0449	-73.8587	220.757	216.532	113.547	-1.64473	-5.45285	-32.1344	73.0646	65.9599	26.1644	3.85937	118.978	83.8262	92.3326
588644	Vitis_coignetiae	588644a.jpg	a	2	12	13	N	44.88	93.9092	-152.7	-341.975	-184.639	-91.1282	67.5242	-192.797	-275.29	-76.0077	133.279	-238.877	-167.872	118.852	199.486	-24.4717	-183.421	144.951	221.749	-12.6361	-74.2499	215.199	222.018	93.3572	12.7103	8.47165	-28.3929	70.4141	74.0939	33.0309	-3.25134	116.471	94.0755	83.2369
588644	Vitis_coignetiae	588644a.jpg	a	1	13	13	T	45.8643	115.763	-171.387	-376.937	-184.516	-77.575	76.7925	-191.543	-243.357	-53.9792	123.993	-223.284	-157.272	97.0382	194.781	-46.7616	-181.469	126.516	232.165	-28.7618	-80.1633	204.035	208.121	96.7027	7.37192	23.5484	-30.8908	75.3137	71.2167	35.0739	-0.381544	125.732	89.1308	99.119
w2_588451	Vitis_coignetiae	w2_588451c.jpg	c	12	1	12	N	31.0956	79.5593	-104.778	-217.727	-189.371	-104.197	71.6975	-206.172	-228.321	-100.95	100.131	-231.258	-206.137	122.581	237.264	-61.4979	-220.097	139.273	264.282	-55.6746	-55.9776	274.042	225.548	125.817	-4.53655	-11.528	-48.3445	61.1582	68.2154	6.45478	-8.85126	107.023	68.18	73.0954
w2_588451	Vitis_coignetiae	w2_588451c.jpg	c	11	2	12	N	37.3995	73.7516	-98.4416	-233.912	-180.35	-96.566	53.1019	-195.989	-261.868	-81.9624	115.308	-242.893	-198.516	143.976	237.086	-52.7938	-208.469	157.822	252.095	-49.1594	-121.571	220.424	243.969	122.679	2.53252	-8.88406	-42.4902	62.9592	73.7765	13.381	16.4285	97.7626	80.0096	69.4033
w2_588451	Vitis_coignetiae	w2_588451c.jpg	c	10	3	12	C	22.1567	83.3743	-107.386	-242.789	-160.316	-99.7317	60.6241	-193.901	-236.697	-97.829	105.93	-248.47	-197.246	138.259	241.715	-56.7165	-211.349	144.459	257.178	-57.575	-88.187	271.474	232.212	110.807	-2.93288	-16.472	-36.9317	63.8141	66.8046	9.29532	-9.33968	113.061	63.7652	78.9397
w2_588451	Vitis_coignetiae	w2_588451c.jpg	c	9	4	12	C	47.0402	102.762	-159.546	-266.998	-184.92	-81.9596	69.0606	-199.672	-231.33	-86.1205	103.77	-248.758	-194.897	84.1177	225.029	-51.5729	-212.846	90.9277	246.079	-49.8221	-75.648	256.002	232.022	126.106	-4.66691	3.51254	-35.6015	75.9649	75.6788	26.0988	17.8607	125.312	82.9156	94.1005
w2_588451	Vitis_coignetiae	w2_588451b.jpg	b	8	5	12	N	44.3374	111.215	-87.0384	-274.357	-158.375	-90.9003	6.78955	-208.784	-224.469	-112.534	20.1471	-285.355	-177.495	98.7786	236.699	-41.5964	-193.248	113.945	251.239	-39.1294	-85.0087	250.317	223.843	140.072	-2.02221	-3.25691	-18.1698	76.0283	67.5083	39.3129	20.1945	124.161	75.0673	102.083
w2_588451	Vitis_coignetiae	w2_588451b.jpg	b	7	6	12	T	41.9156	93.3483	-118.377	-340.024	-185.748	-108.419	67.478	-184.458	-255.381	-108.747	118.603	-228.547	-181.093	140.032	192.058	-42.7804	-189.766	157.142	218.585	-46.7155	-48.3212	255.546	207.084	106.749	5.00056	-3.05589	-29.9025	70.941	67.0318	34.5025	14.8706	115.976	75.9614	88.5089
w2_588451	Vitis_coignetiae	w2_588451a.jpg	a	6	7	12	T	34.319	99.5226	-135.888	-230.653	-173.775	-88.2766	49.4582	-225.449	-210.443	-82.3078	83.4236	-258.733	-195.091	104.046	242.435	-59.8678	-210.087	117.338	270.507	-61.0275	-85.5378	232.729	225.755	159.944	-4.29858	-5.07757	-37.6262	62.0768	70.3478	25.7644	1.0613	116.753	75.4414	93.2174
w2_588451	Vitis_coignetiae	w2_588451a.jpg	a	5	8	12	N	59.0859	108.616	-100.061	-292.775	-175.297	-109.883	42.3302	-184.915	-269.436	-115.124	119.17	-220.503	-196.961	123.416	193.046	-58.3496	-218.47	128.46	216.195	-64.7956	-76.0727	263.553	223.559	94.8948	1.69175	1.60862	-23.1504	76.4627	75.6931	33.4216	31.5665	127.876	97.1123	88.0372
w2_588451	Vitis_coignetiae	w2_588451a.jpg	a	4	9	12	T	40.6821	108.299	-172.505	-264.104	-149.764	-99.5234	48.6497	-201.666	-256.925	-98.0677	83.0119	-281.158	-168.765	95.1073	225.313	-32.9207	-188.138	109.331	259.849	-35.0199	-93.7938	224.025	218.755	138.86	11.9701	10.7143	-24.9626	68.8376	77.98	33.2105	5.14645	123.656	83.496	100.42
w2_588451	Vitis_coignetiae	w2_588451a.jpg	a	3	10	12	T	47.514	106.087	-90.2898	-325.322	-174.335	-93.4675	47.4194	-174.146	-279.306	-111.124	110.835	-242.558	-177.17	127.935	197.373	-48.8832	-198.196	152.128	229.57	-52.2521	-75.7403	242.537	220.451	87.6017	-0.671118	2.43342	-30.7305	77.6187	73.2976	33.0111	12.43	127.646	87.5503	90.755
w2_588451	Vitis_coignetiae	w2_588451a.jpg	a	2	11	12	N	42.6514	129.806	-101.601	-327.796	-161.344	-68.1325	46.5157	-179.506	-255.044	-90.8202	77.05	-280.543	-166.01	103.261	203.745	-43.9387	-190.015	106.799	227.175	-62.6962	-103.565	216.104	246.086	85.6018	2.76343	24.2349	-33.0044	87.0946	76.8688	48.4367	-6.51675	139.014	94.2434	113.08
w2_588451	Vitis_coignetiae	w2_588451a.jpg	a	1	12	12	T	65.6779	132.92	-101.391	-331.201	-146.644	-75.0128	47.2175	-150.383	-271.593	-134.448	93.4615	-257.666	-164.781	117.462	174.418	-41.9949	-208.098	111.222	200.927	-70.8823	-116.279	223.528	226.255	36.9286	14.826	38.5041	-11.7328	97.693	77.6031	50.8091	13.1373	149.425	106.997	103.096
1587	Vitis_labrusca	GVIT1587b.jpg	b	11	1	11	N	10.3579	42.8705	-110.891	-304.698	-205.315	-65.0067	98.431	-207.81	-287.836	-29.4942	163.859	-228.359	-152.795	153.742	196.225	6.47688	-148.489	193.86	228.341	27.6964	36.8875	164.018	134.839	161.064	-17.4153	-45.3888	-49.0774	33.9981	60.8472	-16.7888	-9.24657	71.497	51.2778	42.3238
1587	Vitis_labrusca	GVIT1587b.jpg	b	10	2	11	N	34.6349	65.642	-88.2238	-312.828	-112.071	-50.0854	36.0209	-91.4867	-310.305	-70.4272	115.837	-276.553	-183.342	133.904	207.993	-30.1607	-194.707	158.08	261.681	-35.3621	-86.3887	237.843	229.908	117.608	-19.5112	-48.551	-38.1359	46.1622	61.0789	13.6968	16.1242	79.9539	69.4055	62.5637
1587	Vitis_labrusca	GVIT1587b.jpg	b	9	3	11	T	28.1062	67.3597	-122.541	-280.245	-102.632	-36.2935	47.1707	-104.915	-270.618	-111	114.577	-270.68	-191.126	122.493	231.587	-50.4109	-235.496	164.144	270.422	-47.9312	-41.1979	244.69	219.153	141.671	-17.7311	-37.7489	-40.4906	41.2761	53.4122	14.5032	7.39516	82.3935	50.0097	60.6934
1587	Vitis_labrusca	GVIT1587a.jpg	a	8	4	11	T	22.349	59.39	-96.5284	-286.029	-157.1	-72.9869	31.6524	-119.963	-294.197	-99.7834	157.595	-278.955	-170.931	146.268	220.623	-46.6264	-186.988	196.722	262.553	-25.4155	-45.6896	222.321	190.435	135.953	-9.75507	-27.7615	-31.1096	48.7324	45.3057	9.24015	2.05229	80.6185	59.7339	58.2754
1587	Vitis_labrusca	GVIT1587a.jpg	a	6	6	11	T	26.9504	51.2212	-100.691	-305.313	-170.748	-85.1413	53.2883	-133.291	-299.553	-52.2096	142.162	-240.958	-178.622	138.878	223.438	-43.7984	-186.673	190.244	269.535	6.75687	6.02841	205.62	166.006	152.796	-25.6658	-48.1506	-44.3158	40.0109	60.9118	-5.54429	1.93548	74.9455	56.0132	53.9332
1587	Vitis_labrusca	GVIT1587a.jpg	a	5	7	11	T	19.9003	47.0711	-115.593	-322.825	-194.386	-68.6508	71.0511	-189.874	-288.771	-16.9844	178.214	-244.522	-153.473	152.874	219.298	-13.6051	-153.132	171.657	242.745	3.1549	-16.259	201.023	140.674	148.909	-15.2612	-34.3234	-37.9409	41.7052	56.6147	-0.569495	-5.50602	73.8836	51.8236	51.0744
1587	Vitis_labrusca	GVIT1587a.jpg	a	4	8	11	T	35.877	48.1242	-143.531	-306.608	-188.65	-86.7039	76.7808	-136.204	-301.036	-46.64	186.971	-236.947	-175.823	144.172	211.694	-9.94084	-189.221	173.087	239.281	4.76622	-7.5299	213.972	155.331	124.163	-7.05455	-32.6324	-37.8737	34.4001	66.6194	-8.35877	6.67393	74.2869	71.4912	47.0646
1587	Vitis_labrusca	GVIT1587a.jpg	a	3	9	11	T	22.3246	61.2625	-172.478	-316.653	-162.055	-67.252	64.0747	-141.648	-280.167	-44.585	183.713	-257.81	-163.247	137.443	230.77	-23.9905	-167.574	156.17	256.707	-14.4955	-60.7628	212.717	177.065	132.152	-10.6987	-29.7105	-36.9401	42.4324	59.8815	6.32498	-14.6701	87.4986	74.0593	60.1434
1587	Vitis_labrusca	GVIT1587a.jpg	a	2	10	11	T	36.2144	67.2706	-135.998	-323.737	-178.314	-63.2956	103.643	-171.648	-308.174	-51.0916	172.517	-205.372	-199.468	138.671	210.911	-25.6503	-200.184	161.63	230.642	-20.2705	-40.5461	210.05	189.035	91.6559	0.337383	-4.4736	-30.8691	52.5663	68.1381	5.20839	0.342327	85.2091	81.7725	53.2776
1587	Vitis_labrusca	GVIT1587a.jpg	a	1	11	11	T	30.9171	52.3101	-137.618	-277.82	-225.866	-59.9048	90.8271	-181.713	-307.671	-31.4178	184.326	-224.175	-156.468	144.512	234.365	1.10763	-131.575	156.787	244.119	23.524	-30.0675	169.493	162.075	124.987	-28.7712	-60.3534	-52.3951	40.5729	67.3527	-15.0885	-18.5241	89.8202	74.9743	47.3582
483133	Vitis_labrusca	483133b.jpg	b	11	1	11	N	19.4865	86.2831	-104.83	-231.631	-193.346	-85.0074	72.8489	-202.313	-224.42	-74.8957	113.884	-211.984	-218.49	128.132	236.728	-49.456	-222.418	161.32	250.275	-34.2276	-88.0986	215.794	234.721	76.3804	0.583828	-5.74888	-71.1193	60.5392	92.3785	8.56254	-55.617	111.95	157.433	46.3029
483133	Vitis_labrusca	483133b.jpg	b	10	2	11	C	13.8966	60.1417	-75.1898	-266.251	-209.98	-91.3706	92.5506	-209.743	-280.079	-65.3222	117.339	-223.46	-195.479	158.117	232.147	-16.6194	-167.005	186.02	248.517	-3.93593	-13.3259	204.02	194.088	120.456	-2.11754	-51.9211	-61.2726	65.0917	58.0586	-2.11015	-36.1432	102.794	83.9951	34.0933
483133	Vitis_labrusca	483133b.jpg	b	9	3	11	C	26.2612	67.8258	-119.688	-277.386	-197.857	-87.4175	60.7082	-186.572	-221.691	-77.6119	94.9984	-229.24	-201.63	135.001	262.653	-38.1685	-195.415	163.577	273.7	-25.8275	-75.278	252.535	197.325	117.759	-8.21028	-25.9025	-43.8572	54.0303	74.1068	8.56559	-25.032	100.109	98.9061	48.7232
483133	Vitis_labrusca	483133b.jpg	b	8	4	11	C	33.8002	73.8109	-96.9515	-312.47	-188.737	-78.8591	67.6069	-149.2	-278.844	-94.3878	125.209	-189.619	-193.044	153.209	250.002	-49.5309	-185.401	168.024	265.006	-42.2642	-66.0151	227.261	214.517	92.5817	-25.6329	-13.3761	-48.9882	64.7686	53.7525	4.04258	-10.2275	112.524	83.9482	33.4852
483133	Vitis_labrusca	483133b.jpg	b	7	5	11	C	42.1328	114.618	-193.899	-293.468	-175.515	-70.6089	65.2817	-153.794	-199.51	-60.0237	104.807	-251.38	-196.907	73.3304	236.696	-71.8688	-201.12	93.2697	261.534	-42.8061	-110.808	219.02	238.269	111.882	2.13193	9.44872	-42.9896	71.3583	87.1872	21.3178	6.06187	133.067	76.6457	96.6369
483133	Vitis_labrusca	483133a.jpg	a	6	6	11	T	37.5475	93.1182	-104.822	-339.846	-204.186	-103.685	56.1416	-210.918	-229.45	-83.1145	97.699	-230.037	-188.405	134.542	216.449	-43.8541	-186.872	156.485	228.405	-32.4947	-59.0538	236.713	213.925	107.955	-2.30151	5.28805	-25.3375	70.3811	64.6014	31.5664	2.35607	120.592	83.3029	87.3084
483133	Vitis_labrusca	483133a.jpg	a	5	7	11	T	27.3603	78.4401	-143.338	-295.196	-196.655	-90.0873	62.6263	-224.208	-252.533	-75.1484	148.19	-258.077	-175.061	139.439	234.789	-32.2454	-171.006	156.808	245.966	-16.3536	-43.8022	205.352	177.559	131.276	-6.70572	-0.650758	-32.8265	64.7388	58.7591	26.2702	-11.367	112.743	78.0451	76.8994
483133	Vitis_labrusca	483133a.jpg	a	4	8	11	T	36.1008	87.324	-112.503	-309.429	-199.534	-83.7017	83.072	-196.787	-269.213	-59.7452	133.485	-222.589	-185.321	134.995	231.321	-53.3067	-192.203	157.348	243.534	-47.3429	-90.4915	199.956	215.471	92.7294	4.04976	18.7342	-50.2055	66.8602	76.9964	19.0615	-13.2322	120.207	88.6729	75.6856
483133	Vitis_labrusca	483133a.jpg	a	3	9	11	T	47.979	109.123	-148.348	-295.025	-190.78	-76.5996	67.9311	-200.15	-238.802	-75.1583	137.584	-243.228	-193.868	110.093	215.346	-47.966	-207.354	131.338	239.32	-43.3522	-110.123	212.929	228.729	72.1587	9.48973	19.0518	-29.1272	73.9062	82.2628	38.2339	-7.2808	128.296	97.0402	86.3499
483133	Vitis_labrusca	483133a.jpg	a	2	10	11	T	46.0197	117.774	-125.018	-319.491	-175.246	-89.9668	71.1452	-183.848	-265.137	-83.7261	122.185	-248.812	-186.046	102.497	197.059	-48.5221	-199.477	133.462	223.836	-43.3809	-94.506	227.338	235.045	66.0368	8.12058	23.9833	-25.3277	88.6293	76.0881	33.7166	-4.84719	136.434	96.1065	87.8764
483133	Vitis_labrusca	483133a.jpg	a	1	11	11	T	73.3197	166.448	-154.071	-292.497	-148.051	-84.5558	51.8154	-160.974	-227.077	-136.118	70.8371	-259.447	-189.521	82.4675	188.689	-71.4634	-203.141	103.646	220.22	-60.818	-120.024	206.453	234.611	80.1872	16.1413	41.0497	-15.369	92.8094	86.5138	24.9542	7.13265	149.073	107.974	118.784
483145	Vitis_labrusca	483145c.jpg	c	11	1	11	C	21.5355	76.6134	-135.681	-281.844	-196.709	-91.5023	56.1407	-232.586	-216.207	-63.5944	86.6321	-249.102	-199.735	124.206	252.702	-22.933	-205.098	141.734	266.259	-12.6966	-16.5257	202.942	203.5	151.902	-1.83939	22.6896	-32.6565	53.5395	58.4017	17.4397	-12.3137	95.2597	71.5953	67.9329
483145	Vitis_labrusca	483145c.jpg	c	10	2	11	C	20.0119	65.1942	-81.0532	-300.201	-165.682	-98.8595	58.618	-147.064	-270.604	-138.642	94.6101	-201.667	-204.386	161.914	221.146	-58.5798	-206.193	177.885	244.841	-38.1373	-37.7344	241.984	253.653	97.0219	-8.99716	4.82162	-23.6944	61.8348	46.0423	14.538	-5.32808	101.339	64.7515	56.6182
483145	Vitis_labrusca	483145c.jpg	c	9	3	11	C	26.8276	76.3462	-135.418	-297.261	-189.976	-89.4739	69.9582	-202.392	-230.596	-65.294	98.1725	-264.665	-184.601	135.818	252.93	-37.3388	-188.224	151.912	264.671	-25.6234	-82.8787	227.839	196.586	124.934	1.80233	-0.81397	-16.8887	58.3577	57.2282	38.078	4.06722	93.5622	56.3391	76.0168
483145	Vitis_labrusca	483145b.jpg	b	8	4	11	C	49.6015	96.0279	-76.1536	-283.112	-174.286	-74.1524	61.0259	-175.619	-281.656	-124.263	94.861	-248.787	-217.071	134.758	216.992	-57.4187	-219.214	147.926	234.121	-52.9745	-55.8578	234.813	218.103	101.127	5.34237	9.89973	-16.1812	77.9302	66.7892	30.3522	40.181	94.3677	53.4025	89.1232
483145	Vitis_labrusca	483145b.jpg	b	7	5	11	T	35.1791	78.0958	-175.471	-277.721	-195.065	-85.4417	74.2733	-228.281	-248.161	-88.7328	110.839	-262.268	-187.377	107.898	238.453	-18.0307	-178.315	134.312	256.036	-2.02091	-55.0502	214.99	189.143	123.46	10.6096	17.1921	-15.8481	62.339	56.1941	45.7039	17.2635	94.7962	67.2962	83.7086
483145	Vitis_labrusca	483145a.jpg	a	6	6	11	T	38.6302	77.6728	-57.3928	-291.682	-190.742	-109.858	19.6964	-190.221	-282.114	-112.688	96.5412	-231.658	-200.007	140.697	223.928	-51.4945	-202.735	158.899	245.632	-43.4075	-52.7709	235.912	204.397	100.725	9.25452	23.7632	-5.08031	77.2163	62.199	36.6313	24.6746	101.412	65.8892	78.0818
483145	Vitis_labrusca	483145a.jpg	a	5	7	11	T	30.2491	100.039	-133.982	-276.319	-179.806	-97.0882	67.0799	-194.571	-244.255	-93.6596	147.798	-265.982	-177.737	123.667	219.733	-89.5217	-185.125	138.236	234.915	-85.7609	-87.3752	220.274	192.909	136.197	4.97753	25.3321	-15.0411	82.8312	59.7068	60.8495	5.4415	116.139	60.5114	99.3364
483145	Vitis_labrusca	483145a.jpg	a	4	8	11	T	52.2044	116.117	-117.803	-318.749	-189.138	-101.608	65.376	-186.962	-282.492	-102.464	100.612	-235.488	-182.652	121.157	211.888	-48.0285	-191.92	139.182	230.635	-44.8063	-89.4326	209.322	217.288	85.3202	16.8387	28.2447	-14.1279	84.1491	67.6984	48.0607	17.6457	122.043	87.3802	84.509
483145	Vitis_labrusca	483145a.jpg	a	3	9	11	T	47.1335	115.312	-158.566	-300.104	-180.841	-86.1968	83.7336	-193.593	-254.481	-105.905	169.794	-254.95	-182.613	105.066	175.806	-54.9888	-195.266	129.049	198.935	-59.5952	-90.3356	221.603	213.977	69.4164	13.5792	40.4175	-13.496	87.6052	69.7458	56.6661	22.6626	127.77	80.2314	102.427
483145	Vitis_labrusca	483145a.jpg	a	2	10	11	T	57.7334	126.986	-135.232	-356.942	-186.282	-67.121	85.1874	-173.173	-270.47	-75.4502	133.84	-230.39	-175.709	99.3411	192.92	-64.5279	-189.111	122.027	215.356	-58.6993	-95.8798	189.702	209.189	60.2959	18.9676	55.4805	-9.99225	96.8786	66.3959	52.8981	9.22475	127.582	73.8612	95.1116
483145	Vitis_labrusca	483145a.jpg	a	1	11	11	T	65.3914	152.385	-140.681	-327.841	-151.016	-81.3824	47.6659	-182.383	-269.03	-113.383	90.3543	-289.247	-160.437	80.0755	156.706	-52.0842	-179.18	109.759	205.151	-35.483	-90.5778	201.604	216.849	97.2321	20.7042	43.6661	-13.4654	87.8439	87.6681	62.1549	0.56665	138.881	113.33	108.201
483146	Vitis_labrusca	483146b.jpg	b	10	1	10	N	28.4008	86.5347	-129.798	-299.847	-146.377	-63.6516	68.2651	-166.954	-269.662	-98.7373	112.485	-250.34	-194.873	140.23	242.496	-53.3039	-198.739	158.527	256.993	-41.8462	-62.6452	228.348	213.116	129.174	-5.60581	-18.4143	-35.3216	57.445	65.3334	21.7563	-24.136	104.753	80.0679	66.3264
483146	Vitis_labrusca	483146b.jpg	b	9	2	10	C	49.7095	87.9214	-115.902	-287.748	-168.405	-87.2522	62.7938	-149.348	-238.965	-94.9612	95.8309	-222.425	-218.754	116.332	214.268	-73.6718	-221.687	135.821	233.16	-64.355	-109.867	257.975	264.012	111.515	1.02729	2.98286	-32.0875	67.3925	79.5286	20.7609	6.05955	108.266	99.2762	70.7948
483146	Vitis_labrusca	483146b.jpg	b	8	3	10	C	24.0164	78.3172	-82.907	-333.3	-170.193	-70.9097	26.5777	-130.389	-252.395	-63.1256	112.043	-290.847	-169.673	149.748	236.734	-39.5404	-157.175	167.563	253.911	-25.3802	-68.0035	229.112	216.288	131.535	-13.3831	-22.6848	-67.3455	35.2553	61.9036	15.4504	-12.8398	100.289	62.4426	68.9091
483146	Vitis_labrusca	483146a.jpg	a	7	4	10	C	31.8274	83.9032	-122.759	-319.714	-198.22	-82.1998	73.4234	-190.243	-258.635	-73.4877	105.456	-260.609	-180.248	119.665	227.457	-38.3872	-185.097	150.825	250.126	-27.3941	-66.3847	223.724	210.777	127.163	-3.6541	2.27139	-16.8075	69.6297	62.296	23.2938	9.98376	113.663	60.46	77.8965
483146	Vitis_labrusca	483146a.jpg	a	6	5	10	T	38.4348	85.1242	-96.6367	-305.583	-174.232	-82.4898	65.448	-183.423	-218.891	-100.297	82.7312	-201.037	-212.491	132.47	223.867	-74.3586	-215.901	149.982	243.989	-68.9925	-96.4685	254.585	260.718	100.652	-8.23921	1.83693	-34.8244	67.8221	60.5071	38.9588	19.621	105.197	62.3682	79.5517
483146	Vitis_labrusca	483146a.jpg	a	5	6	10	T	37.7738	67.4176	-115.683	-337.657	-194.194	-89.4542	67.4336	-184.873	-276.149	-84.9833	128.655	-224.009	-186.115	139.424	216.132	-35.904	-190.303	168.76	222.308	-10.1897	-31.0235	237.533	201.788	119.899	-5.25653	-10.6901	-28.1877	59.9843	60.0134	27.7647	20.5166	87.1826	72.2919	69.795
483146	Vitis_labrusca	483146a.jpg	a	4	7	10	T	31.1788	79.8886	-165.907	-311.008	-193.357	-81.4187	69.9891	-211.635	-240.19	-58.536	129.053	-248.303	-186.638	114.999	234.624	-27.668	-186.024	142.075	253.173	-19.739	-61.2866	212.946	203.989	131.819	0.857158	9.39987	-23.9902	64.1065	66.8534	21.5223	1.35611	101.755	66.3196	79.7966
483146	Vitis_labrusca	483146a.jpg	a	3	8	10	T	37.6385	79.4095	-111.874	-364.923	-195.364	-82.5272	69.4907	-183.184	-284.452	-79.0749	116.2	-222.967	-177.477	135.528	206.052	-25.1483	-189.242	159.053	230.097	-21.3395	-48.694	221.772	191.424	93.6084	9.10051	17.1312	-6.12624	69.1995	65.6672	32.014	8.74771	100.859	78.8112	70.591
483146	Vitis_labrusca	483146a.jpg	a	2	9	10	T	44.4959	108.51	-183.961	-339.833	-174.559	-84.2409	62.4686	-183.395	-235.866	-81.1958	132.231	-251.765	-173.529	104.264	204.365	-39.1616	-192.515	123.807	229.976	-37.6847	-86.2998	209.671	226.259	99.715	13.4643	30.6534	-14.3678	78.0705	63.7715	55.822	2.67949	116.205	81.3851	90.557
483146	Vitis_labrusca	483146a.jpg	a	1	10	10	T	67.9391	140.089	-107.867	-355.383	-164.734	-98.1565	55.5225	-169.213	-241.106	-120.681	75.0469	-220.845	-181.975	98.6974	175.233	-57.2128	-200.098	128.615	209.396	-64.7223	-82.1557	251.295	241.924	70.147	11.4178	37.4566	-19.6778	86.0744	66.4169	43.2737	10.4502	136.054	84.2661	94.5114
483147	Vitis_labrusca	483147a.jpg	a	8	1	8	N	28.467	71.2001	-100.931	-265.121	-220.106	-102.283	87.4265	-228.792	-244.254	-84.1321	115.694	-218.644	-184.983	147.485	227.995	-50.8714	-172.23	165.225	252.302	-29.17	-41.559	257.27	163.857	142.837	6.2114	11.6191	-61.5291	52.7989	87.4469	-13.5411	-16.3568	94.718	72.549	49.4026
483147	Vitis_labrusca	483147a.jpg	a	7	2	8	N	47.869	89.9208	-93.2985	-265.377	-202.882	-123.835	51.3686	-206.063	-224.165	-118.875	78.5408	-214.64	-207.007	111.707	207.179	-65.6285	-208.935	145.643	217.758	-56.5297	-85.863	267.817	251.893	114.34	10.6283	24.2063	-25.4965	75.0907	76.6244	22.9757	10.5979	118.115	95.1883	81.134
483147	Vitis_labrusca	483147a.jpg	a	6	3	8	C	32.269	97.1547	-125.324	-282.198	-194.473	-104.956	61.9164	-221.762	-215.374	-98.3476	82.4809	-240.41	-207.447	120.719	237.871	-47.7526	-205.553	145.367	251.867	-42.7216	-49.4441	234.384	215.658	127.576	-0.183751	13.7195	-26.3274	69.8744	60.686	36.1168	16.8196	104.816	64.5569	88.421
483147	Vitis_labrusca	483147a.jpg	a	5	4	8	T	38.5701	79.1712	-98.2825	-288.264	-194.43	-117.911	61.7019	-203.258	-246.107	-119.61	108.085	-225.877	-200.135	153.544	213.147	-47.8722	-204.505	180.87	241.077	-37.2172	-46.1501	240.987	209.664	110.282	0.642429	4.40322	-20.3492	64.7164	54.7381	31.2424	9.49598	102.092	72.8362	72.7018
483147	Vitis_labrusca	483147a.jpg	a	4	5	8	T	26.514	71.388	-148.112	-307.729	-207.948	-80.6359	88.5613	-221.599	-253.244	-68.7581	128.538	-244.941	-172.93	137.533	228.238	-18.6301	-172.291	155.578	240.546	-9.32206	-70.5047	217.379	207.021	121.588	8.46265	14.5769	-30.1221	57.7235	64.1027	16.1775	0.462539	91.2723	62.7058	68.3998
483147	Vitis_labrusca	483147a.jpg	a	3	6	8	T	38.7564	85.7303	-111.493	-337.086	-224.015	-84.6968	87.044	-193.668	-266.532	-78.1063	129.395	-217.426	-179.421	140.925	210.484	-36.6898	-185.586	158.946	226.727	-34.1518	-62.5695	217.14	211.524	98.5404	4.73186	8.66518	-24.0326	66.2601	63.6563	21.7795	1.8131	111.338	79.518	72.5003
483147	Vitis_labrusca	483147a.jpg	a	2	7	8	T	41.7275	102.517	-148.605	-307.285	-186.817	-86.1268	66.1584	-212.199	-237.378	-87.4574	101.61	-256.394	-184.552	113.596	223.935	-37.5526	-198.492	140.123	245.411	-27.412	-87.36	219.904	218.694	102.75	12.7525	27.9002	-21.4317	69.5689	73.4185	34.3003	1.26136	115.105	79.6673	88.6627
483147	Vitis_labrusca	483147a.jpg	a	1	8	8	T	64.9232	140.475	-95.6332	-314.219	-159.573	-98.4857	41.79	-192.941	-236.697	-134.187	78.2407	-241.04	-190.657	119.5	191.139	-64.7919	-209.1	144.615	219.296	-61.2766	-98.4503	233.787	224.781	75.3204	15.8	32.7448	-14.7275	95.3756	68.7169	34.6416	3.04202	138.973	97.109	91.5083
483148	Vitis_labrusca	483148a.jpg	a	9	1	9	N	32.5213	103.786	-100.16	-267.851	-184.252	-88.4025	57.6511	-232.857	-241.983	-57.6782	124.578	-250.517	-167.899	136.366	227.669	-31.4983	-162.568	171.692	239.067	-1.64746	-66.6635	212.696	209.462	124.111	-27.2592	-50.7269	-86.4636	61.5988	88.706	-22.648	-51.9008	130.757	109.496	62.8209
483148	Vitis_labrusca	483148a.jpg	a	8	2	9	N	53.7227	77.7468	-107.725	-272.903	-150.335	-78.3068	59.0275	-140.506	-290.53	-89.8186	125.811	-205.446	-211.093	137.095	217.023	-43.4967	-214.522	157.61	238.426	-28.9167	-68.5633	244.355	263.791	99.1037	-11.0395	-50.4412	-72.0387	40.2231	88.8515	-11.74	-14.0819	99.4223	93.2765	66.0189
483148	Vitis_labrusca	483148a.jpg	a	7	3	9	C	23.8356	84.2833	-136.55	-302.249	-135.335	-75.0634	47.0294	-157.166	-230.645	-79.3995	127.439	-276.23	-192.428	128.986	230.887	-45.7429	-195.949	158.707	240.178	-25.014	-54.4446	264.958	223.429	141.157	-19.7925	-41.9016	-47.145	53.3099	72.0373	-1.65716	-14.6387	105.073	62.0914	67.9502
483148	Vitis_labrusca	483148a.jpg	a	6	4	9	T	33.2924	95.2661	-85.1204	-335.807	-174.776	-91.3964	54.4454	-223.422	-238.984	-97.8172	82.4361	-242.204	-180.558	140.792	196.773	-45.3191	-169.541	172.408	223.438	-53.7557	-39.9907	233.347	210.452	155.743	-8.19463	-26.2477	-25.5668	70.1092	69.5153	31.0613	-6.32152	115.906	58.7008	101.335
483148	Vitis_labrusca	483148a.jpg	a	5	5	9	T	17.5518	60.2958	-139.759	-309.244	-128.913	-67.4851	59.1597	-147.69	-270.914	-92.6739	135.37	-262.218	-192.399	156.325	238.962	-37.0803	-193.791	173.319	254.494	-23.0187	-25.7332	225.713	180.865	138.557	-9.84744	-30.1164	-44.3462	49.8028	69.9186	5.21715	-9.05619	92.5013	58.4376	67.7968
483148	Vitis_labrusca	483148a.jpg	a	4	6	9	T	32.7512	72.2129	-112.023	-311.607	-144.601	-58.7234	78.6361	-201.593	-298.726	-61.9765	145.205	-234.04	-166.298	128.146	203.862	-38.0238	-208.47	166.978	248.098	-38.4797	-46.1403	233.294	202.549	134.278	-6.84663	-19.9507	-57.6612	54.9475	69.4844	3.8455	-5.94362	104.123	66.1241	66.5685
483148	Vitis_labrusca	483148a.jpg	a	3	7	9	T	35.7769	86.7362	-167.482	-313.354	-150.957	-68.6865	53.1786	-126.43	-289.854	-79.5171	184.356	-258.369	-177.127	126.569	213.733	-39.6066	-189.168	144.304	235.241	-34.2227	-63.4624	221.174	209.422	119.413	-11.5994	-24.4059	-27.1504	57.2203	74.3122	11.9924	2.18929	103.549	68.5907	73.6336
483148	Vitis_labrusca	483148a.jpg	a	2	8	9	T	41.5126	99.2178	-106.021	-351.158	-114.147	-45.215	57.0277	-135.409	-290.166	-79.087	131.622	-261.367	-187.413	124.273	175.216	-38.8362	-204.691	144.552	241.018	-74.8255	-88.3648	235.126	216.704	95.8214	1.47429	-9.59029	-22.5064	74.834	65.734	19.692	3.8575	116.363	79.1438	85.6092
483148	Vitis_labrusca	483148a.jpg	a	1	9	9	T	58.0982	129.004	-162.4	-358.674	-111.249	-49.0222	40.1923	-123.063	-263.13	-104.581	119.23	-260.354	-188.966	101.255	209.947	-47.3262	-196.838	122.507	237.484	-49.7373	-68.7357	209.806	211.254	98.3895	-18.4362	-5.2054	-23.752	86.778	69.0149	31.4356	4.59308	134.058	83.6944	84.7311
483149	Vitis_labrusca	483149b.jpg	b	12	1	12	N	26.4916	95.0714	-145.164	-242.727	-169.171	-68.3606	72.5542	-223.542	-202.039	-38.6605	99.494	-243.66	-201.28	104.735	268.908	-53.9158	-206.304	133.267	277.01	-24.4339	-92.2746	217.523	196.677	113.998	5.25449	8.20944	-70.4862	64.3829	102.277	-21.3927	-57.3515	121.761	95.406	57.744
483149	Vitis_labrusca	483149b.jpg	b	11	2	12	C	28.0551	68.527	-107.627	-308.663	-212.799	-99.4949	69.4313	-213.707	-244.74	-85.4486	112.421	-223.151	-189.517	157.341	235.613	-21.2976	-161.628	176.551	241.159	-5.38858	-36.5204	219.346	198.746	117.664	-22.044	-27.9258	-45.6414	62.4888	60.1863	14.5562	-19.8845	111.484	94.7902	57.1182
483149	Vitis_labrusca	483149b.jpg	b	9	4	12	C	41.4167	36.377	-136.645	-345.899	-178.986	-41.8309	81.9835	-176.898	-303.576	-43.2278	141.769	-213.718	-174.67	149.687	201.001	4.27949	-156.47	172.482	236.982	35.6748	-43.4144	194.131	179.772	131.53	-7.51791	-47.3168	-28.648	34.1973	62.2731	-22.8326	-6.90509	85.6137	91.6348	47.7511
483149	Vitis_labrusca	483149b.jpg	b	8	5	12	C	38.8032	79.0664	-189.213	-291.348	-142.176	-65.8271	66.8927	-160.552	-226	-97.231	114.914	-239.692	-203.65	99.2068	231.137	-53.8595	-216.967	133.719	259.742	-34.4351	-88.8786	254.136	219.656	120.485	-7.79193	-20.7672	-26.0733	63.1683	79.6117	17.0272	5.74629	119.972	84.2487	76.9304
483149	Vitis_labrusca	483149a.jpg	a	7	6	12	C	22.9316	64.5393	-72.9873	-333.624	-164.674	-83.076	76.3497	-171.942	-290.334	-79.0417	125.472	-223.483	-179.14	168.329	220.463	-48.2473	-180.423	208.522	247.879	-24.8402	-20.2999	208.807	167.67	118.247	-23.1265	-30.2751	-41.1976	56.8584	56.9604	6.88341	-5.40072	95.0174	59.8585	67.3274
483149	Vitis_labrusca	483149a.jpg	a	6	7	12	T	29.0168	65.3829	-180.269	-232.994	-177.519	-50.2276	35.0008	-212.39	-223.956	2.78065	149.91	-304.725	-171.565	79.6667	249.477	-14.9981	-183.673	99.6552	274.312	13.0406	-80.8354	210.43	176.026	162.096	-8.31535	-30.0371	-31.8886	42.9849	63.6166	20.365	8.84208	79.9856	71.8192	68.9842
483149	Vitis_labrusca	483149a.jpg	a	5	8	12	T	25.1628	56.621	-97.7168	-329.213	-213.937	-97.3735	76.4808	-207.018	-284.368	-74.9256	124.561	-235.448	-162.447	160.451	222.505	-11.8983	-156.625	183.265	220.139	11.3159	-12.0883	211.331	157.002	129.316	-8.43058	-13.4657	-27.3337	55.7137	55.8272	10.1206	7.64746	90.3886	73.6204	60.82
483149	Vitis_labrusca	483149a.jpg	a	4	9	12	T	30.1175	71.9505	-143.221	-314.787	-196.607	-86.4967	74.0703	-215.002	-255.16	-82.7776	121.253	-256.533	-174.009	146.322	219.616	-7.75725	-177.049	167.37	244.659	4.81291	-44.5786	207.275	191.05	118.114	-0.344403	-2.28273	-32.9177	57.1161	72.1119	14.2705	-7.22693	104.876	78.2358	73.5287
483149	Vitis_labrusca	483149a.jpg	a	3	10	12	T	38.0949	85.4557	-130.58	-321.338	-194.299	-99.8813	76.5122	-178.005	-275.901	-89.3944	131.66	-236.174	-180.408	133.151	212.959	-37.913	-191.03	156.399	230.294	-32.8021	-75.2751	222.871	213.558	87.8804	9.88783	14.9595	-29.077	72.5613	73.3187	29.8915	-3.70866	116.469	93.994	75.8702
483149	Vitis_labrusca	483149a.jpg	a	2	11	12	T	56.3711	108.977	-143.596	-328.548	-180.53	-79.4494	54.3301	-192.312	-262.377	-79.2779	117.535	-260.942	-188.659	104.917	207.012	-24.0478	-199.334	131.521	230.566	-27.6069	-75.6309	213.195	221.419	96.4337	13.4971	22.3875	-23.1037	73.9024	75.5175	33.9088	8.92426	119.146	88.0585	87.7949
483149	Vitis_labrusca	483149a.jpg	a	1	12	12	T	65.816	151.807	-145.351	-336.073	-158.1	-114.598	25.5554	-171.389	-235.322	-121.969	90.085	-232.032	-173.977	80.7902	179.542	-65.8958	-188.076	108.177	211.191	-66.668	-93.609	202.666	225.872	68.373	26.6944	65.0471	-15.8401	101.134	81.2093	53.2187	3.40852	160.802	100.9	116.611
483150	Vitis_labrusca	483150c.jpg	c	12	1	12	N	-0.356315	49.8134	-23.3041	-278.239	-213.226	-122.459	99.943	-194.499	-249.314	-98.9103	146.429	-175.828	-171.448	200.657	188.981	-46.7828	-164.793	218.367	201.389	-35.2775	38.2483	232.888	183.416	113.661	-31.5359	-20.4992	-83.4557	50.1325	37.8139	-11.8464	-21.7217	80.9056	62.9349	37.9166
483150	Vitis_labrusca	483150c.jpg	c	11	2	12	N	14.9496	61.3978	-123.444	-266.853	-206.163	-91.7161	79.5044	-221.337	-223.687	-88.4698	118.32	-228.97	-161.806	170.401	252.605	-43.4142	-157.816	183.588	262.817	-30.054	9.06951	205.059	82.3633	189.05	-10.7009	-23.3725	-40.5215	41.17	56.2953	7.76181	-9.71338	75.0293	57.9291	60.7303
483150	Vitis_labrusca	483150c.jpg	c	10	3	12	C	19.6349	36.3131	-115.729	-285.771	-195.472	-87.3656	102.762	-213.663	-281.662	-64.6591	130.378	-224.161	-163.984	169.326	227.619	8.97308	-168.653	179.721	228.449	18.7146	43.6564	205.332	130.522	157.945	-14.3179	-34.1087	-35.7015	34.3609	52.7717	-5.01703	-1.77846	63.1299	41.5038	40.9303
483150	Vitis_labrusca	483150c.jpg	c	9	4	12	C	10.9013	34.6382	-120.759	-289.375	-133.822	-79.5334	39.796	-146.975	-279.903	-59.7422	149.509	-257.516	-155.324	181.425	249.784	-12.8702	-151.934	190.901	253.173	-3.3938	-18.3054	219.752	136.137	177.418	-19.6923	-65.4767	-38.5656	23.5237	55.1164	-10.1134	-11.2062	57.014	35.0941	40.3237
483150	Vitis_labrusca	483150b.jpg	b	8	5	12	C	19.0579	57.1003	-94.9267	-302.732	-154.797	-56.583	86.4005	-149.124	-283.101	-74.1749	143.493	-239.221	-202.736	159.681	233.874	-51.3478	-204.073	176.584	253.195	-40.2516	-26.8747	248.009	167.982	123.099	-7.11973	-15.1336	-43.8284	45.7467	66.9162	-10.3395	3.09727	70.7206	43.4401	57.9662
483150	Vitis_labrusca	483150b.jpg	b	7	6	12	T	20.6352	44.4747	-138.884	-296.739	-239.19	-42.775	132.042	-199.609	-274.049	-30.4142	154.916	-210.845	-164.298	140.379	245.896	-18.8625	-165.099	159.381	250.03	-5.91019	-61.8205	189.289	170.322	114.883	-0.857626	-3.28402	-49.3334	45.2071	66.1019	-4.98458	-5.03928	74.7333	58.6286	45.0767
483150	Vitis_labrusca	483150a.jpg	a	6	7	12	T	17.504	40.1677	-99.6188	-287.418	-244.034	-91.3738	104.806	-206.134	-272.555	-80.4756	138.403	-224.16	-157.79	171.541	217.531	2.47702	-152.79	189.183	224.092	15.2788	0.292436	218.223	157.002	126.6	-11.3437	-46.719	-29.7803	40.3153	47.0622	4.1688	1.47383	77.9624	59.7442	50.3637
483150	Vitis_labrusca	483150a.jpg	a	5	8	12	T	13.8138	48.625	-153.295	-246.265	-196.689	-75.8785	103.449	-238.415	-245.648	-58.0489	128.194	-249.645	-174.272	143.567	245.625	-9.17782	-175.897	154.567	263.642	0.470147	-23.3255	208.544	176.22	161.468	-17.6037	-29.6807	-40.5948	41.6515	49.832	8.37915	-9.55131	82.386	56.1012	57.4533
483150	Vitis_labrusca	483150a.jpg	a	4	9	12	T	27.9855	58.0402	-79.1118	-313.523	-179.06	-81.3253	84.692	-193.052	-291.651	-78.1329	125.406	-212.223	-189.835	166.674	221.084	-25.9493	-194.09	187.707	233.296	-19.564	-28.4733	238.389	186.649	113.07	-9.66257	-31.5564	-40.8478	54.6632	57.6979	-1.15079	3.26381	82.684	72.6563	55.2511
483150	Vitis_labrusca	483150a.jpg	a	3	10	12	T	23.4186	68.2372	-134.276	-311.985	-202.026	-66.4218	89.852	-214.804	-252.896	-51.7308	133.036	-242.549	-172.713	145.742	230.267	-20.6388	-181.421	156.445	251.68	-16.6108	-64.0054	211.061	203.74	124.232	-12.6646	-16.7779	-38.4757	53.1392	63.2699	17.0662	-13.4084	98.328	76.6227	67.2672
483150	Vitis_labrusca	483150a.jpg	a	2	11	12	T	38.844	90.8371	-105.051	-320.799	-204.042	-69.3492	97.4139	-193.375	-260.64	-86.0922	130.829	-218.362	-177.012	153.197	215.047	-49.0556	-192.987	165.026	233.41	-52.3671	-82.2684	220.795	216.529	93.8402	-1.8677	6.25181	-45.0854	60.1685	73.5682	9.90464	-18.455	117.467	81.7675	71.9121
483150	Vitis_labrusca	483150a.jpg	a	1	12	12	T	49.1012	111.215	-151.783	-313.182	-121.518	-51.2756	73.6349	-189.019	-270.641	-88.3553	146.218	-270.141	-181.571	132.629	213.841	-29.5828	-194.298	143.713	234.943	-23.3426	-101.5	234.327	183.577	55.4148	12.1693	1.48663	-31.6596	61.1458	78.0687	24.214	-23.3832	135.404	84.8015	65.3498
483151	Vitis_labrusca	483151d.jpg	d	13	1	13	N	32.8331	56.3035	-145.637	-259.523	-182.72	-77.6206	61.9251	-165.464	-241.601	-70.0433	116.407	-257.438	-200.23	139.478	261.712	-30.5699	-201.577	156.178	271.947	-18.5387	-74.3348	217.986	206.026	131.903	-5.45011	-38.6707	-50.6662	49.569	78.1566	8.41292	-22.7257	92.1629	95.9335	65.875
483151	Vitis_labrusca	483151d.jpg	d	12	2	13	C	42.3882	67.851	-132.919	-291.628	-160.722	-102.788	35.5348	-167.098	-254.206	-124.327	117.486	-260.152	-199.151	153.742	217.967	-23.8011	-194.539	166.71	230.792	-8.27512	-29.9422	234.177	215.883	144.936	-17.0911	-22.3873	-37.1173	65.0801	65.1532	8.62641	0.565264	99.1576	99.9185	60.1757
483151	Vitis_labrusca	483151d.jpg	d	11	3	13	C	17.3426	56.1608	-104.301	-309.482	-138.485	-27.1022	65.3926	-151.41	-244.918	-40.5326	85.5012	-285.959	-193.142	140.375	255.533	-40.5262	-194.363	154.963	264.581	-29.6074	-88.1655	228.943	193.544	142.436	2.3312	-54.2606	-40.4384	42.0711	62.1585	19.5635	-33.2596	90.9661	90.6878	63.4027
483151	Vitis_labrusca	483151c.jpg	c	10	4	13	C	34.7771	57.5186	-191.457	-308.563	-140.822	-58.2156	69.3563	-168.828	-281.863	-94.2231	173.114	-208.272	-191.947	137.872	219.821	-22.7035	-194.525	157.389	234.437	-17.7183	-62.1272	213.377	224.483	118.283	-9.1887	-25.5572	-31.7842	51.4148	55.6365	24.4038	2.33397	85.4167	89.7547	58.4057
483151	Vitis_labrusca	483151c.jpg	c	9	5	13	C	11.3656	72.2928	-153.105	-317.545	-155.589	-61.4612	54.7185	-196.544	-219.374	-44.9762	154.546	-277.841	-184.668	144.566	244.664	-29.0838	-182.922	153.202	252.295	-15.0452	-71.9765	217.375	183.558	117.797	-14.2388	-1.03544	-43.6016	62.7261	60.5393	7.22457	-23.8143	107.267	87.6025	61.0819
483151	Vitis_labrusca	483151b.jpg	b	8	6	13	T	17.7081	39.4103	-118.912	-341.081	-194.198	-63.9452	97.6156	-183.872	-280.224	-62.8306	161.475	-221.256	-164.727	171.443	221.731	-9.23994	-155.394	187.639	228.584	1.28138	-14.0796	207.86	155.25	114.901	-8.21232	-13.6908	-45.3638	43.5561	48.6155	-4.29245	-22.0667	93.7489	72.1976	40.3686
483151	Vitis_labrusca	483151b.jpg	b	7	7	13	T	17.9714	49.5835	-178.925	-299.96	-215.316	-50.5757	115.781	-235.712	-241.5	-12.8051	134.969	-237.406	-166.629	118.627	235.413	6.62339	-168.084	134.147	241.3	24.7592	-41.4713	192.869	172.188	140.16	-6.20312	-20.1278	-32.9992	38.3004	53.4861	9.91787	-14.4018	84.0037	94.42	57.5952
483151	Vitis_labrusca	483151a.jpg	a	6	8	13	T	21.5127	46.9815	-94.4483	-310.794	-195.052	-91.7917	85.4863	-200.29	-280.387	-93.453	120.825	-232.423	-168.162	176.547	224.047	-13.829	-164.562	192.739	232.659	-2.39199	-15.6088	223.952	161.99	127.417	-9.72435	-22.5421	-43.7733	48.1454	60.4477	-1.73032	-10.3533	100.191	75.1046	53.2729
483151	Vitis_labrusca	483151a.jpg	a	5	9	13	T	26.2386	65.0118	-152.463	-329.244	-159.742	-70.8673	66.0946	-136.944	-303.963	-76.1451	159.827	-275.717	-150.574	143.75	215.303	-8.44443	-157.917	163.588	233.68	-0.521213	-30.4224	207.661	178.199	136.583	-11.7916	-34.9246	-42.0418	46.4689	63.4394	9.61867	-5.36202	96.1836	71.4962	63.9425
483151	Vitis_labrusca	483151a.jpg	a	4	10	13	T	34.4728	70.3624	-129.604	-340.205	-148.902	-52.7133	53.2619	-145.74	-251.323	-26.5995	117.801	-273.902	-186.038	109.228	232.329	-27.3782	-204.895	126.456	253.119	-27.3443	-54.4511	238.103	214.422	129.103	-12.0235	-41.1142	-53.7724	62.7653	59.2643	21.7632	-11.4813	107.159	87.82	70.0573
483151	Vitis_labrusca	483151a.jpg	a	3	11	13	T	36.213	83.3477	-148.75	-377.449	-190.761	-82.2202	68.5513	-186.753	-277.126	-83.2306	112.777	-196.193	-155.599	138.65	220.413	-24.0319	-165.015	151.739	236.382	-13.3085	-55.8547	213.457	181.995	102.653	4.50754	-7.45299	-23.9894	62.9595	68.9047	30.4681	-9.31164	114.772	96.6639	72.592
483151	Vitis_labrusca	483151a.jpg	a	2	12	13	T	50.9836	109.172	-143.454	-334.812	-159.426	-66.8887	69.2664	-174.42	-242.726	-89.5336	106.824	-263.055	-175.311	123.825	209.777	-41.6299	-197.492	133.738	240.737	-40.8307	-103.566	224.813	218.804	88.7198	1.41843	-1.72967	-29.2497	78.5037	63.2942	38.4736	-19.7579	135.466	109.879	80.1886
483151	Vitis_labrusca	483151a.jpg	a	1	13	13	T	42.7179	130.505	-117.377	-385.116	-99.887	-32.2263	51.5436	-106.423	-280.818	-113.1	86.357	-300.475	-137.885	122.717	182.192	-21.4535	-171.407	125.447	213.894	-46.5313	-85.4548	214.056	202.01	83.7891	-13.8074	-11.1161	-34.0076	86.1374	63.8281	44.4259	-8.01988	129.013	106.122	80.3499
483152	Vitis_labrusca	483152b.jpg	b	11	1	11	C	28.7298	89.537	-119.405	-258.055	-174.238	-101.168	64.5933	-204.19	-236.743	-94.5827	115.014	-247.987	-198.574	149.638	235.939	-38.4762	-207.48	158.406	244.178	-37.2338	-58.9685	229.672	235.856	124.139	-10.5369	-13.2865	-57.6424	58.818	62.2803	17.9164	-28.5506	106.179	105.548	60.6738
483152	Vitis_labrusca	483152b.jpg	b	9	3	11	C	32.4756	90.2575	-143.26	-298.954	-208.737	-105.61	65.4338	-196.804	-233.385	-100.995	102.537	-241.178	-168.897	137.817	237.671	-29.5038	-177.815	146.161	245.609	-21.758	-66.377	247.933	225.484	128.288	-7.88405	-3.36367	-30.2834	56.9085	60.9949	17.3618	0.439642	100.061	65.9936	73.3774
483152	Vitis_labrusca	483152b.jpg	b	8	4	11	C	37.6144	94.6976	-75.7595	-219.964	-164.541	-123.125	56.6753	-221.028	-242.519	-124.394	80.8312	-228.869	-208.607	146.832	219.84	-72.7057	-211.891	157.744	230.435	-70.5871	-74.7915	251.822	234.361	141.203	1.5892	-0.654433	-31.3587	62.1737	68.6546	11.1037	0.21539	113.663	79.2516	82.0885
483152	Vitis_labrusca	483152a.jpg	a	7	5	11	T	27.4998	66.2115	-165.038	-304.384	-203.747	-33.7167	84.4433	-217.79	-237.923	-5.7097	140.899	-233.408	-178.287	98.5707	254.591	-26.8747	-191.513	104.377	263.723	-17.2408	-68.7786	222.738	185.945	132.87	-1.79689	-6.83517	-30.6291	48.883	59.2745	12.8255	-9.65798	96.167	70.9954	63.3177
483152	Vitis_labrusca	483152a.jpg	a	6	6	11	T	21.0033	59.5653	-98.6828	-307.805	-214.052	-102.06	88.3372	-198.121	-275.913	-69.8525	167.139	-229.548	-172.27	177.031	220.517	-25.4663	-167.367	190.518	226.646	-12.4255	-24.0334	210.588	154.193	101.369	-3.51378	-7.86778	-38.5148	56.2185	54.6663	7.07059	-9.31514	98.351	71.1596	52.4347
483152	Vitis_labrusca	483152a.jpg	a	5	7	11	T	21.2618	59.8582	-122.925	-292.585	-232.787	-69.0922	92.4959	-210.086	-265.317	-33.3406	162.705	-239.107	-171.244	146.807	234.084	-10.7248	-169.73	165.847	242.041	-1.48239	-53.4531	184.16	198.131	107.986	-5.16161	-3.62969	-50.3756	46.8383	68.2781	0.549969	-25.7072	90.1262	77.7034	57.8737
483152	Vitis_labrusca	483152a.jpg	a	4	8	11	T	32.9888	81.0088	-130.997	-313.854	-213.129	-77.2817	87.5198	-201.301	-261.587	-74.6057	127.688	-212.299	-172.026	147.067	235.315	-26.586	-176.209	162.287	250.535	-22.4037	-83.548	210.918	218.466	96.5919	-8.37041	-9.05522	-43.1096	58.7131	66.341	14.6222	-16.8886	101.679	87.0113	64.4996
483152	Vitis_labrusca	483152a.jpg	a	3	9	11	T	43.1999	91.9403	-143.031	-331.14	-184.293	-79.5878	79.016	-172.517	-256.981	-71.7042	130.213	-236.7	-188.367	130.416	217.881	-38.0636	-195.422	142.518	233.406	-35.4989	-98.9656	228.74	221.19	81.403	8.64831	19.1091	-34.892	61.8171	77.4089	23.5256	-8.31148	112.169	99.2992	73.5738
483152	Vitis_labrusca	483152a.jpg	a	2	10	11	T	50.6124	117.727	-173.837	-349.213	-171.878	-81.9745	79.4237	-187.128	-222.579	-42.953	122.644	-230.122	-188.657	118.954	229.193	-35.6395	-193.187	129.739	235.125	-26.4888	-96.3845	200.336	211.32	74.7797	17.1642	13.6318	-49.3158	77.8461	76.4952	28.3544	-23.9437	124.898	97.8055	67.2527
483152	Vitis_labrusca	483152a.jpg	a	1	11	11	T	56.4268	116.712	-122.851	-315.316	-155.658	-84.9564	33.8243	-182.459	-188.194	-119.973	44.7719	-269.298	-201.705	112.817	196.534	-55.6321	-204.135	132.114	214.619	-43.5554	-123.406	215.433	236.199	78.3033	43.2365	47.9415	-34.0254	104.555	118.016	52.8404	-21.9868	122.658	108.332	87.8162
[truncated: 2,102 more rows]

## Sheet: vitis_vinifera
id	genotype	x1	y1	x2	y2	x3	y3	x4	y4	x5	y5	x6	y6	x7	y7	x8	y8	x9	y9	x10	y10	x11	y11	x12	y12	x13	y13	x14	y14	x15	y15	x16	y16	x17	y17
[truncated: 9,478 more rows]
