# Supplementary material for: Latent developmental and evolutionary shapes embedded within the grapevine leaf
Source: New Phytol. 2015 Nov 18;210(1):343–55. doi: 10.1111/nph.13754 (PMC5063178; doi:10.1111/nph.13754)
Supplement: Supplementary file 3 — Table S2 Correlation between traits [file NPH-210-343-s003.xlsx]

## Sheet: rho_pval.txt
Supporting Information Table S2 Correlation between traits. P-value ('p_value'), Benjamini-Hochberg adjusted P-value ('BH'), and Spearman's rho ('rho') provided for the correaltion between each of two traits ('Trait1' and 'Trait2'). Missing data is indicated 'NA' (not available).
Trait1	Trait2	p_value	BH	rho
PC1	PC1	NA	NA	1
PC1	PC2	0.593563	0.777286	-0.0179127
PC1	BERRYLENGTH_2008_TR	0.584311	0.772126	-0.0209089
PC1	BERRYSIZE_2008_TR	0.651676	0.814963	-0.0172534
PC1	BERRYWIDTH_2008	0.917837	0.951793	-0.0039429
PC1	BERRYWT_2006	0.142311	0.328461	-0.126476
PC1	BERRYWT_2007_TR	0.119053	0.293144	0.144279
PC1	BERRYWT_2009_TR	0.245362	0.469983	0.0444777
PC1	BLOOMDATE_1993	0.128347	0.308025	-0.093297
PC1	BLOOMDATE_1994	0.919787	0.952392	0.00745415
PC1	BLOOMDATE_1996	0.529301	0.731844	0.0243999
PC1	BLOOMDATE_2006	0.375965	0.602686	-0.0765135
PC1	BLOOMDATE_2007	0.500018	0.709793	0.0618984
PC1	BLOOMDATE_2009	0.167407	0.36325	-0.0467403
PC1	BRIX715_1993_TR	0.0151224	0.0655696	0.14855
PC1	BRIX815_1992	0.379923	0.60626	0.0635515
PC1	BRIX815_1993_TR	0.0898987	0.246999	0.112826
PC1	BRIX915_1993	0.707876	0.844521	-0.0320639
PC1	BUDBURDATE_1992	0.327132	0.558985	-0.0596373
PC1	BUDBURDATE_1993	0.559342	0.754582	-0.0356178
PC1	BUDBURDATE_1996	0.500052	0.709793	0.0257353
PC1	BUDBURDATE_2006	0.452049	0.6719	-0.0652599
PC1	BUDBURDATE_2007	0.546863	0.745357	0.0553018
PC1	BUDBURDATE_2009	0.237591	0.457668	-0.0399444
PC1	CLUST1NODE_2006	0.146922	0.334737	-0.125044
PC1	CLUST1NODE_2007	0.599355	0.78085	0.0484345
PC1	CLUSTDENS_2008	0.00155727	0.0103631	0.121908
PC1	CLUSTDENS_2009	0.0428428	0.144458	0.0721666
PC1	CLUSTLEN1_2007	0.617857	0.794073	0.0463957
PC1	CLUSTLEN1_2009	0.216686	0.431785	-0.0440016
PC1	CLUSTSIZE_1992	0.0886022	0.245069	-0.122586
PC1	CLUSTWID1_2007	0.526959	0.73006	0.0588163
PC1	CLUSTWID1_2009	0.106715	0.27344	-0.0573636
PC1	CLUSTWT_2009_TR	0.898874	0.945555	-0.00497888
PC1	CNTSHOOT_2006	0.886858	0.941481	0.0123137
PC1	CNTSHOOT_2007	0.587144	0.774394	-0.050274
PC1	FIRMNESS_2009	0.126522	0.304845	-0.0541345
PC1	FLAVOR_2009	0.000140135	0.00126669	0.134734
PC1	FLOWERSEX_1996	0.148836	0.33661	-0.0599164
PC1	FLOWERSEX_2009	0.136984	0.320103	-0.0508998
PC1	FLOWERSEX_2010	0.125643	0.303975	-0.0529471
PC1	Predicted_leaf_number	0	0	-0.303639
PC1	LBRIX1_2006	0.964324	0.980579	0.00388566
PC1	LBRIX1_2007	0.012343	0.0563354	-0.230675
PC1	LBRIX1_2009	0.0658248	0.197902	-0.0656506
PC1	LEAF_HAIR_1992	0.00533927	0.0289384	0.170044
PC1	LEAF_HAIR_1993	0.0673501	0.201832	0.112126
PC1	LEAF_SIZE_1992	0.0152064	0.0657052	-0.148152
PC1	LEAF_SIZE_1993	0.00152279	0.010158	-0.193096
PC1	LEAFDATE_1996	0.0164876	0.0701733	0.0919311
PC1	LEAFDATE_2007	0.719129	0.851358	0.033167
PC1	NAKEDVEIN_2009	0.0111327	0.0520965	-0.086677
PC1	NONCTSHOOT_2006_TR	0.734511	0.861903	-0.0294553
PC1	NONCTSHOOT_2007_TR	0.334356	0.56541	0.0896454
PC1	PEDLENGTH_2009_TR	0.0124672	0.0567156	0.089602
PC1	PEDUNCLEN2_1992	0.686536	0.836065	-0.0294654
PC1	PEDUNCLEN2_1993	0.688546	0.836065	0.0252208
PC1	PETSINMALF_2009	0	0	0.446667
PC1	Predicted_plastochron	0	0	0.31478
PC1	SEEDLESS_1993	0.532632	0.734619	-0.0404734
PC1	SEEDNUM_2006	0.00339408	0.019997	0.252287
PC1	SEEDNUM_2007_TR	0.786298	0.890239	0.0253331
PC1	SEEDNUM_2009	0.256897	0.482988	0.0413124
PC1	SEEDWT_2009_TR	0.0732552	0.213396	-0.0654895
PC1	SHOOT_HAIR_1993	0.00206435	0.0132606	0.186365
PC1	SHOOTINTEN_1996	0.845129	0.920154	-0.00747153
PC1	SHOOTNODE_2007	0.465193	0.68266	-0.0675853
PC1	SKINCOLOR_2008	0.0634296	0.192158	-0.0709607
PC1	SKINCOLOR_2009	0.95805	0.976268	-0.00187323
PC1	TIPANTHOCY_2009	0.00645297	0.0337868	0.0979557
PC1	TITRACID1_2006_TR	0.42214	0.642484	-0.0693896
PC1	TITRACID1_2007_TR	0.685722	0.836065	0.0376401
PC1	TITRACID1_2009_TR	0.0812127	0.22903	-0.0619586
PC1	VERAISON_1992	0.0800027	0.22687	-0.121376
PC1	VERAISON_1993	0.000402507	0.00320045	-0.220372
PC2	PC1	0.593563	0.777286	-0.0179127
PC2	PC2	NA	NA	1
PC2	BERRYLENGTH_2008_TR	0.366651	0.596749	0.0344952
PC2	BERRYSIZE_2008_TR	0.353698	0.584527	0.0354374
PC2	BERRYWIDTH_2008	0.311836	0.540909	0.0386424
PC2	BERRYWT_2006	0.975769	0.985715	0.00262881
PC2	BERRYWT_2007_TR	0.975358	0.985658	0.00287419
PC2	BERRYWT_2009_TR	0.0175855	0.0740511	0.0907596
PC2	BLOOMDATE_1993	0.880271	0.939865	-0.00926138
PC2	BLOOMDATE_1994	0.902444	0.947032	-0.00907314
PC2	BLOOMDATE_1996	0.0330891	0.120911	0.0825267
PC2	BLOOMDATE_2006	0.0897207	0.246839	0.146072
PC2	BLOOMDATE_2007	0.937829	0.963522	0.00716514
PC2	BLOOMDATE_2009	0.0361386	0.127914	0.070889
PC2	BRIX715_1993_TR	0.921638	0.953952	-0.00604851
PC2	BRIX815_1992	0.553885	0.75234	-0.0428683
PC2	BRIX815_1993_TR	0.743728	0.864304	-0.0218163
PC2	BRIX915_1993	0.24556	0.469983	-0.0991443
PC2	BUDBURDATE_1992	0.364473	0.5939	-0.0551997
PC2	BUDBURDATE_1993	0.191796	0.399274	0.0795324
PC2	BUDBURDATE_1996	0.00140329	0.00942889	0.121451
PC2	BUDBURDATE_2006	0.171206	0.367946	0.118454
PC2	BUDBURDATE_2007	0.739316	0.862743	-0.030561
PC2	BUDBURDATE_2009	0.230559	0.449811	0.040549
PC2	CLUST1NODE_2006	0.411727	0.634699	0.0709541
PC2	CLUST1NODE_2007	0.199554	0.408379	0.117931
PC2	CLUSTDENS_2008	0.32961	0.560802	-0.0376925
PC2	CLUSTDENS_2009	0.306873	0.536397	-0.0364461
PC2	CLUSTLEN1_2007	0.697968	0.840287	0.0360969
PC2	CLUSTLEN1_2009	0.0986595	0.260247	0.058796
PC2	CLUSTSIZE_1992	0.0732853	0.213396	0.128886
PC2	CLUSTWID1_2007	0.612853	0.791744	0.0470567
PC2	CLUSTWID1_2009	0.394686	0.620754	0.0302852
PC2	CLUSTWT_2009_TR	0.467655	0.683023	0.0284492
PC2	CNTSHOOT_2006	0.320638	0.5506	0.0857965
PC2	CNTSHOOT_2007	0.150342	0.339185	-0.132668
PC2	FIRMNESS_2009	0.454981	0.674081	0.0264852
PC2	FLAVOR_2009	0.315909	0.545517	-0.0356365
PC2	FLOWERSEX_1996	0.247417	0.471878	-0.0480201
PC2	FLOWERSEX_2009	7e-05	0.000671751	-0.135561
PC2	FLOWERSEX_2010	0.000123126	0.00112393	-0.132259
PC2	Predicted_leaf_number	8.88e-16	2.44e-14	0.265044
PC2	LBRIX1_2006	0.605255	0.785797	-0.0448789
PC2	LBRIX1_2007	0.870703	0.933978	0.0152102
PC2	LBRIX1_2009	0.531867	0.733929	-0.0223314
PC2	LEAF_HAIR_1992	0.946769	0.970193	0.00410521
PC2	LEAF_HAIR_1993	0.917238	0.951793	-0.00638931
PC2	LEAF_SIZE_1992	0.00249301	0.0154768	-0.184012
PC2	LEAF_SIZE_1993	0.295068	0.525229	-0.0643149
PC2	LEAFDATE_1996	0.000831462	0.00607186	0.127873
PC2	LEAFDATE_2007	0.808848	0.902219	-0.0223143
PC2	NAKEDVEIN_2009	0.981753	0.987805	-0.000782398
PC2	NONCTSHOOT_2006_TR	0.435909	0.655636	0.0676078
PC2	NONCTSHOOT_2007_TR	0.0536026	0.171171	0.178146
PC2	PEDLENGTH_2009_TR	0.14283	0.329197	0.0526168
PC2	PEDUNCLEN2_1992	0.371324	0.598982	-0.0652187
PC2	PEDUNCLEN2_1993	0.19743	0.406128	-0.0809799
PC2	PETSINMALF_2009	2.22e-15	5.92e-14	-0.264506
PC2	Predicted_plastochron	2.49e-10	4.86e-09	-0.210035
PC2	SEEDLESS_1993	0.0443757	0.148186	0.129907
PC2	SEEDNUM_2006	0.588932	0.774966	-0.0472773
PC2	SEEDNUM_2007_TR	0.215708	0.431453	0.115311
PC2	SEEDNUM_2009	0.303746	0.534629	-0.0374775
PC2	SEEDWT_2009_TR	0.239309	0.459891	-0.0430482
PC2	SHOOT_HAIR_1993	0.290399	0.521388	0.0644543
PC2	SHOOTINTEN_1996	0.956062	0.975755	-0.00210744
PC2	SHOOTNODE_2007	0.12168	0.2975	-0.142662
PC2	SKINCOLOR_2008	0.614626	0.792558	-0.0192705
PC2	SKINCOLOR_2009	0.314491	0.543408	-0.0358088
PC2	TIPANTHOCY_2009	0.379423	0.606159	0.0316779
PC2	TITRACID1_2006_TR	0.527648	0.73065	0.054623
PC2	TITRACID1_2007_TR	0.800223	0.89793	-0.0235433
PC2	TITRACID1_2009_TR	0.202325	0.412227	-0.0453232
PC2	VERAISON_1992	0.887197	0.941481	0.00987106
PC2	VERAISON_1993	0.393588	0.620329	0.0537565
BERRYLENGTH_2008_TR	PC1	0.584311	0.772126	-0.0209089
BERRYLENGTH_2008_TR	PC2	0.366651	0.596749	0.0344952
BERRYLENGTH_2008_TR	BERRYLENGTH_2008_TR	NA	NA	1
BERRYLENGTH_2008_TR	BERRYSIZE_2008_TR	0	0	0.982679
BERRYLENGTH_2008_TR	BERRYWIDTH_2008	0	0	0.899121
BERRYLENGTH_2008_TR	BERRYWT_2006	0	0	0.728511
BERRYLENGTH_2008_TR	BERRYWT_2007_TR	0	0	0.81489
BERRYLENGTH_2008_TR	BERRYWT_2009_TR	0	0	0.803095
BERRYLENGTH_2008_TR	BLOOMDATE_1993	0.0138415	0.0610654	0.163892
BERRYLENGTH_2008_TR	BLOOMDATE_1994	0.0236706	0.0918684	0.181679
BERRYLENGTH_2008_TR	BLOOMDATE_1996	0	0	0.409882
BERRYLENGTH_2008_TR	BLOOMDATE_2006	0.0461638	0.152687	0.186335
BERRYLENGTH_2008_TR	BLOOMDATE_2007	0.000709954	0.00529525	0.339668
BERRYLENGTH_2008_TR	BLOOMDATE_2009	0	0	0.373273
BERRYLENGTH_2008_TR	BRIX715_1993_TR	1.95e-11	4.19e-10	-0.427996
BERRYLENGTH_2008_TR	BRIX815_1992	0.581586	0.770369	0.0424336
BERRYLENGTH_2008_TR	BRIX815_1993_TR	5.83e-09	9.52e-08	-0.399873
BERRYLENGTH_2008_TR	BRIX915_1993	0.542343	0.741381	0.0554603
BERRYLENGTH_2008_TR	BUDBURDATE_1992	0.000936959	0.00671851	0.217224
BERRYLENGTH_2008_TR	BUDBURDATE_1993	0.00251148	0.0155566	0.199219
BERRYLENGTH_2008_TR	BUDBURDATE_1996	7.5e-08	1.07e-06	0.229123
BERRYLENGTH_2008_TR	BUDBURDATE_2006	0.13955	0.324306	0.139237
BERRYLENGTH_2008_TR	BUDBURDATE_2007	0.00839525	0.0418255	0.26759
BERRYLENGTH_2008_TR	BUDBURDATE_2009	1.11e-13	2.66e-12	0.281025
BERRYLENGTH_2008_TR	CLUST1NODE_2006	2.41e-05	0.0002465	0.382893
BERRYLENGTH_2008_TR	CLUST1NODE_2007	2.06e-07	2.83e-06	0.500574
BERRYLENGTH_2008_TR	CLUSTDENS_2008	1.1e-11	2.46e-10	-0.258247
BERRYLENGTH_2008_TR	CLUSTDENS_2009	0	0	-0.445826
BERRYLENGTH_2008_TR	CLUSTLEN1_2007	6.03e-06	6.86e-05	0.445613
BERRYLENGTH_2008_TR	CLUSTLEN1_2009	0	0	0.399987
BERRYLENGTH_2008_TR	CLUSTSIZE_1992	0.0203247	0.0829922	0.17785
BERRYLENGTH_2008_TR	CLUSTWID1_2007	0.000179331	0.00157982	0.375206
BERRYLENGTH_2008_TR	CLUSTWID1_2009	0	0	0.368779
BERRYLENGTH_2008_TR	CLUSTWT_2009_TR	0	0	0.451926
BERRYLENGTH_2008_TR	CNTSHOOT_2006	0.993223	0.996094	0.000800857
BERRYLENGTH_2008_TR	CNTSHOOT_2007	0.0490875	0.160304	-0.201416
BERRYLENGTH_2008_TR	FIRMNESS_2009	0	0	0.533814
BERRYLENGTH_2008_TR	FLAVOR_2009	0.629429	0.800489	-0.0194794
BERRYLENGTH_2008_TR	FLOWERSEX_1996	0.00666296	0.0347551	0.126893
BERRYLENGTH_2008_TR	FLOWERSEX_2009	0.201822	0.411654	0.0494841
BERRYLENGTH_2008_TR	FLOWERSEX_2010	0.277637	0.507538	0.0425795
BERRYLENGTH_2008_TR	Predicted_leaf_number	0.00509446	0.0278839	0.106754
BERRYLENGTH_2008_TR	LBRIX1_2006	0.00555275	0.0299783	-0.25704
BERRYLENGTH_2008_TR	LBRIX1_2007	0.166554	0.363069	-0.143093
BERRYLENGTH_2008_TR	LBRIX1_2009	1.5e-13	3.56e-12	-0.291503
BERRYLENGTH_2008_TR	LEAF_HAIR_1992	0.00422496	0.0238298	-0.188796
BERRYLENGTH_2008_TR	LEAF_HAIR_1993	0.000325922	0.00266795	-0.235932
BERRYLENGTH_2008_TR	LEAF_SIZE_1992	0.072938	0.213384	0.118729
BERRYLENGTH_2008_TR	LEAF_SIZE_1993	0.00438007	0.0243581	0.188054
BERRYLENGTH_2008_TR	LEAFDATE_1996	4.5e-09	7.52e-08	0.24919
BERRYLENGTH_2008_TR	LEAFDATE_2007	0.0262406	0.0994776	0.226852
BERRYLENGTH_2008_TR	NAKEDVEIN_2009	0.0916802	0.249669	-0.0653582
BERRYLENGTH_2008_TR	NONCTSHOOT_2006_TR	0.408344	0.633047	0.0778338
BERRYLENGTH_2008_TR	NONCTSHOOT_2007_TR	0.135199	0.318486	0.153577
BERRYLENGTH_2008_TR	PEDLENGTH_2009_TR	1.66e-09	2.95e-08	0.24078
BERRYLENGTH_2008_TR	PEDUNCLEN2_1992	0.190742	0.397678	0.101138
BERRYLENGTH_2008_TR	PEDUNCLEN2_1993	0.558033	0.754282	0.0397945
BERRYLENGTH_2008_TR	PETSINMALF_2009	0.596757	0.778943	0.0204912
BERRYLENGTH_2008_TR	Predicted_plastochron	0.26753	0.495602	-0.0423603
BERRYLENGTH_2008_TR	SEEDLESS_1993	0.00925818	0.0452314	0.181799
BERRYLENGTH_2008_TR	SEEDNUM_2006	0.773669	0.885357	-0.0274767
BERRYLENGTH_2008_TR	SEEDNUM_2007_TR	0.0332014	0.120911	-0.219901
BERRYLENGTH_2008_TR	SEEDNUM_2009	0.0215704	0.0856336	-0.0946696
BERRYLENGTH_2008_TR	SEEDWT_2009_TR	0	0	0.371862
BERRYLENGTH_2008_TR	SHOOT_HAIR_1993	2.74e-05	0.000277377	-0.273939
BERRYLENGTH_2008_TR	SHOOTINTEN_1996	0.00188905	0.0123927	0.133792
BERRYLENGTH_2008_TR	SHOOTNODE_2007	0.0424952	0.14381	-0.207506
BERRYLENGTH_2008_TR	SKINCOLOR_2008	6.67e-07	8.61e-06	-0.188561
BERRYLENGTH_2008_TR	SKINCOLOR_2009	0.00107169	0.00754805	-0.132021
BERRYLENGTH_2008_TR	TIPANTHOCY_2009	1.04e-07	1.48e-06	-0.215782
BERRYLENGTH_2008_TR	TITRACID1_2006_TR	0.871098	0.934041	0.0152974
BERRYLENGTH_2008_TR	TITRACID1_2007_TR	1.65e-07	2.29e-06	-0.506342
BERRYLENGTH_2008_TR	TITRACID1_2009_TR	0	0	-0.424812
BERRYLENGTH_2008_TR	VERAISON_1992	0.0909799	0.248674	0.126713
BERRYLENGTH_2008_TR	VERAISON_1993	3.47e-11	7.24e-10	0.434753
BERRYSIZE_2008_TR	PC1	0.651676	0.814963	-0.0172534
BERRYSIZE_2008_TR	PC2	0.353698	0.584527	0.0354374
BERRYSIZE_2008_TR	BERRYLENGTH_2008_TR	0	0	0.982679
BERRYSIZE_2008_TR	BERRYSIZE_2008_TR	NA	NA	1
BERRYSIZE_2008_TR	BERRYWIDTH_2008	0	0	0.961344
BERRYSIZE_2008_TR	BERRYWT_2006	0	0	0.765651
BERRYSIZE_2008_TR	BERRYWT_2007_TR	0	0	0.829071
BERRYSIZE_2008_TR	BERRYWT_2009_TR	0	0	0.816616
BERRYSIZE_2008_TR	BLOOMDATE_1993	0.0152247	0.0657052	0.161634
BERRYSIZE_2008_TR	BLOOMDATE_1994	0.0347099	0.124284	0.169759
BERRYSIZE_2008_TR	BLOOMDATE_1996	0	0	0.409482
BERRYSIZE_2008_TR	BLOOMDATE_2006	0.0333375	0.121047	0.198625
BERRYSIZE_2008_TR	BLOOMDATE_2007	0.00125979	0.00858717	0.324447
BERRYSIZE_2008_TR	BLOOMDATE_2009	0	0	0.362438
BERRYSIZE_2008_TR	BRIX715_1993_TR	5.26e-11	1.08e-09	-0.419539
BERRYSIZE_2008_TR	BRIX815_1992	0.598179	0.780327	0.0405833
BERRYSIZE_2008_TR	BRIX815_1993_TR	7.08e-09	1.14e-07	-0.397834
BERRYSIZE_2008_TR	BRIX915_1993	0.481021	0.695587	0.0641266
BERRYSIZE_2008_TR	BUDBURDATE_1992	0.000346139	0.00281682	0.234425
BERRYSIZE_2008_TR	BUDBURDATE_1993	0.000693863	0.00520397	0.22303
BERRYSIZE_2008_TR	BUDBURDATE_1996	2.84e-08	4.28e-07	0.236263
BERRYSIZE_2008_TR	BUDBURDATE_2006	0.167557	0.363258	0.130142
BERRYSIZE_2008_TR	BUDBURDATE_2007	0.00391163	0.0224272	0.291853
BERRYSIZE_2008_TR	BUDBURDATE_2009	1.02e-13	2.48e-12	0.281439
BERRYSIZE_2008_TR	CLUST1NODE_2006	5.43e-05	0.000534808	0.367147
BERRYSIZE_2008_TR	CLUST1NODE_2007	4.11e-08	6.09e-07	0.524594
BERRYSIZE_2008_TR	CLUSTDENS_2008	3.23e-10	6.23e-09	-0.23962
BERRYSIZE_2008_TR	CLUSTDENS_2009	0	0	-0.422012
BERRYSIZE_2008_TR	CLUSTLEN1_2007	1.77e-06	2.16e-05	0.467623
BERRYSIZE_2008_TR	CLUSTLEN1_2009	0	0	0.393216
BERRYSIZE_2008_TR	CLUSTSIZE_1992	0.0162174	0.0694494	0.184156
BERRYSIZE_2008_TR	CLUSTWID1_2007	0.000120507	0.00110365	0.384322
BERRYSIZE_2008_TR	CLUSTWID1_2009	0	0	0.365279
BERRYSIZE_2008_TR	CLUSTWT_2009_TR	0	0	0.458222
BERRYSIZE_2008_TR	CNTSHOOT_2006	0.73096	0.859861	0.0324097
BERRYSIZE_2008_TR	CNTSHOOT_2007	0.0300077	0.111195	-0.221615
BERRYSIZE_2008_TR	FIRMNESS_2009	0	0	0.517135
BERRYSIZE_2008_TR	FLAVOR_2009	0.634648	0.803067	-0.0191834
BERRYSIZE_2008_TR	FLOWERSEX_1996	0.00606752	0.0321324	0.128325
BERRYSIZE_2008_TR	FLOWERSEX_2009	0.196148	0.404391	0.0501124
BERRYSIZE_2008_TR	FLOWERSEX_2010	0.309356	0.539235	0.0398728
BERRYSIZE_2008_TR	Predicted_leaf_number	0.0108756	0.0512391	0.0971086
BERRYSIZE_2008_TR	LBRIX1_2006	0.000920299	0.00661614	-0.304952
BERRYSIZE_2008_TR	LBRIX1_2007	0.133448	0.316324	-0.155083
BERRYSIZE_2008_TR	LBRIX1_2009	3.55e-15	9.3e-14	-0.309706
BERRYSIZE_2008_TR	LEAF_HAIR_1992	0.0358389	0.127015	-0.139081
BERRYSIZE_2008_TR	LEAF_HAIR_1993	0.00677045	0.034987	-0.178871
BERRYSIZE_2008_TR	LEAF_SIZE_1992	0.0872303	0.242549	0.113269
BERRYSIZE_2008_TR	LEAF_SIZE_1993	0.00373734	0.0216969	0.1913
BERRYSIZE_2008_TR	LEAFDATE_1996	1.32e-09	2.37e-08	0.257406
BERRYSIZE_2008_TR	LEAFDATE_2007	0.0191385	0.0791496	0.238771
BERRYSIZE_2008_TR	NAKEDVEIN_2009	0.0944873	0.254318	-0.0648009
BERRYSIZE_2008_TR	NONCTSHOOT_2006_TR	0.395403	0.621316	0.0799966
BERRYSIZE_2008_TR	NONCTSHOOT_2007_TR	0.173601	0.371716	0.140027
BERRYSIZE_2008_TR	PEDLENGTH_2009_TR	1.29e-08	1.99e-07	0.227509
BERRYSIZE_2008_TR	PEDUNCLEN2_1992	0.334018	0.565182	0.0747626
BERRYSIZE_2008_TR	PEDUNCLEN2_1993	0.555204	0.752658	0.0400805
BERRYSIZE_2008_TR	PETSINMALF_2009	0.369734	0.597908	0.0347334
BERRYSIZE_2008_TR	Predicted_plastochron	0.403994	0.629469	-0.0318885
BERRYSIZE_2008_TR	SEEDLESS_1993	0.00232452	0.014594	0.212086
BERRYSIZE_2008_TR	SEEDNUM_2006	0.800462	0.89793	0.02415
BERRYSIZE_2008_TR	SEEDNUM_2007_TR	0.0237712	0.0919758	-0.233081
BERRYSIZE_2008_TR	SEEDNUM_2009	0.030037	0.111195	-0.0894077
BERRYSIZE_2008_TR	SEEDWT_2009_TR	0	0	0.371058
BERRYSIZE_2008_TR	SHOOT_HAIR_1993	0.000828797	0.00606837	-0.219888
BERRYSIZE_2008_TR	SHOOTINTEN_1996	0.000765544	0.00563498	0.14478
BERRYSIZE_2008_TR	SHOOTNODE_2007	0.0220852	0.0873767	-0.23343
BERRYSIZE_2008_TR	SKINCOLOR_2008	1.01e-05	0.000110672	-0.167774
BERRYSIZE_2008_TR	SKINCOLOR_2009	0.00671535	0.0348108	-0.109555
BERRYSIZE_2008_TR	TIPANTHOCY_2009	2.97e-08	4.43e-07	-0.224618
BERRYSIZE_2008_TR	TITRACID1_2006_TR	0.703	0.843146	0.0359351
BERRYSIZE_2008_TR	TITRACID1_2007_TR	6.64e-09	1.08e-07	-0.552098
BERRYSIZE_2008_TR	TITRACID1_2009_TR	0	0	-0.438067
BERRYSIZE_2008_TR	VERAISON_1992	0.152108	0.341781	0.107485
BERRYSIZE_2008_TR	VERAISON_1993	4.68e-11	9.68e-10	0.432143
BERRYWIDTH_2008	PC1	0.917837	0.951793	-0.0039429
BERRYWIDTH_2008	PC2	0.311836	0.540909	0.0386424
BERRYWIDTH_2008	BERRYLENGTH_2008_TR	0	0	0.899121
BERRYWIDTH_2008	BERRYSIZE_2008_TR	0	0	0.961344
BERRYWIDTH_2008	BERRYWIDTH_2008	NA	NA	1
BERRYWIDTH_2008	BERRYWT_2006	0	0	0.766862
BERRYWIDTH_2008	BERRYWT_2007_TR	0	0	0.821912
BERRYWIDTH_2008	BERRYWT_2009_TR	0	0	0.781061
BERRYWIDTH_2008	BLOOMDATE_1993	0.0194045	0.0800112	0.15576
BERRYWIDTH_2008	BLOOMDATE_1994	0.112553	0.284198	0.127968
BERRYWIDTH_2008	BLOOMDATE_1996	0	0	0.39084
BERRYWIDTH_2008	BLOOMDATE_2006	0.0385874	0.134018	0.193184
BERRYWIDTH_2008	BLOOMDATE_2007	0.00575287	0.0307984	0.27986
BERRYWIDTH_2008	BLOOMDATE_2009	0	0	0.336122
BERRYWIDTH_2008	BRIX715_1993_TR	5.86e-08	8.42e-07	-0.35187
BERRYWIDTH_2008	BRIX815_1992	0.582279	0.770541	0.0423558
BERRYWIDTH_2008	BRIX815_1993_TR	3.83e-06	4.49e-05	-0.322399
BERRYWIDTH_2008	BRIX915_1993	0.996392	0.998191	0.000411905
BERRYWIDTH_2008	BUDBURDATE_1992	0.000215793	0.00185395	0.242164
BERRYWIDTH_2008	BUDBURDATE_1993	0.000154106	0.00137506	0.24806
BERRYWIDTH_2008	BUDBURDATE_1996	1.32e-08	2.02e-07	0.241741
BERRYWIDTH_2008	BUDBURDATE_2006	0.214794	0.430364	0.117073
BERRYWIDTH_2008	BUDBURDATE_2007	0.00126255	0.00858717	0.324387
BERRYWIDTH_2008	BUDBURDATE_2009	2.11e-12	4.89e-11	0.266444
BERRYWIDTH_2008	CLUST1NODE_2006	0.00100672	0.00716318	0.302745
BERRYWIDTH_2008	CLUST1NODE_2007	5.63e-08	8.17e-07	0.520053
BERRYWIDTH_2008	CLUSTDENS_2008	6.01e-07	7.79e-06	-0.191246
BERRYWIDTH_2008	CLUSTDENS_2009	0	0	-0.370355
BERRYWIDTH_2008	CLUSTLEN1_2007	2.72e-06	3.22e-05	0.460108
BERRYWIDTH_2008	CLUSTLEN1_2009	0	0	0.3663
BERRYWIDTH_2008	CLUSTSIZE_1992	0.015184	0.0657052	0.185961
BERRYWIDTH_2008	CLUSTWID1_2007	0.000222566	0.00190624	0.370137
BERRYWIDTH_2008	CLUSTWID1_2009	0	0	0.343807
BERRYWIDTH_2008	CLUSTWT_2009_TR	0	0	0.451756
BERRYWIDTH_2008	CNTSHOOT_2006	0.359685	0.59045	0.0861968
BERRYWIDTH_2008	CNTSHOOT_2007	0.0171215	0.072427	-0.242852
BERRYWIDTH_2008	FIRMNESS_2009	0	0	0.467586
BERRYWIDTH_2008	FLAVOR_2009	0.695486	0.839484	-0.0158019
BERRYWIDTH_2008	FLOWERSEX_1996	0.00465359	0.0255717	0.132311
BERRYWIDTH_2008	FLOWERSEX_2009	0.167422	0.36325	0.0535165
BERRYWIDTH_2008	FLOWERSEX_2010	0.312143	0.541035	0.039644
BERRYWIDTH_2008	Predicted_leaf_number	0.0461157	0.152687	0.0761167
BERRYWIDTH_2008	LBRIX1_2006	9.19e-05	0.000858726	-0.356539
BERRYWIDTH_2008	LBRIX1_2007	0.15838	0.349646	-0.145874
BERRYWIDTH_2008	LBRIX1_2009	1.78e-15	4.79e-14	-0.313122
BERRYWIDTH_2008	LEAF_HAIR_1992	0.285872	0.516132	-0.0709794
BERRYWIDTH_2008	LEAF_HAIR_1993	0.2817	0.511999	-0.0715955
BERRYWIDTH_2008	LEAF_SIZE_1992	0.148763	0.33661	0.0957211
BERRYWIDTH_2008	LEAF_SIZE_1993	0.00430916	0.0240602	0.18839
BERRYWIDTH_2008	LEAFDATE_1996	8.92e-10	1.63e-08	0.259985
BERRYWIDTH_2008	LEAFDATE_2007	0.0121408	0.0556454	0.255067
BERRYWIDTH_2008	NAKEDVEIN_2009	0.102514	0.266615	-0.063277
BERRYWIDTH_2008	NONCTSHOOT_2006_TR	0.492772	0.703416	0.0646001
BERRYWIDTH_2008	NONCTSHOOT_2007_TR	0.237423	0.457668	0.121727
BERRYWIDTH_2008	PEDLENGTH_2009_TR	3.85e-07	5.19e-06	0.203623
BERRYWIDTH_2008	PEDUNCLEN2_1992	0.821799	0.909186	0.0174537
BERRYWIDTH_2008	PEDUNCLEN2_1993	0.581594	0.770369	0.0374382
BERRYWIDTH_2008	PETSINMALF_2009	0.125755	0.303981	0.0592529
BERRYWIDTH_2008	Predicted_plastochron	0.851438	0.921506	-0.00715827
BERRYWIDTH_2008	SEEDLESS_1993	0.000875316	0.00632553	0.231248
BERRYWIDTH_2008	SEEDNUM_2006	0.391736	0.618707	0.0817103
BERRYWIDTH_2008	SEEDNUM_2007_TR	0.0210986	0.0842424	-0.237629
BERRYWIDTH_2008	SEEDNUM_2009	0.0891447	0.245657	-0.070107
BERRYWIDTH_2008	SEEDWT_2009_TR	0	0	0.363231
BERRYWIDTH_2008	SHOOT_HAIR_1993	0.114577	0.286961	-0.10479
BERRYWIDTH_2008	SHOOTINTEN_1996	0.000134577	0.00122043	0.164021
BERRYWIDTH_2008	SHOOTNODE_2007	0.00733228	0.0373341	-0.272047
BERRYWIDTH_2008	SKINCOLOR_2008	0.000619818	0.00471231	-0.130457
BERRYWIDTH_2008	SKINCOLOR_2009	0.0730581	0.213384	-0.0725685
BERRYWIDTH_2008	TIPANTHOCY_2009	5.8e-08	8.38e-07	-0.219944
BERRYWIDTH_2008	TITRACID1_2006_TR	0.637143	0.804767	0.0444498
BERRYWIDTH_2008	TITRACID1_2007_TR	2.36e-09	4.11e-08	-0.565509
BERRYWIDTH_2008	TITRACID1_2009_TR	0	0	-0.430927
BERRYWIDTH_2008	VERAISON_1992	0.123863	0.30125	0.115436
BERRYWIDTH_2008	VERAISON_1993	1.13e-08	1.79e-07	0.379659
BERRYWT_2006	PC1	0.142311	0.328461	-0.126476
BERRYWT_2006	PC2	0.975769	0.985715	0.00262881
BERRYWT_2006	BERRYLENGTH_2008_TR	0	0	0.728511
BERRYWT_2006	BERRYSIZE_2008_TR	0	0	0.765651
BERRYWT_2006	BERRYWIDTH_2008	0	0	0.766862
BERRYWT_2006	BERRYWT_2006	NA	NA	1
BERRYWT_2006	BERRYWT_2007_TR	0.0208429	0.0840851	0.681818
BERRYWT_2006	BERRYWT_2009_TR	0	0	0.73525
BERRYWT_2006	BLOOMDATE_1993	0.688737	0.836065	0.0749221
BERRYWT_2006	BLOOMDATE_1994	0.479251	0.693751	-0.155287
BERRYWT_2006	BLOOMDATE_1996	0.666424	0.824488	0.0383118
BERRYWT_2006	BLOOMDATE_2006	0.0600186	0.185057	0.161695
BERRYWT_2006	BLOOMDATE_2007	0.850851	0.921229	0.0643721
BERRYWT_2006	BLOOMDATE_2009	0.132004	0.314005	0.129811
BERRYWT_2006	BRIX715_1993_TR	0.00946622	0.0460855	-0.451632
BERRYWT_2006	BRIX815_1992	0.163834	0.358548	-0.281336
BERRYWT_2006	BRIX815_1993_TR	0.339186	0.568039	-0.187566
BERRYWT_2006	BRIX915_1993	0.15348	0.343751	-0.35081
BERRYWT_2006	BUDBURDATE_1992	0.737498	0.862641	0.0616462
BERRYWT_2006	BUDBURDATE_1993	0.73518	0.861903	0.0622106
BERRYWT_2006	BUDBURDATE_1996	0.24529	0.469983	0.101444
BERRYWT_2006	BUDBURDATE_2006	0.0925537	0.251062	0.145352
BERRYWT_2006	BUDBURDATE_2007	0.738221	0.862641	0.114156
BERRYWT_2006	BUDBURDATE_2009	0.030113	0.11127	0.186047
BERRYWT_2006	CLUST1NODE_2006	0.0527901	0.169551	0.166441
BERRYWT_2006	CLUST1NODE_2007	0.799943	0.89793	0.0866828
BERRYWT_2006	CLUSTDENS_2008	0.119016	0.293144	-0.146185
BERRYWT_2006	CLUSTDENS_2009	0.0155018	0.0667974	-0.216097
BERRYWT_2006	CLUSTLEN1_2007	0.852539	0.922164	-0.0636364
BERRYWT_2006	CLUSTLEN1_2009	0.115017	0.287802	0.13999
BERRYWT_2006	CLUSTSIZE_1992	0.0614106	0.188095	0.371849
BERRYWT_2006	CLUSTWID1_2007	0.325895	0.557214	0.327273
BERRYWT_2006	CLUSTWID1_2009	0.000894563	0.00644783	0.290109
BERRYWT_2006	CLUSTWT_2009_TR	4.14e-05	0.000411599	0.358046
BERRYWT_2006	CNTSHOOT_2006	0.687558	0.836065	0.0347967
BERRYWT_2006	CNTSHOOT_2007	1	1	0
BERRYWT_2006	FIRMNESS_2009	0.00103911	0.00733723	0.287694
BERRYWT_2006	FLAVOR_2009	0.916572	0.951793	0.00938793
BERRYWT_2006	FLOWERSEX_1996	0.879581	0.939865	0.0144771
BERRYWT_2006	FLOWERSEX_2009	0.965016	0.980856	-0.00381024
BERRYWT_2006	FLOWERSEX_2010	0.404819	0.6304	0.0733886
BERRYWT_2006	Predicted_leaf_number	0.685016	0.836065	-0.0350956
BERRYWT_2006	LBRIX1_2006	0.00901888	0.0442962	-0.223968
BERRYWT_2006	LBRIX1_2007	0.748953	0.867655	-0.10934
BERRYWT_2006	LBRIX1_2009	0.0972205	0.259066	-0.147818
BERRYWT_2006	LEAF_HAIR_1992	0.280764	0.511235	-0.199976
BERRYWT_2006	LEAF_HAIR_1993	0.387591	0.613907	-0.160772
BERRYWT_2006	LEAF_SIZE_1992	0.793382	0.894247	-0.049029
BERRYWT_2006	LEAF_SIZE_1993	0.184141	0.386822	0.244949
BERRYWT_2006	LEAFDATE_1996	0.778116	0.886764	0.0247571
BERRYWT_2006	LEAFDATE_2007	0.718612	0.851109	0.123007
BERRYWT_2006	NAKEDVEIN_2009	0.372783	0.600703	-0.0776051
BERRYWT_2006	NONCTSHOOT_2006_TR	0.848501	0.920841	-0.0165946
BERRYWT_2006	NONCTSHOOT_2007_TR	0.957097	0.97608	-0.0184349
BERRYWT_2006	PEDLENGTH_2009_TR	0.515714	0.721963	0.0582018
BERRYWT_2006	PEDUNCLEN2_1992	0.892089	0.94268	0.0279762
BERRYWT_2006	PEDUNCLEN2_1993	0.722281	0.85327	-0.0664957
BERRYWT_2006	PETSINMALF_2009	0.593505	0.777286	-0.0461717
BERRYWT_2006	Predicted_plastochron	0.782405	0.888979	0.0239
BERRYWT_2006	SEEDLESS_1993	0.394168	0.620754	0.158584
BERRYWT_2006	SEEDNUM_2006	0.195763	0.404391	0.112886
BERRYWT_2006	SEEDNUM_2007_TR	0.320274	0.550317	0.350811
BERRYWT_2006	SEEDNUM_2009	0.0825881	0.232672	0.155876
BERRYWT_2006	SEEDWT_2009_TR	0.0716686	0.210455	0.162324
BERRYWT_2006	SHOOT_HAIR_1993	0.0661223	0.198582	-0.328826
BERRYWT_2006	SHOOTINTEN_1996	0.00564161	0.0303401	0.238781
BERRYWT_2006	SHOOTNODE_2007	0.483065	0.697454	-0.236903
BERRYWT_2006	SKINCOLOR_2008	0.912157	0.951317	-0.0104005
BERRYWT_2006	SKINCOLOR_2009	0.406938	0.63197	-0.0739247
BERRYWT_2006	TIPANTHOCY_2009	0.660024	0.821699	-0.0416396
BERRYWT_2006	TITRACID1_2006_TR	0.913104	0.951553	0.00944431
BERRYWT_2006	TITRACID1_2007_TR	0.591757	0.776786	-0.182233
BERRYWT_2006	TITRACID1_2009_TR	0.00217049	0.0138781	-0.269659
BERRYWT_2006	VERAISON_1992	0.485077	0.697455	0.143257
BERRYWT_2006	VERAISON_1993	0.306377	0.536062	0.189834
BERRYWT_2007_TR	PC1	0.119053	0.293144	0.144279
BERRYWT_2007_TR	PC2	0.975358	0.985658	0.00287419
BERRYWT_2007_TR	BERRYLENGTH_2008_TR	0	0	0.81489
BERRYWT_2007_TR	BERRYSIZE_2008_TR	0	0	0.829071
BERRYWT_2007_TR	BERRYWIDTH_2008	0	0	0.821912
BERRYWT_2007_TR	BERRYWT_2006	0.0208429	0.0840851	0.681818
BERRYWT_2007_TR	BERRYWT_2007_TR	NA	NA	1
BERRYWT_2007_TR	BERRYWT_2009_TR	0	0	0.814688
BERRYWT_2007_TR	BLOOMDATE_1993	0.610606	0.789577	0.0865258
BERRYWT_2007_TR	BLOOMDATE_1994	0.257629	0.483945	0.213351
BERRYWT_2007_TR	BLOOMDATE_1996	0.000436285	0.003432	0.337163
BERRYWT_2007_TR	BLOOMDATE_2006	0.147735	0.335238	0.46683
BERRYWT_2007_TR	BLOOMDATE_2007	0.000274272	0.00230637	0.329072
BERRYWT_2007_TR	BLOOMDATE_2009	1.26e-06	1.59e-05	0.428943
BERRYWT_2007_TR	BRIX715_1993_TR	0.00193624	0.0125724	-0.492956
BERRYWT_2007_TR	BRIX815_1992	0.171012	0.367911	0.244094
BERRYWT_2007_TR	BRIX815_1993_TR	0.202547	0.412376	-0.243771
BERRYWT_2007_TR	BRIX915_1993	0.0934573	0.252876	-0.358031
BERRYWT_2007_TR	BUDBURDATE_1992	0.133015	0.316026	0.248167
BERRYWT_2007_TR	BUDBURDATE_1993	0.335808	0.56614	0.162759
BERRYWT_2007_TR	BUDBURDATE_1996	0.0104803	0.0498849	0.245372
BERRYWT_2007_TR	BUDBURDATE_2006	0.665209	0.823866	0.14748
BERRYWT_2007_TR	BUDBURDATE_2007	0.000102379	0.000950177	0.34998
BERRYWT_2007_TR	BUDBURDATE_2009	0.00020315	0.0017562	0.335599
BERRYWT_2007_TR	CLUST1NODE_2006	0.00516459	0.0281567	0.774136
BERRYWT_2007_TR	CLUST1NODE_2007	5.12e-07	6.7e-06	0.442869
BERRYWT_2007_TR	CLUSTDENS_2008	0.000200344	0.00173735	-0.374497
BERRYWT_2007_TR	CLUSTDENS_2009	1.53e-05	0.000162145	-0.404828
BERRYWT_2007_TR	CLUSTLEN1_2007	1.54e-06	1.9e-05	0.425692
BERRYWT_2007_TR	CLUSTLEN1_2009	0.0103781	0.0495683	0.245688
BERRYWT_2007_TR	CLUSTSIZE_1992	0.00319012	0.0189563	0.497941
BERRYWT_2007_TR	CLUSTWID1_2007	1.29e-05	0.000138038	0.389715
BERRYWT_2007_TR	CLUSTWID1_2009	0.0886133	0.245069	0.164644
BERRYWT_2007_TR	CLUSTWT_2009_TR	0.00402202	0.0229181	0.28664
BERRYWT_2007_TR	CNTSHOOT_2006	0.409281	0.633439	0.277172
BERRYWT_2007_TR	CNTSHOOT_2007	0.0174011	0.0733862	-0.219525
BERRYWT_2007_TR	FIRMNESS_2009	4.82e-10	9.03e-09	0.552238
BERRYWT_2007_TR	FLAVOR_2009	0.428112	0.648407	-0.0770342
BERRYWT_2007_TR	FLOWERSEX_1996	0.362415	0.592287	0.0939804
BERRYWT_2007_TR	FLOWERSEX_2009	0.477028	0.692484	0.0663805
BERRYWT_2007_TR	FLOWERSEX_2010	0.231625	0.450426	0.112919
BERRYWT_2007_TR	Predicted_leaf_number	0.771868	0.884366	-0.0269727
BERRYWT_2007_TR	LBRIX1_2006	0.424158	0.644952	-0.268793
BERRYWT_2007_TR	LBRIX1_2007	0.383763	0.610282	-0.0812617
BERRYWT_2007_TR	LBRIX1_2009	0.00547661	0.0296249	-0.266767
BERRYWT_2007_TR	LEAF_HAIR_1992	0.446812	0.668051	-0.128968
BERRYWT_2007_TR	LEAF_HAIR_1993	0.571108	0.764508	-0.0976228
BERRYWT_2007_TR	LEAF_SIZE_1992	0.283778	0.515033	-0.180966
BERRYWT_2007_TR	LEAF_SIZE_1993	0.177712	0.378043	0.229728
BERRYWT_2007_TR	LEAFDATE_1996	0.0012338	0.00845385	0.308323
BERRYWT_2007_TR	LEAFDATE_2007	0.0137542	0.0607767	0.227214
BERRYWT_2007_TR	NAKEDVEIN_2009	0.286951	0.516761	-0.0992664
BERRYWT_2007_TR	NONCTSHOOT_2006_TR	0.850443	0.921195	-0.0645497
BERRYWT_2007_TR	NONCTSHOOT_2007_TR	0.139656	0.324306	0.13798
BERRYWT_2007_TR	PEDLENGTH_2009_TR	0.00579557	0.0308689	0.267539
BERRYWT_2007_TR	PEDUNCLEN2_1992	0.383548	0.610282	0.159393
BERRYWT_2007_TR	PEDUNCLEN2_1993	0.219241	0.435188	0.209875
BERRYWT_2007_TR	PETSINMALF_2009	0.657899	0.820157	0.0411856
BERRYWT_2007_TR	Predicted_plastochron	0.892019	0.94268	-0.0126307
BERRYWT_2007_TR	SEEDLESS_1993	0.246229	0.470583	0.198332
BERRYWT_2007_TR	SEEDNUM_2006	0.968186	0.983065	-0.0136675
BERRYWT_2007_TR	SEEDNUM_2007_TR	0.327758	0.55971	-0.0912662
BERRYWT_2007_TR	SEEDNUM_2009	0.0590805	0.183593	-0.183085
BERRYWT_2007_TR	SEEDWT_2009_TR	1.94e-05	0.000202776	0.401987
BERRYWT_2007_TR	SHOOT_HAIR_1993	0.0656178	0.197494	-0.305862
BERRYWT_2007_TR	SHOOTINTEN_1996	0.336327	0.566364	0.0942938
BERRYWT_2007_TR	SHOOTNODE_2007	0.0101958	0.0488658	-0.236672
BERRYWT_2007_TR	SKINCOLOR_2008	0.0189185	0.0783565	-0.240449
BERRYWT_2007_TR	SKINCOLOR_2009	0.0783442	0.223668	-0.169346
BERRYWT_2007_TR	TIPANTHOCY_2009	0.0015747	0.010454	-0.309052
BERRYWT_2007_TR	TITRACID1_2006_TR	0.978837	0.9863	-0.00909091
BERRYWT_2007_TR	TITRACID1_2007_TR	1.26e-08	1.96e-07	-0.49447
BERRYWT_2007_TR	TITRACID1_2009_TR	5.78e-05	0.000566427	-0.377001
BERRYWT_2007_TR	VERAISON_1992	0.122057	0.297986	0.258723
BERRYWT_2007_TR	VERAISON_1993	0.00696194	0.035843	0.441952
BERRYWT_2009_TR	PC1	0.245362	0.469983	0.0444777
BERRYWT_2009_TR	PC2	0.0175855	0.0740511	0.0907596
BERRYWT_2009_TR	BERRYLENGTH_2008_TR	0	0	0.803095
BERRYWT_2009_TR	BERRYSIZE_2008_TR	0	0	0.816616
BERRYWT_2009_TR	BERRYWIDTH_2008	0	0	0.781061
BERRYWT_2009_TR	BERRYWT_2006	0	0	0.73525
BERRYWT_2009_TR	BERRYWT_2007_TR	0	0	0.814688
BERRYWT_2009_TR	BERRYWT_2009_TR	NA	NA	1
BERRYWT_2009_TR	BLOOMDATE_1993	0.107789	0.275427	0.119275
BERRYWT_2009_TR	BLOOMDATE_1994	0.176995	0.377526	0.122022
BERRYWT_2009_TR	BLOOMDATE_1996	0	0	0.356077
BERRYWT_2009_TR	BLOOMDATE_2006	0.375405	0.602686	0.0806164
BERRYWT_2009_TR	BLOOMDATE_2007	0.000840895	0.00612463	0.316667
BERRYWT_2009_TR	BLOOMDATE_2009	0	0	0.318518
BERRYWT_2009_TR	BRIX715_1993_TR	0.000140856	0.00126907	-0.277743
BERRYWT_2009_TR	BRIX815_1992	0.605307	0.785797	-0.0438907
BERRYWT_2009_TR	BRIX815_1993_TR	0.0993008	0.261194	-0.132449
BERRYWT_2009_TR	BRIX915_1993	0.825805	0.90989	-0.0225181
BERRYWT_2009_TR	BUDBURDATE_1992	0.0733635	0.2134	0.131963
BERRYWT_2009_TR	BUDBURDATE_1993	0.00435108	0.0242455	0.20931
BERRYWT_2009_TR	BUDBURDATE_1996	4.44e-07	5.89e-06	0.210682
BERRYWT_2009_TR	BUDBURDATE_2006	0.667567	0.825534	0.0392735
BERRYWT_2009_TR	BUDBURDATE_2007	0.000874075	0.00632553	0.315699
BERRYWT_2009_TR	BUDBURDATE_2009	5.3e-10	9.81e-09	0.234549
BERRYWT_2009_TR	CLUST1NODE_2006	0.00132857	0.00899216	0.286254
BERRYWT_2009_TR	CLUST1NODE_2007	8.93e-05	0.000837201	0.369602
BERRYWT_2009_TR	CLUSTDENS_2008	1.17e-08	1.84e-07	-0.249924
BERRYWT_2009_TR	CLUSTDENS_2009	0	0	-0.392749
BERRYWT_2009_TR	CLUSTLEN1_2007	0.000173651	0.00154449	0.358444
BERRYWT_2009_TR	CLUSTLEN1_2009	0	0	0.425192
BERRYWT_2009_TR	CLUSTSIZE_1992	0.00040163	0.00320045	0.293031
BERRYWT_2009_TR	CLUSTWID1_2007	0.000208531	0.00179712	0.354334
BERRYWT_2009_TR	CLUSTWID1_2009	0	0	0.38385
BERRYWT_2009_TR	CLUSTWT_2009_TR	0	0	0.505797
BERRYWT_2009_TR	CNTSHOOT_2006	0.705148	0.843449	0.0344591
BERRYWT_2009_TR	CNTSHOOT_2007	0.244046	0.468346	-0.114131
BERRYWT_2009_TR	FIRMNESS_2009	0	0	0.447842
BERRYWT_2009_TR	FLAVOR_2009	0.749439	0.867655	0.0122698
BERRYWT_2009_TR	FLOWERSEX_1996	0.000652377	0.00493282	0.153944
BERRYWT_2009_TR	FLOWERSEX_2009	0.0213814	0.0852135	0.088694
BERRYWT_2009_TR	FLOWERSEX_2010	0.0501157	0.162859	0.0764024
BERRYWT_2009_TR	Predicted_leaf_number	0.729586	0.858709	0.0132409
BERRYWT_2009_TR	LBRIX1_2006	0.553872	0.75234	-0.054112
BERRYWT_2009_TR	LBRIX1_2007	0.128427	0.308025	-0.150049
BERRYWT_2009_TR	LBRIX1_2009	5.29e-09	8.73e-08	-0.222457
BERRYWT_2009_TR	LEAF_HAIR_1992	0.171936	0.369004	-0.101976
BERRYWT_2009_TR	LEAF_HAIR_1993	0.017975	0.0752348	-0.17572
BERRYWT_2009_TR	LEAF_SIZE_1992	0.544799	0.743273	0.0451763
BERRYWT_2009_TR	LEAF_SIZE_1993	0.144875	0.332255	0.108795
BERRYWT_2009_TR	LEAFDATE_1996	7.5e-07	9.59e-06	0.207828
BERRYWT_2009_TR	LEAFDATE_2007	0.0328611	0.120465	0.206477
BERRYWT_2009_TR	NAKEDVEIN_2009	0.0145407	0.0635441	-0.0940905
BERRYWT_2009_TR	NONCTSHOOT_2006_TR	0.802062	0.89793	0.0229285
BERRYWT_2009_TR	NONCTSHOOT_2007_TR	0.230577	0.449811	0.118001
BERRYWT_2009_TR	PEDLENGTH_2009_TR	5.62e-08	8.17e-07	0.208505
BERRYWT_2009_TR	PEDUNCLEN2_1992	0.137898	0.321569	0.126479
BERRYWT_2009_TR	PEDUNCLEN2_1993	0.0164128	0.0700024	0.182757
BERRYWT_2009_TR	PETSINMALF_2009	0.014417	0.0632024	0.0935864
BERRYWT_2009_TR	Predicted_plastochron	0.582829	0.770642	0.0210375
BERRYWT_2009_TR	SEEDLESS_1993	0.0204275	0.0829922	0.181477
BERRYWT_2009_TR	SEEDNUM_2006	0.304311	0.534629	0.0941545
BERRYWT_2009_TR	SEEDNUM_2007_TR	0.0713442	0.209725	-0.17671
BERRYWT_2009_TR	SEEDNUM_2009	0.882544	0.940416	-0.00578388
BERRYWT_2009_TR	SEEDWT_2009_TR	0	0	0.386891
BERRYWT_2009_TR	SHOOT_HAIR_1993	0.00699005	0.0359211	-0.198223
BERRYWT_2009_TR	SHOOTINTEN_1996	5.11e-07	6.7e-06	0.209954
BERRYWT_2009_TR	SHOOTNODE_2007	0.179782	0.379967	-0.131283
BERRYWT_2009_TR	SKINCOLOR_2008	0.0250125	0.0956055	-0.0983767
BERRYWT_2009_TR	SKINCOLOR_2009	0.00826925	0.0413462	-0.101573
BERRYWT_2009_TR	TIPANTHOCY_2009	0.0012315	0.00845385	-0.132396
BERRYWT_2009_TR	TITRACID1_2006_TR	0.697195	0.839723	0.0354357
BERRYWT_2009_TR	TITRACID1_2007_TR	1.24e-06	1.57e-05	-0.452704
BERRYWT_2009_TR	TITRACID1_2009_TR	0	0	-0.42541
BERRYWT_2009_TR	VERAISON_1992	0.829308	0.911624	-0.0178103
BERRYWT_2009_TR	VERAISON_1993	1.45e-07	2.04e-06	0.385863
BLOOMDATE_1993	PC1	0.128347	0.308025	-0.093297
BLOOMDATE_1993	PC2	0.880271	0.939865	-0.00926138
BLOOMDATE_1993	BERRYLENGTH_2008_TR	0.0138415	0.0610654	0.163892
BLOOMDATE_1993	BERRYSIZE_2008_TR	0.0152247	0.0657052	0.161634
BLOOMDATE_1993	BERRYWIDTH_2008	0.0194045	0.0800112	0.15576
BLOOMDATE_1993	BERRYWT_2006	0.688737	0.836065	0.0749221
BLOOMDATE_1993	BERRYWT_2007_TR	0.610606	0.789577	0.0865258
BLOOMDATE_1993	BERRYWT_2009_TR	0.107789	0.275427	0.119275
BLOOMDATE_1993	BLOOMDATE_1993	NA	NA	1
BLOOMDATE_1993	BLOOMDATE_1994	0.000176959	0.00156389	0.287906
BLOOMDATE_1993	BLOOMDATE_1996	2.22e-16	6.29e-15	0.492372
BLOOMDATE_1993	BLOOMDATE_2006	0.73863	0.862641	0.0624359
BLOOMDATE_1993	BLOOMDATE_2007	0.00136245	0.00917667	0.500818
BLOOMDATE_1993	BLOOMDATE_2009	2.08e-08	3.16e-07	0.334654
BLOOMDATE_1993	BRIX715_1993_TR	0.00299579	0.0179167	-0.181672
BLOOMDATE_1993	BRIX815_1992	0.817671	0.907954	-0.0167904
BLOOMDATE_1993	BRIX815_1993_TR	0.00133745	0.00903026	-0.212589
BLOOMDATE_1993	BRIX915_1993	0.0901058	0.247079	-0.145362
BLOOMDATE_1993	BUDBURDATE_1992	0.00374885	0.0217183	0.177148
BLOOMDATE_1993	BUDBURDATE_1993	1.23e-08	1.92e-07	0.339723
BLOOMDATE_1993	BUDBURDATE_1996	4e-05	0.000398836	0.254246
BLOOMDATE_1993	BUDBURDATE_2006	0.163354	0.358062	0.256679
BLOOMDATE_1993	BUDBURDATE_2007	0.00240455	0.014961	0.477989
BLOOMDATE_1993	BUDBURDATE_2009	0.0435919	0.146273	0.123605
BLOOMDATE_1993	CLUST1NODE_2006	0.628636	0.799846	0.0904025
BLOOMDATE_1993	CLUST1NODE_2007	0.8029	0.89793	0.0418707
BLOOMDATE_1993	CLUSTDENS_2008	6.34e-05	0.000614745	-0.263406
BLOOMDATE_1993	CLUSTDENS_2009	0.0131822	0.0593428	-0.157855
BLOOMDATE_1993	CLUSTLEN1_2007	0.408949	0.633439	0.139883
BLOOMDATE_1993	CLUSTLEN1_2009	0.00220118	0.0139778	0.193939
BLOOMDATE_1993	CLUSTSIZE_1992	0.000744249	0.00550744	0.241373
BLOOMDATE_1993	CLUSTWID1_2007	0.418744	0.639523	0.137007
BLOOMDATE_1993	CLUSTWID1_2009	0.00101197	0.0071821	0.207508
BLOOMDATE_1993	CLUSTWT_2009_TR	0.154397	0.344692	0.108429
BLOOMDATE_1993	CNTSHOOT_2006	0.139145	0.323934	0.271772
BLOOMDATE_1993	CNTSHOOT_2007	0.501123	0.710223	-0.112542
BLOOMDATE_1993	FIRMNESS_2009	2.56e-06	3.07e-05	0.292947
BLOOMDATE_1993	FLAVOR_2009	0.23116	0.450426	-0.0761535
BLOOMDATE_1993	FLOWERSEX_1996	0.526785	0.73006	-0.0458325
BLOOMDATE_1993	FLOWERSEX_2009	0.515911	0.721963	-0.0403127
BLOOMDATE_1993	FLOWERSEX_2010	0.506669	0.712985	-0.0423612
BLOOMDATE_1993	Predicted_leaf_number	0.426977	0.647818	0.0488151
BLOOMDATE_1993	LBRIX1_2006	0.901617	0.946862	-0.023568
BLOOMDATE_1993	LBRIX1_2007	0.34682	0.577687	0.161462
BLOOMDATE_1993	LBRIX1_2009	0.594791	0.777459	0.0340768
BLOOMDATE_1993	LEAF_HAIR_1992	0.0300222	0.111195	-0.134343
BLOOMDATE_1993	LEAF_HAIR_1993	0.0247325	0.0949275	-0.138459
BLOOMDATE_1993	LEAF_SIZE_1992	0.541638	0.740782	0.0378743
BLOOMDATE_1993	LEAF_SIZE_1993	0.00423794	0.0238545	0.17581
BLOOMDATE_1993	LEAFDATE_1996	0.000822782	0.00604026	0.209828
BLOOMDATE_1993	LEAFDATE_2007	0.000990718	0.00706746	0.51925
BLOOMDATE_1993	NAKEDVEIN_2009	0.46153	0.679801	0.0455976
BLOOMDATE_1993	NONCTSHOOT_2006_TR	0.801543	0.89793	-0.0478991
BLOOMDATE_1993	NONCTSHOOT_2007_TR	0.765617	0.879746	-0.0507188
BLOOMDATE_1993	PEDLENGTH_2009_TR	0.0112225	0.0523401	0.162755
BLOOMDATE_1993	PEDUNCLEN2_1992	0.0950741	0.255402	0.122099
BLOOMDATE_1993	PEDUNCLEN2_1993	0.124378	0.301789	0.097054
BLOOMDATE_1993	PETSINMALF_2009	0.751918	0.869406	0.019435
BLOOMDATE_1993	Predicted_plastochron	0.0607548	0.186545	-0.114924
BLOOMDATE_1993	SEEDLESS_1993	0.0312567	0.115036	-0.139954
BLOOMDATE_1993	SEEDNUM_2006	0.778063	0.886764	0.0547042
BLOOMDATE_1993	SEEDNUM_2007_TR	0.300314	0.531826	-0.177516
BLOOMDATE_1993	SEEDNUM_2009	0.917679	0.951793	-0.00697623
BLOOMDATE_1993	SEEDWT_2009_TR	0.432741	0.65335	0.0532795
BLOOMDATE_1993	SHOOT_HAIR_1993	6.93e-05	0.000668038	-0.241016
BLOOMDATE_1993	SHOOTINTEN_1996	0.56419	0.759645	-0.0363482
BLOOMDATE_1993	SHOOTNODE_2007	0.311875	0.540909	-0.168506
BLOOMDATE_1993	SKINCOLOR_2008	0.403581	0.629469	-0.0562036
BLOOMDATE_1993	SKINCOLOR_2009	0.655889	0.818667	-0.0284334
BLOOMDATE_1993	TIPANTHOCY_2009	0.798206	0.897372	-0.0157793
BLOOMDATE_1993	TITRACID1_2006_TR	0.136922	0.320103	0.273251
BLOOMDATE_1993	TITRACID1_2007_TR	0.554788	0.752658	-0.100291
BLOOMDATE_1993	TITRACID1_2009_TR	0.415966	0.637034	-0.0517755
BLOOMDATE_1993	VERAISON_1992	0.19613	0.404391	0.0904293
BLOOMDATE_1993	VERAISON_1993	0.000228771	0.00195335	0.230149
BLOOMDATE_1994	PC1	0.919787	0.952392	0.00745415
BLOOMDATE_1994	PC2	0.902444	0.947032	-0.00907314
BLOOMDATE_1994	BERRYLENGTH_2008_TR	0.0236706	0.0918684	0.181679
BLOOMDATE_1994	BERRYSIZE_2008_TR	0.0347099	0.124284	0.169759
BLOOMDATE_1994	BERRYWIDTH_2008	0.112553	0.284198	0.127968
BLOOMDATE_1994	BERRYWT_2006	0.479251	0.693751	-0.155287
BLOOMDATE_1994	BERRYWT_2007_TR	0.257629	0.483945	0.213351
BLOOMDATE_1994	BERRYWT_2009_TR	0.176995	0.377526	0.122022
BLOOMDATE_1994	BLOOMDATE_1993	0.000176959	0.00156389	0.287906
BLOOMDATE_1994	BLOOMDATE_1994	NA	NA	1
BLOOMDATE_1994	BLOOMDATE_1996	2.17e-11	4.63e-10	0.496245
BLOOMDATE_1994	BLOOMDATE_2006	0.037064	0.129864	0.437
BLOOMDATE_1994	BLOOMDATE_2007	0.0386556	0.134087	0.379407
BLOOMDATE_1994	BLOOMDATE_2009	8.25e-05	0.000783721	0.286107
BLOOMDATE_1994	BRIX715_1993_TR	0.00222343	0.0140868	-0.236525
BLOOMDATE_1994	BRIX815_1992	0.845665	0.920196	0.0175143
BLOOMDATE_1994	BRIX815_1993_TR	0.0787827	0.224608	-0.149605
BLOOMDATE_1994	BRIX915_1993	0.457615	0.676112	0.0847699
BLOOMDATE_1994	BUDBURDATE_1992	0.00920279	0.0451197	0.201586
BLOOMDATE_1994	BUDBURDATE_1993	5.14e-09	8.54e-08	0.434075
BLOOMDATE_1994	BUDBURDATE_1996	4.46e-08	6.59e-07	0.407902
BLOOMDATE_1994	BUDBURDATE_2006	0.464154	0.681857	0.160598
BLOOMDATE_1994	BUDBURDATE_2007	0.00895534	0.0441404	0.4689
BLOOMDATE_1994	BUDBURDATE_2009	0.00182223	0.0119826	0.227747
BLOOMDATE_1994	CLUST1NODE_2006	0.277947	0.50768	-0.236177
BLOOMDATE_1994	CLUST1NODE_2007	0.454609	0.674081	0.141855
BLOOMDATE_1994	CLUSTDENS_2008	0.140078	0.324673	-0.119057
BLOOMDATE_1994	CLUSTDENS_2009	0.157862	0.349058	-0.11045
BLOOMDATE_1994	CLUSTLEN1_2007	0.308599	0.538253	0.19232
BLOOMDATE_1994	CLUSTLEN1_2009	0.00976848	0.0472256	0.200031
BLOOMDATE_1994	CLUSTSIZE_1992	0.0156331	0.0672586	0.214975
BLOOMDATE_1994	CLUSTWID1_2007	0.285403	0.515621	0.201591
BLOOMDATE_1994	CLUSTWID1_2009	0.00951619	0.0462477	0.200715
BLOOMDATE_1994	CLUSTWT_2009_TR	0.0516798	0.166564	0.178067
BLOOMDATE_1994	CNTSHOOT_2006	0.505221	0.71215	0.146343
BLOOMDATE_1994	CNTSHOOT_2007	0.31734	0.546969	-0.18894
BLOOMDATE_1994	FIRMNESS_2009	0.00863776	0.0428798	0.203227
BLOOMDATE_1994	FLAVOR_2009	0.907028	0.949284	-0.00910552
BLOOMDATE_1994	FLOWERSEX_1996	0.634041	0.802675	-0.0423066
BLOOMDATE_1994	FLOWERSEX_2009	0.635218	0.803067	-0.0360038
BLOOMDATE_1994	FLOWERSEX_2010	0.53469	0.736726	-0.0479443
BLOOMDATE_1994	Predicted_leaf_number	0.0106409	0.05039	-0.187397
BLOOMDATE_1994	LBRIX1_2006	0.345856	0.576773	0.205924
BLOOMDATE_1994	LBRIX1_2007	0.772937	0.885225	-0.056001
BLOOMDATE_1994	LBRIX1_2009	0.199704	0.408385	-0.100654
BLOOMDATE_1994	LEAF_HAIR_1992	0.501879	0.710387	-0.0529695
BLOOMDATE_1994	LEAF_HAIR_1993	0.973009	0.984853	0.00266245
BLOOMDATE_1994	LEAF_SIZE_1992	0.156034	0.347229	0.111276
BLOOMDATE_1994	LEAF_SIZE_1993	0.0843625	0.235994	0.135186
BLOOMDATE_1994	LEAFDATE_1996	2.67e-06	3.18e-05	0.357157
BLOOMDATE_1994	LEAFDATE_2007	0.0110235	0.0516728	0.465052
BLOOMDATE_1994	NAKEDVEIN_2009	0.231831	0.450512	0.0890653
BLOOMDATE_1994	NONCTSHOOT_2006_TR	0.120471	0.295323	-0.333031
BLOOMDATE_1994	NONCTSHOOT_2007_TR	0.713332	0.848566	-0.0712697
BLOOMDATE_1994	PEDLENGTH_2009_TR	0.113476	0.285231	0.124833
BLOOMDATE_1994	PEDUNCLEN2_1992	0.135607	0.319177	0.135323
BLOOMDATE_1994	PEDUNCLEN2_1993	0.304012	0.534629	0.081765
BLOOMDATE_1994	PETSINMALF_2009	0.332487	0.563967	0.0716449
BLOOMDATE_1994	Predicted_plastochron	0.0136889	0.0605848	0.180982
BLOOMDATE_1994	SEEDLESS_1993	0.911323	0.951317	-0.00920111
BLOOMDATE_1994	SEEDNUM_2006	0.221307	0.438036	-0.271677
BLOOMDATE_1994	SEEDNUM_2007_TR	0.333158	0.564256	-0.186327
BLOOMDATE_1994	SEEDNUM_2009	0.995938	0.998096	0.00042066
BLOOMDATE_1994	SEEDWT_2009_TR	0.361689	0.591616	-0.0755116
BLOOMDATE_1994	SHOOT_HAIR_1993	0.429983	0.650247	-0.061663
BLOOMDATE_1994	SHOOTINTEN_1996	0.433776	0.654056	0.0611581
BLOOMDATE_1994	SHOOTNODE_2007	0.31092	0.54055	-0.191417
BLOOMDATE_1994	SKINCOLOR_2008	0.284842	0.515279	-0.0870138
BLOOMDATE_1994	SKINCOLOR_2009	0.664561	0.823866	-0.0339023
BLOOMDATE_1994	TIPANTHOCY_2009	0.0541455	0.172468	-0.142598
BLOOMDATE_1994	TITRACID1_2006_TR	0.0796057	0.226504	0.372998
BLOOMDATE_1994	TITRACID1_2007_TR	0.452038	0.6719	0.142657
BLOOMDATE_1994	TITRACID1_2009_TR	0.311084	0.54055	0.0790946
BLOOMDATE_1994	VERAISON_1992	0.805059	0.899371	0.0214385
BLOOMDATE_1994	VERAISON_1993	0.00269513	0.0164013	0.232853
BLOOMDATE_1996	PC1	0.529301	0.731844	0.0243999
BLOOMDATE_1996	PC2	0.0330891	0.120911	0.0825267
BLOOMDATE_1996	BERRYLENGTH_2008_TR	0	0	0.409882
BLOOMDATE_1996	BERRYSIZE_2008_TR	0	0	0.409482
BLOOMDATE_1996	BERRYWIDTH_2008	0	0	0.39084
BLOOMDATE_1996	BERRYWT_2006	0.666424	0.824488	0.0383118
BLOOMDATE_1996	BERRYWT_2007_TR	0.000436285	0.003432	0.337163
BLOOMDATE_1996	BERRYWT_2009_TR	0	0	0.356077
BLOOMDATE_1996	BLOOMDATE_1993	2.22e-16	6.29e-15	0.492372
BLOOMDATE_1996	BLOOMDATE_1994	2.17e-11	4.63e-10	0.496245
BLOOMDATE_1996	BLOOMDATE_1996	NA	NA	1
BLOOMDATE_1996	BLOOMDATE_2006	1.86e-11	4.05e-10	0.547657
BLOOMDATE_1996	BLOOMDATE_2007	2.22e-16	6.29e-15	0.69053
BLOOMDATE_1996	BLOOMDATE_2009	0	0	0.568153
BLOOMDATE_1996	BRIX715_1993_TR	6.38e-11	1.29e-09	-0.400297
BLOOMDATE_1996	BRIX815_1992	0.158157	0.349432	-0.106837
BLOOMDATE_1996	BRIX815_1993_TR	1.63e-06	2e-05	-0.325294
BLOOMDATE_1996	BRIX915_1993	0.0100794	0.0484756	-0.224948
BLOOMDATE_1996	BUDBURDATE_1992	7.17e-12	1.63e-10	0.415036
BLOOMDATE_1996	BUDBURDATE_1993	4.11e-13	9.58e-12	0.437523
BLOOMDATE_1996	BUDBURDATE_1996	0	0	0.624106
BLOOMDATE_1996	BUDBURDATE_2006	5.79e-09	9.5e-08	0.486544
BLOOMDATE_1996	BUDBURDATE_2007	7.18e-10	1.32e-08	0.554124
BLOOMDATE_1996	BUDBURDATE_2009	0	0	0.410993
BLOOMDATE_1996	CLUST1NODE_2006	0.216254	0.431453	0.109611
BLOOMDATE_1996	CLUST1NODE_2007	0.0421672	0.14311	0.197744
BLOOMDATE_1996	CLUSTDENS_2008	2.91e-08	4.37e-07	-0.240248
BLOOMDATE_1996	CLUSTDENS_2009	2.22e-16	6.29e-15	-0.323086
BLOOMDATE_1996	CLUSTLEN1_2007	0.000144617	0.00129875	0.362498
BLOOMDATE_1996	CLUSTLEN1_2009	6.66e-16	1.85e-14	0.317995
BLOOMDATE_1996	CLUSTSIZE_1992	0.0134395	0.0596714	0.185499
BLOOMDATE_1996	CLUSTWID1_2007	0.0104553	0.0498511	0.248903
BLOOMDATE_1996	CLUSTWID1_2009	1.29e-14	3.28e-13	0.303714
BLOOMDATE_1996	CLUSTWT_2009_TR	4.16e-10	7.9e-09	0.267083
BLOOMDATE_1996	CNTSHOOT_2006	0.644378	0.810952	-0.0410226
BLOOMDATE_1996	CNTSHOOT_2007	0.543908	0.742648	-0.0598925
BLOOMDATE_1996	FIRMNESS_2009	0	0	0.376727
BLOOMDATE_1996	FLAVOR_2009	0.360696	0.591217	-0.0368003
BLOOMDATE_1996	FLOWERSEX_1996	0.3766	0.603038	0.0367169
BLOOMDATE_1996	FLOWERSEX_2009	0.0826781	0.232689	0.0679613
BLOOMDATE_1996	FLOWERSEX_2010	0.582276	0.770541	0.0218346
BLOOMDATE_1996	Predicted_leaf_number	0.230596	0.449811	0.0464807
BLOOMDATE_1996	LBRIX1_2006	0.210875	0.425274	-0.111336
BLOOMDATE_1996	LBRIX1_2007	0.380195	0.606346	-0.0869372
BLOOMDATE_1996	LBRIX1_2009	3.76e-06	4.42e-05	-0.18582
BLOOMDATE_1996	LEAF_HAIR_1992	0.100363	0.262002	-0.105005
BLOOMDATE_1996	LEAF_HAIR_1993	0.409178	0.633439	-0.0528542
BLOOMDATE_1996	LEAF_SIZE_1992	0.0105635	0.0501089	0.162428
BLOOMDATE_1996	LEAF_SIZE_1993	0.215937	0.431453	0.0791734
BLOOMDATE_1996	LEAFDATE_1996	0	0	0.604442
BLOOMDATE_1996	LEAFDATE_2007	3.91e-09	6.57e-08	0.535673
BLOOMDATE_1996	NAKEDVEIN_2009	0.00278761	0.0168532	-0.116751
BLOOMDATE_1996	NONCTSHOOT_2006_TR	0.466868	0.683023	0.0648787
BLOOMDATE_1996	NONCTSHOOT_2007_TR	0.74408	0.864304	0.0323946
BLOOMDATE_1996	PEDLENGTH_2009_TR	3.95e-07	5.29e-06	0.20476
BLOOMDATE_1996	PEDUNCLEN2_1992	0.0146295	0.0638314	0.18535
BLOOMDATE_1996	PEDUNCLEN2_1993	0.0921571	0.250476	0.110349
BLOOMDATE_1996	PETSINMALF_2009	0.00934531	0.0455768	0.100724
BLOOMDATE_1996	Predicted_plastochron	0.890536	0.94268	-0.00533887
BLOOMDATE_1996	SEEDLESS_1993	0.826052	0.90989	0.0149352
BLOOMDATE_1996	SEEDNUM_2006	0.318754	0.548724	-0.0895355
BLOOMDATE_1996	SEEDNUM_2007_TR	0.484381	0.697455	-0.0693247
BLOOMDATE_1996	SEEDNUM_2009	0.594099	0.777286	-0.0219274
BLOOMDATE_1996	SEEDWT_2009_TR	8.34e-05	0.000790302	0.161524
BLOOMDATE_1996	SHOOT_HAIR_1993	0.0779374	0.222965	-0.111699
BLOOMDATE_1996	SHOOTINTEN_1996	0.0164075	0.0700024	0.0930304
BLOOMDATE_1996	SHOOTNODE_2007	0.375518	0.602686	-0.0873631
BLOOMDATE_1996	SKINCOLOR_2008	0.14399	0.331319	-0.0642857
BLOOMDATE_1996	SKINCOLOR_2009	0.0809938	0.22877	-0.070419
BLOOMDATE_1996	TIPANTHOCY_2009	0.00115383	0.00804494	-0.134511
BLOOMDATE_1996	TITRACID1_2006_TR	0.268072	0.495602	0.0982313
BLOOMDATE_1996	TITRACID1_2007_TR	0.0627507	0.190518	-0.182268
BLOOMDATE_1996	TITRACID1_2009_TR	3.68e-07	4.99e-06	-0.202491
BLOOMDATE_1996	VERAISON_1992	0.0534373	0.171036	0.139613
BLOOMDATE_1996	VERAISON_1993	5.83e-11	1.19e-09	0.411993
BLOOMDATE_2006	PC1	0.375965	0.602686	-0.0765135
BLOOMDATE_2006	PC2	0.0897207	0.246839	0.146072
BLOOMDATE_2006	BERRYLENGTH_2008_TR	0.0461638	0.152687	0.186335
BLOOMDATE_2006	BERRYSIZE_2008_TR	0.0333375	0.121047	0.198625
BLOOMDATE_2006	BERRYWIDTH_2008	0.0385874	0.134018	0.193184
BLOOMDATE_2006	BERRYWT_2006	0.0600186	0.185057	0.161695
BLOOMDATE_2006	BERRYWT_2007_TR	0.147735	0.335238	0.46683
BLOOMDATE_2006	BERRYWT_2009_TR	0.375405	0.602686	0.0806164
BLOOMDATE_2006	BLOOMDATE_1993	0.73863	0.862641	0.0624359
BLOOMDATE_2006	BLOOMDATE_1994	0.037064	0.129864	0.437
BLOOMDATE_2006	BLOOMDATE_1996	1.86e-11	4.05e-10	0.547657
BLOOMDATE_2006	BLOOMDATE_2006	NA	NA	1
BLOOMDATE_2006	BLOOMDATE_2007	0.0417053	0.142151	0.620377
BLOOMDATE_2006	BLOOMDATE_2009	2.06e-07	2.83e-06	0.427734
BLOOMDATE_2006	BRIX715_1993_TR	0.410111	0.634015	-0.150774
BLOOMDATE_2006	BRIX815_1992	0.98041	0.986811	0.00506464
BLOOMDATE_2006	BRIX815_1993_TR	0.170363	0.367047	-0.266538
BLOOMDATE_2006	BRIX915_1993	0.105083	0.27101	-0.394641
BLOOMDATE_2006	BUDBURDATE_1992	0.186605	0.391109	0.239582
BLOOMDATE_2006	BUDBURDATE_1993	0.477487	0.692484	0.130218
BLOOMDATE_2006	BUDBURDATE_1996	0.000528196	0.00406023	0.296553
BLOOMDATE_2006	BUDBURDATE_2006	2.4e-09	4.16e-08	0.485503
BLOOMDATE_2006	BUDBURDATE_2007	0.11059	0.280261	0.508047
BLOOMDATE_2006	BUDBURDATE_2009	0.00288573	0.0173707	0.253652
BLOOMDATE_2006	CLUST1NODE_2006	0.758699	0.874174	0.026582
BLOOMDATE_2006	CLUST1NODE_2007	0.105799	0.271342	0.513982
BLOOMDATE_2006	CLUSTDENS_2008	0.905475	0.949261	-0.0111953
BLOOMDATE_2006	CLUSTDENS_2009	0.0882552	0.245069	-0.153109
BLOOMDATE_2006	CLUSTLEN1_2007	0.166458	0.363069	0.448523
BLOOMDATE_2006	CLUSTLEN1_2009	0.00401222	0.0229093	0.25265
BLOOMDATE_2006	CLUSTSIZE_1992	0.0367004	0.128948	-0.411586
BLOOMDATE_2006	CLUSTWID1_2007	0.45525	0.674081	0.251722
BLOOMDATE_2006	CLUSTWID1_2009	0.0222752	0.0877272	0.201919
BLOOMDATE_2006	CLUSTWT_2009_TR	0.302218	0.534176	0.0930112
BLOOMDATE_2006	CNTSHOOT_2006	0.950905	0.972278	0.00532871
BLOOMDATE_2006	CNTSHOOT_2007	0.608224	0.78723	0.174314
BLOOMDATE_2006	FIRMNESS_2009	0.558331	0.754316	0.0524216
BLOOMDATE_2006	FLAVOR_2009	0.263487	0.491713	0.0999626
BLOOMDATE_2006	FLOWERSEX_1996	0.390445	0.617018	-0.0819326
BLOOMDATE_2006	FLOWERSEX_2009	0.505094	0.71215	-0.0578527
BLOOMDATE_2006	FLOWERSEX_2010	0.102717	0.266641	-0.14321
BLOOMDATE_2006	Predicted_leaf_number	0.536529	0.738108	0.0534546
BLOOMDATE_2006	LBRIX1_2006	0.168851	0.36474	-0.119105
BLOOMDATE_2006	LBRIX1_2007	0.162963	0.357488	-0.45184
BLOOMDATE_2006	LBRIX1_2009	0.308379	0.538208	-0.0911014
BLOOMDATE_2006	LEAF_HAIR_1992	0.064561	0.19516	-0.336043
BLOOMDATE_2006	LEAF_HAIR_1993	0.369292	0.597696	-0.166975
BLOOMDATE_2006	LEAF_SIZE_1992	0.337904	0.567416	0.178055
BLOOMDATE_2006	LEAF_SIZE_1993	0.26642	0.495602	0.205917
BLOOMDATE_2006	LEAFDATE_1996	0.000466131	0.00363346	0.300384
BLOOMDATE_2006	LEAFDATE_2007	0.109665	0.278427	0.50918
BLOOMDATE_2006	NAKEDVEIN_2009	0.483643	0.697455	-0.0610254
BLOOMDATE_2006	NONCTSHOOT_2006_TR	0.508099	0.714469	0.0574458
BLOOMDATE_2006	NONCTSHOOT_2007_TR	0.940623	0.965443	0.0255227
BLOOMDATE_2006	PEDLENGTH_2009_TR	0.232696	0.451729	0.106653
BLOOMDATE_2006	PEDUNCLEN2_1992	0.738828	0.862641	0.0686871
BLOOMDATE_2006	PEDUNCLEN2_1993	0.802863	0.89793	0.0467333
BLOOMDATE_2006	PETSINMALF_2009	0.136052	0.319411	-0.128478
BLOOMDATE_2006	Predicted_plastochron	0.488538	0.699692	-0.0598925
BLOOMDATE_2006	SEEDLESS_1993	0.843695	0.919943	0.0369177
BLOOMDATE_2006	SEEDNUM_2006	0.912236	0.951317	-0.00964798
BLOOMDATE_2006	SEEDNUM_2007_TR	0.797952	0.897372	0.0931695
BLOOMDATE_2006	SEEDNUM_2009	0.426407	0.647307	0.071768
BLOOMDATE_2006	SEEDWT_2009_TR	0.133715	0.31634	0.135419
BLOOMDATE_2006	SHOOT_HAIR_1993	0.19447	0.402611	-0.23549
BLOOMDATE_2006	SHOOTINTEN_1996	0.694404	0.839484	-0.0343819
BLOOMDATE_2006	SHOOTNODE_2007	0.83019	0.911624	-0.0733953
BLOOMDATE_2006	SKINCOLOR_2008	0.641087	0.809012	-0.0439303
BLOOMDATE_2006	SKINCOLOR_2009	0.764519	0.87917	-0.0267345
BLOOMDATE_2006	TIPANTHOCY_2009	0.442236	0.662667	0.0726751
BLOOMDATE_2006	TITRACID1_2006_TR	0.227103	0.445694	0.104252
BLOOMDATE_2006	TITRACID1_2007_TR	0.809282	0.902273	-0.0825697
BLOOMDATE_2006	TITRACID1_2009_TR	0.238285	0.458558	0.105395
BLOOMDATE_2006	VERAISON_1992	0.482036	0.696664	-0.144246
BLOOMDATE_2006	VERAISON_1993	0.193541	0.402004	0.23995
BLOOMDATE_2007	PC1	0.500018	0.709793	0.0618984
BLOOMDATE_2007	PC2	0.937829	0.963522	0.00716514
BLOOMDATE_2007	BERRYLENGTH_2008_TR	0.000709954	0.00529525	0.339668
BLOOMDATE_2007	BERRYSIZE_2008_TR	0.00125979	0.00858717	0.324447
BLOOMDATE_2007	BERRYWIDTH_2008	0.00575287	0.0307984	0.27986
BLOOMDATE_2007	BERRYWT_2006	0.850851	0.921229	0.0643721
BLOOMDATE_2007	BERRYWT_2007_TR	0.000274272	0.00230637	0.329072
BLOOMDATE_2007	BERRYWT_2009_TR	0.000840895	0.00612463	0.316667
BLOOMDATE_2007	BLOOMDATE_1993	0.00136245	0.00917667	0.500818
BLOOMDATE_2007	BLOOMDATE_1994	0.0386556	0.134087	0.379407
BLOOMDATE_2007	BLOOMDATE_1996	2.22e-16	6.29e-15	0.69053
BLOOMDATE_2007	BLOOMDATE_2006	0.0417053	0.142151	0.620377
BLOOMDATE_2007	BLOOMDATE_2007	NA	NA	1
BLOOMDATE_2007	BLOOMDATE_2009	1.77e-10	3.53e-09	0.539163
BLOOMDATE_2007	BRIX715_1993_TR	0.193731	0.402096	-0.215538
BLOOMDATE_2007	BRIX815_1992	0.530968	0.733052	0.113074
BLOOMDATE_2007	BRIX815_1993_TR	0.0862833	0.240398	-0.318495
BLOOMDATE_2007	BRIX915_1993	0.4666	0.683023	-0.156022
BLOOMDATE_2007	BUDBURDATE_1992	0.000256324	0.00217523	0.559993
BLOOMDATE_2007	BUDBURDATE_1993	5.19e-05	0.000514711	0.607742
BLOOMDATE_2007	BUDBURDATE_1996	3.05e-13	7.17e-12	0.626879
BLOOMDATE_2007	BUDBURDATE_2006	0.0176838	0.0743522	0.694641
BLOOMDATE_2007	BUDBURDATE_2007	0	0	0.799833
BLOOMDATE_2007	BUDBURDATE_2009	0	0	0.678568
BLOOMDATE_2007	CLUST1NODE_2006	0.0866987	0.241313	0.539565
BLOOMDATE_2007	CLUST1NODE_2007	0.392691	0.619509	0.0787303
BLOOMDATE_2007	CLUSTDENS_2008	0.000348648	0.00282894	-0.359331
BLOOMDATE_2007	CLUSTDENS_2009	4.01e-06	4.66e-05	-0.423585
BLOOMDATE_2007	CLUSTLEN1_2007	0.00264741	0.0161818	0.274313
BLOOMDATE_2007	CLUSTLEN1_2009	0.500603	0.709849	0.064594
BLOOMDATE_2007	CLUSTSIZE_1992	0.0810382	0.22877	0.308154
BLOOMDATE_2007	CLUSTWID1_2007	0.118579	0.292495	0.144463
BLOOMDATE_2007	CLUSTWID1_2009	0.108802	0.277249	0.153042
BLOOMDATE_2007	CLUSTWT_2009_TR	0.500602	0.709849	0.0684839
BLOOMDATE_2007	CNTSHOOT_2006	0.832394	0.912641	0.0724307
BLOOMDATE_2007	CNTSHOOT_2007	0.335466	0.566092	-0.0890573
BLOOMDATE_2007	FIRMNESS_2009	9.56e-06	0.00010524	0.4048
BLOOMDATE_2007	FLAVOR_2009	0.142063	0.328248	-0.140249
BLOOMDATE_2007	FLOWERSEX_1996	0.950285	0.972278	0.00641369
BLOOMDATE_2007	FLOWERSEX_2009	0.893265	0.94268	-0.0123774
BLOOMDATE_2007	FLOWERSEX_2010	0.430776	0.651091	0.0735289
BLOOMDATE_2007	Predicted_leaf_number	0.57768	0.769094	0.0511135
BLOOMDATE_2007	LBRIX1_2006	0.675184	0.831988	-0.142863
BLOOMDATE_2007	LBRIX1_2007	0.752907	0.870126	-0.0294135
BLOOMDATE_2007	LBRIX1_2009	0.267729	0.495602	-0.106589
BLOOMDATE_2007	LEAF_HAIR_1992	0.124831	0.302539	-0.256882
BLOOMDATE_2007	LEAF_HAIR_1993	0.122094	0.297986	-0.258699
BLOOMDATE_2007	LEAF_SIZE_1992	0.515091	0.721907	0.110476
BLOOMDATE_2007	LEAF_SIZE_1993	0.35749	0.58735	0.155692
BLOOMDATE_2007	LEAFDATE_1996	1.04e-13	2.5e-12	0.63864
BLOOMDATE_2007	LEAFDATE_2007	0	0	0.735068
BLOOMDATE_2007	NAKEDVEIN_2009	0.552835	0.752018	-0.0547125
BLOOMDATE_2007	NONCTSHOOT_2006_TR	0.126262	0.304683	0.48972
BLOOMDATE_2007	NONCTSHOOT_2007_TR	0.787226	0.890356	0.025111
BLOOMDATE_2007	PEDLENGTH_2009_TR	0.836387	0.915571	0.0201041
BLOOMDATE_2007	PEDUNCLEN2_1992	0.843316	0.91989	0.0363764
BLOOMDATE_2007	PEDUNCLEN2_1993	0.891685	0.94268	0.0231791
BLOOMDATE_2007	PETSINMALF_2009	0.0689585	0.205102	0.16591
BLOOMDATE_2007	Predicted_plastochron	0.328569	0.560475	-0.0895693
BLOOMDATE_2007	SEEDLESS_1993	0.148447	0.336278	-0.242323
BLOOMDATE_2007	SEEDNUM_2006	0.201896	0.411654	-0.417068
BLOOMDATE_2007	SEEDNUM_2007_TR	0.251623	0.476298	-0.10683
BLOOMDATE_2007	SEEDNUM_2009	0.0300528	0.111195	-0.206963
BLOOMDATE_2007	SEEDWT_2009_TR	0.0127441	0.0578802	0.237887
BLOOMDATE_2007	SHOOT_HAIR_1993	0.459018	0.677179	-0.123791
BLOOMDATE_2007	SHOOTINTEN_1996	0.28692	0.516761	-0.103889
BLOOMDATE_2007	SHOOTNODE_2007	0.233969	0.452764	-0.109935
BLOOMDATE_2007	SKINCOLOR_2008	0.540224	0.740362	-0.0632765
BLOOMDATE_2007	SKINCOLOR_2009	0.612404	0.791533	-0.0483883
BLOOMDATE_2007	TIPANTHOCY_2009	0.00112228	0.00786448	-0.313634
BLOOMDATE_2007	TITRACID1_2006_TR	0.189551	0.395981	-0.427614
BLOOMDATE_2007	TITRACID1_2007_TR	0.051936	0.167195	-0.179384
BLOOMDATE_2007	TITRACID1_2009_TR	0.179696	0.379967	-0.128273
BLOOMDATE_2007	VERAISON_1992	0.0237709	0.0919758	0.371031
BLOOMDATE_2007	VERAISON_1993	0.0135722	0.0601645	0.407734
BLOOMDATE_2009	PC1	0.167407	0.36325	-0.0467403
BLOOMDATE_2009	PC2	0.0361386	0.127914	0.070889
BLOOMDATE_2009	BERRYLENGTH_2008_TR	0	0	0.373273
BLOOMDATE_2009	BERRYSIZE_2008_TR	0	0	0.362438
BLOOMDATE_2009	BERRYWIDTH_2008	0	0	0.336122
BLOOMDATE_2009	BERRYWT_2006	0.132004	0.314005	0.129811
BLOOMDATE_2009	BERRYWT_2007_TR	1.26e-06	1.59e-05	0.428943
BLOOMDATE_2009	BERRYWT_2009_TR	0	0	0.318518
BLOOMDATE_2009	BLOOMDATE_1993	2.08e-08	3.16e-07	0.334654
BLOOMDATE_2009	BLOOMDATE_1994	8.25e-05	0.000783721	0.286107
BLOOMDATE_2009	BLOOMDATE_1996	0	0	0.568153
BLOOMDATE_2009	BLOOMDATE_2006	2.06e-07	2.83e-06	0.427734
BLOOMDATE_2009	BLOOMDATE_2007	1.77e-10	3.53e-09	0.539163
BLOOMDATE_2009	BLOOMDATE_2009	NA	NA	1
BLOOMDATE_2009	BRIX715_1993_TR	9.74e-06	0.000106811	-0.267
BLOOMDATE_2009	BRIX815_1992	0.98546	0.990457	-0.00132041
BLOOMDATE_2009	BRIX815_1993_TR	0.100242	0.261931	-0.109371
BLOOMDATE_2009	BRIX915_1993	0.999768	1	-2.49e-05
BLOOMDATE_2009	BUDBURDATE_1992	0.104453	0.269885	0.0988443
BLOOMDATE_2009	BUDBURDATE_1993	5.68e-06	6.49e-05	0.272198
BLOOMDATE_2009	BUDBURDATE_1996	0	0	0.461035
BLOOMDATE_2009	BUDBURDATE_2006	6.52e-12	1.5e-10	0.54725
BLOOMDATE_2009	BUDBURDATE_2007	2.17e-09	3.83e-08	0.510706
BLOOMDATE_2009	BUDBURDATE_2009	0	0	0.50996
BLOOMDATE_2009	CLUST1NODE_2006	0.261728	0.489484	0.0969056
BLOOMDATE_2009	CLUST1NODE_2007	0.369387	0.597696	0.0826663
BLOOMDATE_2009	CLUSTDENS_2008	5.5e-07	7.16e-06	-0.193897
BLOOMDATE_2009	CLUSTDENS_2009	4.44e-16	1.24e-14	-0.285667
BLOOMDATE_2009	CLUSTLEN1_2007	0.0343792	0.123578	0.194959
BLOOMDATE_2009	CLUSTLEN1_2009	3.4e-14	8.57e-13	0.265328
BLOOMDATE_2009	CLUSTSIZE_1992	0.0421851	0.14311	0.146028
BLOOMDATE_2009	CLUSTWID1_2007	0.0356566	0.126531	0.193623
BLOOMDATE_2009	CLUSTWID1_2009	3.44e-11	7.23e-10	0.232591
BLOOMDATE_2009	CLUSTWT_2009_TR	7.16e-09	1.15e-07	0.223843
BLOOMDATE_2009	CNTSHOOT_2006	0.26325	0.491601	-0.0965984
BLOOMDATE_2009	CNTSHOOT_2007	0.0204864	0.0829922	-0.212242
BLOOMDATE_2009	FIRMNESS_2009	0	0	0.314522
BLOOMDATE_2009	FLAVOR_2009	0.452623	0.672032	-0.0266911
BLOOMDATE_2009	FLOWERSEX_1996	0.0851041	0.237589	0.0715569
BLOOMDATE_2009	FLOWERSEX_2009	0.00011501	0.00106031	0.13151
BLOOMDATE_2009	FLOWERSEX_2010	0.00189387	0.012395	0.107287
BLOOMDATE_2009	Predicted_leaf_number	0.00752255	0.0380238	0.0903525
BLOOMDATE_2009	LBRIX1_2006	0.0225849	0.0886467	-0.196177
BLOOMDATE_2009	LBRIX1_2007	0.748266	0.867655	-0.029985
BLOOMDATE_2009	LBRIX1_2009	6.33e-05	0.000614745	-0.14218
BLOOMDATE_2009	LEAF_HAIR_1992	0.78609	0.890239	-0.0167176
BLOOMDATE_2009	LEAF_HAIR_1993	0.52219	0.72599	0.0394096
BLOOMDATE_2009	LEAF_SIZE_1992	0.00142698	0.00956489	0.194221
BLOOMDATE_2009	LEAF_SIZE_1993	0.023658	0.0918684	0.138713
BLOOMDATE_2009	LEAFDATE_1996	0	0	0.416893
BLOOMDATE_2009	LEAFDATE_2007	1.23e-08	1.92e-07	0.491146
BLOOMDATE_2009	NAKEDVEIN_2009	0.0501195	0.162859	-0.066978
BLOOMDATE_2009	NONCTSHOOT_2006_TR	0.645721	0.810994	-0.0399214
BLOOMDATE_2009	NONCTSHOOT_2007_TR	0.284276	0.515045	0.0993855
BLOOMDATE_2009	PEDLENGTH_2009_TR	0.0107359	0.0507533	0.0914783
BLOOMDATE_2009	PEDUNCLEN2_1992	0.625468	0.79913	0.0356355
BLOOMDATE_2009	PEDUNCLEN2_1993	0.367561	0.597321	0.0567715
BLOOMDATE_2009	PETSINMALF_2009	0.000245215	0.00208734	0.12417
BLOOMDATE_2009	Predicted_plastochron	0.232783	0.451729	-0.0404026
BLOOMDATE_2009	SEEDLESS_1993	0.735618	0.862053	0.021954
BLOOMDATE_2009	SEEDNUM_2006	0.0233726	0.0909663	-0.196533
BLOOMDATE_2009	SEEDNUM_2007_TR	0.788968	0.89089	-0.025009
BLOOMDATE_2009	SEEDNUM_2009	0.035606	0.126531	-0.0764924
BLOOMDATE_2009	SEEDWT_2009_TR	3.76e-09	6.36e-08	0.213252
BLOOMDATE_2009	SHOOT_HAIR_1993	0.580621	0.770369	0.0337698
BLOOMDATE_2009	SHOOTINTEN_1996	0.0334134	0.121047	0.0813449
BLOOMDATE_2009	SHOOTNODE_2007	0.00576014	0.0307984	-0.251681
BLOOMDATE_2009	SKINCOLOR_2008	0.0799811	0.22687	-0.0676374
BLOOMDATE_2009	SKINCOLOR_2009	0.0222875	0.0877272	-0.0812547
BLOOMDATE_2009	TIPANTHOCY_2009	5.46e-06	6.26e-05	-0.162896
BLOOMDATE_2009	TITRACID1_2006_TR	0.733391	0.861261	-0.0294735
BLOOMDATE_2009	TITRACID1_2007_TR	0.00900127	0.0442882	-0.239494
BLOOMDATE_2009	TITRACID1_2009_TR	1.88e-05	0.000197712	-0.1513
BLOOMDATE_2009	VERAISON_1992	0.0226359	0.0887212	0.157636
BLOOMDATE_2009	VERAISON_1993	0.00102435	0.00725146	0.205262
BRIX715_1993_TR	PC1	0.0151224	0.0655696	0.14855
BRIX715_1993_TR	PC2	0.921638	0.953952	-0.00604851
BRIX715_1993_TR	BERRYLENGTH_2008_TR	1.95e-11	4.19e-10	-0.427996
BRIX715_1993_TR	BERRYSIZE_2008_TR	5.26e-11	1.08e-09	-0.419539
BRIX715_1993_TR	BERRYWIDTH_2008	5.86e-08	8.42e-07	-0.35187
BRIX715_1993_TR	BERRYWT_2006	0.00946622	0.0460855	-0.451632
BRIX715_1993_TR	BERRYWT_2007_TR	0.00193624	0.0125724	-0.492956
BRIX715_1993_TR	BERRYWT_2009_TR	0.000140856	0.00126907	-0.277743
BRIX715_1993_TR	BLOOMDATE_1993	0.00299579	0.0179167	-0.181672
BRIX715_1993_TR	BLOOMDATE_1994	0.00222343	0.0140868	-0.236525
BRIX715_1993_TR	BLOOMDATE_1996	6.38e-11	1.29e-09	-0.400297
BRIX715_1993_TR	BLOOMDATE_2006	0.410111	0.634015	-0.150774
BRIX715_1993_TR	BLOOMDATE_2007	0.193731	0.402096	-0.215538
BRIX715_1993_TR	BLOOMDATE_2009	9.74e-06	0.000106811	-0.267
BRIX715_1993_TR	BRIX715_1993_TR	NA	NA	1
BRIX715_1993_TR	BRIX815_1992	0.385087	0.611949	0.0631989
BRIX715_1993_TR	BRIX815_1993_TR	0	0	0.621928
BRIX715_1993_TR	BRIX915_1993	0.0607699	0.186545	0.15947
BRIX715_1993_TR	BUDBURDATE_1992	0.000145446	0.00130198	-0.230848
BRIX715_1993_TR	BUDBURDATE_1993	5.42e-05	0.000534808	-0.244432
BRIX715_1993_TR	BUDBURDATE_1996	8.58e-06	9.56e-05	-0.274657
BRIX715_1993_TR	BUDBURDATE_2006	0.0910462	0.248674	-0.303716
BRIX715_1993_TR	BUDBURDATE_2007	0.49351	0.703746	-0.114539
BRIX715_1993_TR	BUDBURDATE_2009	0.061737	0.188701	-0.114492
BRIX715_1993_TR	CLUST1NODE_2006	0.681845	0.835133	-0.0753642
BRIX715_1993_TR	CLUST1NODE_2007	0.458568	0.676875	-0.123915
BRIX715_1993_TR	CLUSTDENS_2008	0.00207231	0.013281	0.20428
BRIX715_1993_TR	CLUSTDENS_2009	0.00391138	0.0224272	0.183698
BRIX715_1993_TR	CLUSTLEN1_2007	0.372977	0.600703	-0.150801
BRIX715_1993_TR	CLUSTLEN1_2009	0.0448521	0.149235	-0.128026
BRIX715_1993_TR	CLUSTSIZE_1992	0.0199863	0.0819232	-0.167812
BRIX715_1993_TR	CLUSTWID1_2007	0.510493	0.716912	-0.11168
BRIX715_1993_TR	CLUSTWID1_2009	0.109262	0.277911	-0.102154
BRIX715_1993_TR	CLUSTWT_2009_TR	3.97e-05	0.000397544	-0.306217
BRIX715_1993_TR	CNTSHOOT_2006	0.688648	0.836065	0.0736672
BRIX715_1993_TR	CNTSHOOT_2007	0.0138639	0.0610672	0.39595
BRIX715_1993_TR	FIRMNESS_2009	0.000196702	0.00171112	-0.234308
BRIX715_1993_TR	FLAVOR_2009	0.0251845	0.0961307	0.142144
BRIX715_1993_TR	FLOWERSEX_1996	0.487216	0.69903	-0.0501725
BRIX715_1993_TR	FLOWERSEX_2009	0.467435	0.683023	-0.0450859
BRIX715_1993_TR	FLOWERSEX_2010	0.731895	0.860572	-0.0218633
BRIX715_1993_TR	Predicted_leaf_number	0.70702	0.843894	-0.0231077
BRIX715_1993_TR	LBRIX1_2006	0.000187198	0.0016439	0.622019
BRIX715_1993_TR	LBRIX1_2007	0.0188049	0.0781191	0.389694
BRIX715_1993_TR	LBRIX1_2009	8.9e-05	0.000837201	0.247716
BRIX715_1993_TR	LEAF_HAIR_1992	0.576181	0.767965	0.0347558
BRIX715_1993_TR	LEAF_HAIR_1993	0.562921	0.758304	0.0358315
BRIX715_1993_TR	LEAF_SIZE_1992	0.193164	0.401521	-0.0806477
BRIX715_1993_TR	LEAF_SIZE_1993	0.0420237	0.142911	-0.125479
BRIX715_1993_TR	LEAFDATE_1996	0.000391378	0.0031299	-0.222117
BRIX715_1993_TR	LEAFDATE_2007	0.572496	0.765525	-0.0958594
BRIX715_1993_TR	NAKEDVEIN_2009	0.117537	0.29131	-0.0967485
BRIX715_1993_TR	NONCTSHOOT_2006_TR	0.21986	0.435514	-0.226792
BRIX715_1993_TR	NONCTSHOOT_2007_TR	0.47242	0.688171	-0.12187
BRIX715_1993_TR	PEDLENGTH_2009_TR	0.571495	0.764657	-0.0366279
BRIX715_1993_TR	PEDUNCLEN2_1992	0.517303	0.723131	-0.0475146
BRIX715_1993_TR	PEDUNCLEN2_1993	0.0362902	0.128124	-0.131706
BRIX715_1993_TR	PETSINMALF_2009	0.686282	0.836065	0.0248313
BRIX715_1993_TR	Predicted_plastochron	0.603564	0.78486	0.0319212
BRIX715_1993_TR	SEEDLESS_1993	0.000358335	0.00289907	-0.229458
BRIX715_1993_TR	SEEDNUM_2006	0.278869	0.508117	-0.204289
BRIX715_1993_TR	SEEDNUM_2007_TR	0.519326	0.724186	0.110982
BRIX715_1993_TR	SEEDNUM_2009	0.695071	0.839484	0.0265133
BRIX715_1993_TR	SEEDWT_2009_TR	0.912	0.951317	-0.00752829
BRIX715_1993_TR	SHOOT_HAIR_1993	0.14461	0.33192	0.0895201
BRIX715_1993_TR	SHOOTINTEN_1996	0.0264267	0.100047	-0.139295
BRIX715_1993_TR	SHOOTNODE_2007	0.0207295	0.0838547	0.373962
BRIX715_1993_TR	SKINCOLOR_2008	0.818357	0.907954	-0.015465
BRIX715_1993_TR	SKINCOLOR_2009	0.26861	0.496266	-0.0706607
BRIX715_1993_TR	TIPANTHOCY_2009	0.4021	0.628281	-0.0516803
BRIX715_1993_TR	TITRACID1_2006_TR	0.0980045	0.260126	-0.297666
BRIX715_1993_TR	TITRACID1_2007_TR	0.377255	0.603739	0.149471
BRIX715_1993_TR	TITRACID1_2009_TR	0.140165	0.324673	0.0939411
BRIX715_1993_TR	VERAISON_1992	0.00253537	0.0155827	-0.209289
BRIX715_1993_TR	VERAISON_1993	0	0	-0.588579
BRIX815_1992	PC1	0.379923	0.60626	0.0635515
BRIX815_1992	PC2	0.553885	0.75234	-0.0428683
BRIX815_1992	BERRYLENGTH_2008_TR	0.581586	0.770369	0.0424336
BRIX815_1992	BERRYSIZE_2008_TR	0.598179	0.780327	0.0405833
BRIX815_1992	BERRYWIDTH_2008	0.582279	0.770541	0.0423558
BRIX815_1992	BERRYWT_2006	0.163834	0.358548	-0.281336
BRIX815_1992	BERRYWT_2007_TR	0.171012	0.367911	0.244094
BRIX815_1992	BERRYWT_2009_TR	0.605307	0.785797	-0.0438907
BRIX815_1992	BLOOMDATE_1993	0.817671	0.907954	-0.0167904
BRIX815_1992	BLOOMDATE_1994	0.845665	0.920196	0.0175143
BRIX815_1992	BLOOMDATE_1996	0.158157	0.349432	-0.106837
BRIX815_1992	BLOOMDATE_2006	0.98041	0.986811	0.00506464
BRIX815_1992	BLOOMDATE_2007	0.530968	0.733052	0.113074
BRIX815_1992	BLOOMDATE_2009	0.98546	0.990457	-0.00132041
BRIX815_1992	BRIX715_1993_TR	0.385087	0.611949	0.0631989
BRIX815_1992	BRIX815_1992	NA	NA	1
BRIX815_1992	BRIX815_1993_TR	0.820365	0.908704	-0.0177572
BRIX815_1992	BRIX915_1993	0.151753	0.341537	0.143673
BRIX815_1992	BUDBURDATE_1992	0.0428284	0.144458	-0.145956
BRIX815_1992	BUDBURDATE_1993	0.38996	0.616603	-0.0623898
BRIX815_1992	BUDBURDATE_1996	0.691958	0.837776	-0.0296482
BRIX815_1992	BUDBURDATE_2006	0.643973	0.810952	0.0951068
BRIX815_1992	BUDBURDATE_2007	0.962985	0.979576	0.00840249
BRIX815_1992	BUDBURDATE_2009	0.508238	0.714469	0.0479057
BRIX815_1992	CLUST1NODE_2006	0.289867	0.521309	0.215725
BRIX815_1992	CLUST1NODE_2007	0.726203	0.856081	0.0633396
BRIX815_1992	CLUSTDENS_2008	0.265277	0.494553	-0.0856618
BRIX815_1992	CLUSTDENS_2009	0.334753	0.565737	0.0729226
BRIX815_1992	CLUSTLEN1_2007	0.804096	0.898658	0.0448889
BRIX815_1992	CLUSTLEN1_2009	0.707047	0.843894	-0.0282033
BRIX815_1992	CLUSTSIZE_1992	0.460845	0.679153	-0.0535327
BRIX815_1992	CLUSTWID1_2007	0.24771	0.472112	0.207015
BRIX815_1992	CLUSTWID1_2009	0.844619	0.920154	-0.0147098
BRIX815_1992	CLUSTWT_2009_TR	0.517527	0.723131	-0.057951
BRIX815_1992	CNTSHOOT_2006	0.894718	0.942971	0.0272909
BRIX815_1992	CNTSHOOT_2007	0.749341	0.867655	-0.0578014
BRIX815_1992	FIRMNESS_2009	0.0333162	0.121047	-0.158729
BRIX815_1992	FLAVOR_2009	0.538443	0.739326	0.0461491
BRIX815_1992	FLOWERSEX_1996	0.685102	0.836065	0.0343231
BRIX815_1992	FLOWERSEX_2009	0.537024	0.738108	-0.0449401
BRIX815_1992	FLOWERSEX_2010	0.853989	0.922468	-0.0138909
BRIX815_1992	Predicted_leaf_number	0.113596	0.285275	-0.114261
BRIX815_1992	LBRIX1_2006	0.276815	0.507037	0.221507
BRIX815_1992	LBRIX1_2007	0.869578	0.933854	-0.0302215
BRIX815_1992	LBRIX1_2009	0.57426	0.766789	-0.0422674
BRIX815_1992	LEAF_HAIR_1992	0.536491	0.738108	-0.0449989
BRIX815_1992	LEAF_HAIR_1993	0.231491	0.450426	-0.0872151
BRIX815_1992	LEAF_SIZE_1992	0.305181	0.534645	0.0745805
BRIX815_1992	LEAF_SIZE_1993	0.0991061	0.261136	0.120005
BRIX815_1992	LEAFDATE_1996	0.854757	0.922938	0.0137779
BRIX815_1992	LEAFDATE_2007	0.818529	0.907954	-0.042221
BRIX815_1992	NAKEDVEIN_2009	0.670712	0.828315	-0.0309602
BRIX815_1992	NONCTSHOOT_2006_TR	0.84641	0.920371	0.0399369
BRIX815_1992	NONCTSHOOT_2007_TR	0.150807	0.33996	0.259925
BRIX815_1992	PEDLENGTH_2009_TR	0.919372	0.952348	-0.00768474
BRIX815_1992	PEDUNCLEN2_1992	0.395772	0.621459	0.0621223
BRIX815_1992	PEDUNCLEN2_1993	0.167253	0.36325	0.101142
BRIX815_1992	PETSINMALF_2009	0.293961	0.523918	0.0759268
BRIX815_1992	Predicted_plastochron	0.0753591	0.218062	0.128307
BRIX815_1992	SEEDLESS_1993	0.590181	0.775451	-0.040408
BRIX815_1992	SEEDNUM_2006	0.540886	0.740483	-0.131283
BRIX815_1992	SEEDNUM_2007_TR	0.554987	0.752658	0.106575
BRIX815_1992	SEEDNUM_2009	0.407194	0.63197	-0.0649509
BRIX815_1992	SEEDWT_2009_TR	0.335576	0.566092	0.0758989
BRIX815_1992	SHOOT_HAIR_1993	0.663583	0.823176	-0.0315898
BRIX815_1992	SHOOTINTEN_1996	0.570853	0.764508	0.0425236
BRIX815_1992	SHOOTNODE_2007	0.882853	0.940416	-0.0266749
BRIX815_1992	SKINCOLOR_2008	0.548351	0.746414	-0.0464918
BRIX815_1992	SKINCOLOR_2009	0.736395	0.862234	0.025263
BRIX815_1992	TIPANTHOCY_2009	0.285368	0.515621	-0.0779017
BRIX815_1992	TITRACID1_2006_TR	0.399639	0.625946	-0.172419
BRIX815_1992	TITRACID1_2007_TR	0.467451	0.683023	0.130995
BRIX815_1992	TITRACID1_2009_TR	0.174547	0.373165	0.101362
BRIX815_1992	VERAISON_1992	0.270986	0.498995	-0.081128
BRIX815_1992	VERAISON_1993	0.52103	0.725262	0.0477402
BRIX815_1993_TR	PC1	0.0898987	0.246999	0.112826
BRIX815_1993_TR	PC2	0.743728	0.864304	-0.0218163
BRIX815_1993_TR	BERRYLENGTH_2008_TR	5.83e-09	9.52e-08	-0.399873
BRIX815_1993_TR	BERRYSIZE_2008_TR	7.08e-09	1.14e-07	-0.397834
BRIX815_1993_TR	BERRYWIDTH_2008	3.83e-06	4.49e-05	-0.322399
BRIX815_1993_TR	BERRYWT_2006	0.339186	0.568039	-0.187566
BRIX815_1993_TR	BERRYWT_2007_TR	0.202547	0.412376	-0.243771
BRIX815_1993_TR	BERRYWT_2009_TR	0.0993008	0.261194	-0.132449
BRIX815_1993_TR	BLOOMDATE_1993	0.00133745	0.00903026	-0.212589
BRIX815_1993_TR	BLOOMDATE_1994	0.0787827	0.224608	-0.149605
BRIX815_1993_TR	BLOOMDATE_1996	1.63e-06	2e-05	-0.325294
BRIX815_1993_TR	BLOOMDATE_2006	0.170363	0.367047	-0.266538
BRIX815_1993_TR	BLOOMDATE_2007	0.0862833	0.240398	-0.318495
BRIX815_1993_TR	BLOOMDATE_2009	0.100242	0.261931	-0.109371
BRIX815_1993_TR	BRIX715_1993_TR	0	0	0.621928
BRIX815_1993_TR	BRIX815_1992	0.820365	0.908704	-0.0177572
BRIX815_1993_TR	BRIX815_1993_TR	NA	NA	1
BRIX815_1993_TR	BRIX915_1993	0.00291324	0.0174984	0.250703
BRIX815_1993_TR	BUDBURDATE_1992	0.0618565	0.188701	-0.124419
BRIX815_1993_TR	BUDBURDATE_1993	0.00031548	0.00259988	-0.236983
BRIX815_1993_TR	BUDBURDATE_1996	0.0119129	0.0549143	-0.170836
BRIX815_1993_TR	BUDBURDATE_2006	0.431269	0.651481	-0.154894
BRIX815_1993_TR	BUDBURDATE_2007	0.147937	0.335397	-0.2707
BRIX815_1993_TR	BUDBURDATE_2009	0.0982962	0.260126	-0.109999
BRIX815_1993_TR	CLUST1NODE_2006	0.782928	0.888979	-0.0545121
BRIX815_1993_TR	CLUST1NODE_2007	0.774454	0.885866	0.0545983
BRIX815_1993_TR	CLUSTDENS_2008	0.000260299	0.00220222	0.257427
BRIX815_1993_TR	CLUSTDENS_2009	0.935116	0.962517	-0.0056515
BRIX815_1993_TR	CLUSTLEN1_2007	0.493852	0.703873	-0.132311
BRIX815_1993_TR	CLUSTLEN1_2009	0.624181	0.798634	-0.034084
BRIX815_1993_TR	CLUSTSIZE_1992	0.0981515	0.260126	-0.128415
BRIX815_1993_TR	CLUSTWID1_2007	0.984704	0.990055	-0.00372404
BRIX815_1993_TR	CLUSTWID1_2009	0.196388	0.404585	0.0895056
BRIX815_1993_TR	CLUSTWT_2009_TR	0.33891	0.567919	-0.0794295
BRIX815_1993_TR	CNTSHOOT_2006	0.362909	0.592666	-0.1787
BRIX815_1993_TR	CNTSHOOT_2007	0.871543	0.934157	0.0308249
BRIX815_1993_TR	FIRMNESS_2009	0.0565737	0.178198	-0.131466
BRIX815_1993_TR	FLAVOR_2009	0.113954	0.285915	0.109141
BRIX815_1993_TR	FLOWERSEX_1996	0.762872	0.877683	0.0239614
BRIX815_1993_TR	FLOWERSEX_2009	0.738805	0.862641	-0.022503
BRIX815_1993_TR	FLOWERSEX_2010	0.902667	0.947032	-0.00848954
BRIX815_1993_TR	Predicted_leaf_number	0.880394	0.939865	-0.0100422
BRIX815_1993_TR	LBRIX1_2006	0.157432	0.348661	0.279849
BRIX815_1993_TR	LBRIX1_2007	0.207582	0.419854	0.245694
BRIX815_1993_TR	LBRIX1_2009	1.46e-06	1.83e-05	0.326698
BRIX815_1993_TR	LEAF_HAIR_1992	0.729671	0.858709	0.0233745
BRIX815_1993_TR	LEAF_HAIR_1993	0.403763	0.629469	0.0561819
BRIX815_1993_TR	LEAF_SIZE_1992	0.196122	0.404391	-0.0870856
BRIX815_1993_TR	LEAF_SIZE_1993	0.524706	0.72803	-0.042818
BRIX815_1993_TR	LEAFDATE_1996	0.0730498	0.213384	-0.123369
BRIX815_1993_TR	LEAFDATE_2007	0.428156	0.648407	-0.152996
BRIX815_1993_TR	NAKEDVEIN_2009	0.862324	0.929301	0.0116781
BRIX815_1993_TR	NONCTSHOOT_2006_TR	0.417356	0.638458	0.162736
BRIX815_1993_TR	NONCTSHOOT_2007_TR	0.166833	0.363203	-0.263744
BRIX815_1993_TR	PEDLENGTH_2009_TR	0.352144	0.583404	-0.0654761
BRIX815_1993_TR	PEDUNCLEN2_1992	0.111412	0.281844	-0.125158
BRIX815_1993_TR	PEDUNCLEN2_1993	0.84749	0.920841	-0.0131616
BRIX815_1993_TR	PETSINMALF_2009	0.433683	0.654056	0.0522161
BRIX815_1993_TR	Predicted_plastochron	0.359802	0.59045	0.0610603
BRIX815_1993_TR	SEEDLESS_1993	0.0617734	0.188701	-0.1307
BRIX815_1993_TR	SEEDNUM_2006	0.262981	0.491428	-0.223255
BRIX815_1993_TR	SEEDNUM_2007_TR	0.788743	0.89089	-0.0530182
BRIX815_1993_TR	SEEDNUM_2009	0.495281	0.704462	0.0495074
BRIX815_1993_TR	SEEDWT_2009_TR	0.0675704	0.202056	0.133248
BRIX815_1993_TR	SHOOT_HAIR_1993	0.306954	0.536397	0.0681054
BRIX815_1993_TR	SHOOTINTEN_1996	0.380703	0.606807	-0.06008
BRIX815_1993_TR	SHOOTNODE_2007	0.893523	0.94268	-0.0255174
BRIX815_1993_TR	SKINCOLOR_2008	0.852711	0.922164	0.0133809
BRIX815_1993_TR	SKINCOLOR_2009	0.556354	0.753114	-0.040723
BRIX815_1993_TR	TIPANTHOCY_2009	0.900461	0.946149	-0.00836637
BRIX815_1993_TR	TITRACID1_2006_TR	0.18195	0.383671	-0.259736
BRIX815_1993_TR	TITRACID1_2007_TR	0.728567	0.858502	0.0673308
BRIX815_1993_TR	TITRACID1_2009_TR	0.109165	0.277911	0.110339
BRIX815_1993_TR	VERAISON_1992	0.0991848	0.261136	-0.125045
BRIX815_1993_TR	VERAISON_1993	1.07e-07	1.51e-06	-0.355169
BRIX915_1993	PC1	0.707876	0.844521	-0.0320639
BRIX915_1993	PC2	0.24556	0.469983	-0.0991443
BRIX915_1993	BERRYLENGTH_2008_TR	0.542343	0.741381	0.0554603
BRIX915_1993	BERRYSIZE_2008_TR	0.481021	0.695587	0.0641266
BRIX915_1993	BERRYWIDTH_2008	0.996392	0.998191	0.000411905
BRIX915_1993	BERRYWT_2006	0.15348	0.343751	-0.35081
BRIX915_1993	BERRYWT_2007_TR	0.0934573	0.252876	-0.358031
BRIX915_1993	BERRYWT_2009_TR	0.825805	0.90989	-0.0225181
BRIX915_1993	BLOOMDATE_1993	0.0901058	0.247079	-0.145362
BRIX915_1993	BLOOMDATE_1994	0.457615	0.676112	0.0847699
BRIX915_1993	BLOOMDATE_1996	0.0100794	0.0484756	-0.224948
BRIX915_1993	BLOOMDATE_2006	0.105083	0.27101	-0.394641
BRIX915_1993	BLOOMDATE_2007	0.4666	0.683023	-0.156022
BRIX915_1993	BLOOMDATE_2009	0.999768	1	-2.49e-05
BRIX915_1993	BRIX715_1993_TR	0.0607699	0.186545	0.15947
BRIX915_1993	BRIX815_1992	0.151753	0.341537	0.143673
BRIX915_1993	BRIX815_1993_TR	0.00291324	0.0174984	0.250703
BRIX915_1993	BRIX915_1993	NA	NA	1
BRIX915_1993	BUDBURDATE_1992	0.87341	0.93508	-0.0136868
BRIX915_1993	BUDBURDATE_1993	0.26761	0.495602	-0.0946724
BRIX915_1993	BUDBURDATE_1996	0.0393509	0.13565	-0.179591
BRIX915_1993	BUDBURDATE_2006	0.00694159	0.0358047	-0.612045
BRIX915_1993	BUDBURDATE_2007	0.348963	0.579845	-0.199916
BRIX915_1993	BUDBURDATE_2009	0.278496	0.50777	-0.0925569
BRIX915_1993	CLUST1NODE_2006	0.0103413	0.0494779	0.58758
BRIX915_1993	CLUST1NODE_2007	0.0735204	0.213633	0.371919
BRIX915_1993	CLUSTDENS_2008	0.0842385	0.235994	-0.15632
BRIX915_1993	CLUSTDENS_2009	0.956551	0.975893	0.00490254
BRIX915_1993	CLUSTLEN1_2007	0.20882	0.421743	-0.272263
BRIX915_1993	CLUSTLEN1_2009	0.291379	0.521388	0.0947285
BRIX915_1993	CLUSTSIZE_1992	0.767548	0.880871	-0.0296258
BRIX915_1993	CLUSTWID1_2007	0.685399	0.836065	0.0892804
BRIX915_1993	CLUSTWID1_2009	0.613915	0.792392	-0.0453729
BRIX915_1993	CLUSTWT_2009_TR	0.815706	0.907658	0.0249123
BRIX915_1993	CNTSHOOT_2006	0.463649	0.681476	0.184488
BRIX915_1993	CNTSHOOT_2007	0.293862	0.523918	0.223471
BRIX915_1993	FIRMNESS_2009	0.724363	0.854739	0.0314697
BRIX915_1993	FLAVOR_2009	0.0838629	0.235546	0.154003
BRIX915_1993	FLOWERSEX_1996	0.389804	0.616603	0.0856248
BRIX915_1993	FLOWERSEX_2009	0.650971	0.814576	0.0392878
BRIX915_1993	FLOWERSEX_2010	0.399703	0.625946	0.0747713
BRIX915_1993	Predicted_leaf_number	0.20999	0.423798	-0.106989
BRIX915_1993	LBRIX1_2006	0.00379606	0.021946	0.661947
BRIX915_1993	LBRIX1_2007	0.0032074	0.0190183	0.599231
BRIX915_1993	LBRIX1_2009	0.0112905	0.052569	0.225942
BRIX915_1993	LEAF_HAIR_1992	0.528296	0.731183	-0.0547426
BRIX915_1993	LEAF_HAIR_1993	0.669018	0.826959	0.0369864
BRIX915_1993	LEAF_SIZE_1992	0.978627	0.9863	0.00232738
BRIX915_1993	LEAF_SIZE_1993	0.554495	0.752658	0.0511198
BRIX915_1993	LEAFDATE_1996	0.304625	0.534629	-0.0910826
BRIX915_1993	LEAFDATE_2007	0.521268	0.725262	-0.140928
BRIX915_1993	NAKEDVEIN_2009	0.762085	0.87714	0.0261975
BRIX915_1993	NONCTSHOOT_2006_TR	0.0774613	0.221832	0.439594
BRIX915_1993	NONCTSHOOT_2007_TR	0.885561	0.941055	-0.0317745
BRIX915_1993	PEDLENGTH_2009_TR	0.428299	0.648407	-0.0723647
BRIX915_1993	PEDUNCLEN2_1992	0.319457	0.549592	-0.101086
BRIX915_1993	PEDUNCLEN2_1993	0.893762	0.94268	0.0117348
BRIX915_1993	PETSINMALF_2009	0.253415	0.478385	-0.0975207
BRIX915_1993	Predicted_plastochron	0.591131	0.776331	0.0459555
BRIX915_1993	SEEDLESS_1993	0.849006	0.921028	0.0172709
BRIX915_1993	SEEDNUM_2006	0.645926	0.810994	0.116267
BRIX915_1993	SEEDNUM_2007_TR	0.418046	0.639161	0.18182
BRIX915_1993	SEEDNUM_2009	0.168898	0.36474	0.124836
BRIX915_1993	SEEDWT_2009_TR	0.54808	0.746414	0.0551344
BRIX915_1993	SHOOT_HAIR_1993	0.331895	0.563307	0.0829071
BRIX915_1993	SHOOTINTEN_1996	0.116733	0.290525	0.137191
BRIX915_1993	SHOOTNODE_2007	0.277592	0.507538	0.230942
BRIX915_1993	SKINCOLOR_2008	0.990657	0.993881	0.00106673
BRIX915_1993	SKINCOLOR_2009	0.618414	0.794073	-0.0446183
BRIX915_1993	TIPANTHOCY_2009	0.190255	0.39696	-0.111759
BRIX915_1993	TITRACID1_2006_TR	0.254289	0.479383	-0.283493
BRIX915_1993	TITRACID1_2007_TR	0.823753	0.909636	0.0491535
BRIX915_1993	TITRACID1_2009_TR	0.951425	0.972451	0.00543764
BRIX915_1993	VERAISON_1992	0.412383	0.634699	-0.0808318
BRIX915_1993	VERAISON_1993	0.217522	0.432705	-0.110622
BUDBURDATE_1992	PC1	0.327132	0.558985	-0.0596373
BUDBURDATE_1992	PC2	0.364473	0.5939	-0.0551997
BUDBURDATE_1992	BERRYLENGTH_2008_TR	0.000936959	0.00671851	0.217224
BUDBURDATE_1992	BERRYSIZE_2008_TR	0.000346139	0.00281682	0.234425
BUDBURDATE_1992	BERRYWIDTH_2008	0.000215793	0.00185395	0.242164
BUDBURDATE_1992	BERRYWT_2006	0.737498	0.862641	0.0616462
BUDBURDATE_1992	BERRYWT_2007_TR	0.133015	0.316026	0.248167
BUDBURDATE_1992	BERRYWT_2009_TR	0.0733635	0.2134	0.131963
BUDBURDATE_1992	BLOOMDATE_1993	0.00374885	0.0217183	0.177148
BUDBURDATE_1992	BLOOMDATE_1994	0.00920279	0.0451197	0.201586
BUDBURDATE_1992	BLOOMDATE_1996	7.17e-12	1.63e-10	0.415036
BUDBURDATE_1992	BLOOMDATE_2006	0.186605	0.391109	0.239582
BUDBURDATE_1992	BLOOMDATE_2007	0.000256324	0.00217523	0.559993
BUDBURDATE_1992	BLOOMDATE_2009	0.104453	0.269885	0.0988443
BUDBURDATE_1992	BRIX715_1993_TR	0.000145446	0.00130198	-0.230848
BUDBURDATE_1992	BRIX815_1992	0.0428284	0.144458	-0.145956
BUDBURDATE_1992	BRIX815_1993_TR	0.0618565	0.188701	-0.124419
BUDBURDATE_1992	BRIX915_1993	0.87341	0.93508	-0.0136868
BUDBURDATE_1992	BUDBURDATE_1992	NA	NA	1
BUDBURDATE_1992	BUDBURDATE_1993	3.15e-05	0.000317504	0.250441
BUDBURDATE_1992	BUDBURDATE_1996	1.96e-08	2.98e-07	0.339513
BUDBURDATE_1992	BUDBURDATE_2006	0.812546	0.905184	0.0436376
BUDBURDATE_1992	BUDBURDATE_2007	0.0042902	0.0240602	0.453005
BUDBURDATE_1992	BUDBURDATE_2009	0.0148279	0.0645956	0.147608
BUDBURDATE_1992	CLUST1NODE_2006	0.853384	0.922279	-0.0340126
BUDBURDATE_1992	CLUST1NODE_2007	0.158619	0.349896	0.233312
BUDBURDATE_1992	CLUSTDENS_2008	0.000677888	0.00511179	-0.222957
BUDBURDATE_1992	CLUSTDENS_2009	0.0110044	0.0516705	-0.160887
BUDBURDATE_1992	CLUSTLEN1_2007	0.0711012	0.209437	0.296069
BUDBURDATE_1992	CLUSTLEN1_2009	0.0132735	0.0595058	0.156436
BUDBURDATE_1992	CLUSTSIZE_1992	0.266217	0.495602	0.0802135
BUDBURDATE_1992	CLUSTWID1_2007	0.127897	0.307285	0.251386
BUDBURDATE_1992	CLUSTWID1_2009	0.0209624	0.0840851	0.14567
BUDBURDATE_1992	CLUSTWT_2009_TR	0.0392388	0.135432	0.155125
BUDBURDATE_1992	CNTSHOOT_2006	0.157393	0.348661	-0.255941
BUDBURDATE_1992	CNTSHOOT_2007	0.609126	0.788031	-0.0856558
BUDBURDATE_1992	FIRMNESS_2009	0.00925412	0.0452314	0.16365
BUDBURDATE_1992	FLAVOR_2009	0.62647	0.79913	-0.0308051
BUDBURDATE_1992	FLOWERSEX_1996	0.401092	0.627767	-0.059999
BUDBURDATE_1992	FLOWERSEX_2009	0.349161	0.579845	-0.0576269
BUDBURDATE_1992	FLOWERSEX_2010	0.387843	0.613955	-0.0545196
BUDBURDATE_1992	Predicted_leaf_number	0.207171	0.419329	-0.0767231
BUDBURDATE_1992	LBRIX1_2006	0.934122	0.961851	0.0154816
BUDBURDATE_1992	LBRIX1_2007	0.758282	0.874174	-0.0523539
BUDBURDATE_1992	LBRIX1_2009	0.627549	0.799196	-0.0308951
BUDBURDATE_1992	LEAF_HAIR_1992	0.558874	0.754316	-0.0359288
BUDBURDATE_1992	LEAF_HAIR_1993	0.378779	0.605829	-0.0541808
BUDBURDATE_1992	LEAF_SIZE_1992	0.00624192	0.0329303	0.166663
BUDBURDATE_1992	LEAF_SIZE_1993	0.558783	0.754316	0.0360051
BUDBURDATE_1992	LEAFDATE_1996	1.56e-07	2.17e-06	0.320708
BUDBURDATE_1992	LEAFDATE_2007	0.0021821	0.0138884	0.488038
BUDBURDATE_1992	NAKEDVEIN_2009	0.580999	0.770369	0.0339268
BUDBURDATE_1992	NONCTSHOOT_2006_TR	0.3172	0.546969	-0.185709
BUDBURDATE_1992	NONCTSHOOT_2007_TR	0.922695	0.95469	-0.0165192
BUDBURDATE_1992	PEDLENGTH_2009_TR	0.195291	0.403825	0.0830215
BUDBURDATE_1992	PEDUNCLEN2_1992	0.882684	0.940416	0.0107765
BUDBURDATE_1992	PEDUNCLEN2_1993	0.121013	0.29613	0.0975382
BUDBURDATE_1992	PETSINMALF_2009	0.886343	0.941294	0.00870652
BUDBURDATE_1992	Predicted_plastochron	0.396356	0.62153	0.0516299
BUDBURDATE_1992	SEEDLESS_1993	0.961284	0.978564	-0.00315645
BUDBURDATE_1992	SEEDNUM_2006	0.715293	0.849638	-0.0694664
BUDBURDATE_1992	SEEDNUM_2007_TR	0.831432	0.912306	-0.0362268
BUDBURDATE_1992	SEEDNUM_2009	0.0904518	0.247783	0.113135
BUDBURDATE_1992	SEEDWT_2009_TR	0.235509	0.455109	0.0799422
BUDBURDATE_1992	SHOOT_HAIR_1993	0.842752	0.919637	-0.0121285
BUDBURDATE_1992	SHOOTINTEN_1996	0.0985198	0.260126	-0.10288
BUDBURDATE_1992	SHOOTNODE_2007	0.462349	0.680286	-0.122882
BUDBURDATE_1992	SKINCOLOR_2008	0.317238	0.546969	0.0666765
BUDBURDATE_1992	SKINCOLOR_2009	0.806465	0.900357	0.0155402
BUDBURDATE_1992	TIPANTHOCY_2009	0.896487	0.943625	-0.00796932
BUDBURDATE_1992	TITRACID1_2006_TR	0.803122	0.89793	-0.045874
BUDBURDATE_1992	TITRACID1_2007_TR	0.677046	0.832433	-0.0698145
BUDBURDATE_1992	TITRACID1_2009_TR	0.107635	0.275288	-0.101595
BUDBURDATE_1992	VERAISON_1992	0.124001	0.301317	0.106735
BUDBURDATE_1992	VERAISON_1993	0.000591649	0.00451051	0.214108
BUDBURDATE_1993	PC1	0.559342	0.754582	-0.0356178
BUDBURDATE_1993	PC2	0.191796	0.399274	0.0795324
BUDBURDATE_1993	BERRYLENGTH_2008_TR	0.00251148	0.0155566	0.199219
BUDBURDATE_1993	BERRYSIZE_2008_TR	0.000693863	0.00520397	0.22303
BUDBURDATE_1993	BERRYWIDTH_2008	0.000154106	0.00137506	0.24806
BUDBURDATE_1993	BERRYWT_2006	0.73518	0.861903	0.0622106
BUDBURDATE_1993	BERRYWT_2007_TR	0.335808	0.56614	0.162759
BUDBURDATE_1993	BERRYWT_2009_TR	0.00435108	0.0242455	0.20931
BUDBURDATE_1993	BLOOMDATE_1993	1.23e-08	1.92e-07	0.339723
BUDBURDATE_1993	BLOOMDATE_1994	5.14e-09	8.54e-08	0.434075
BUDBURDATE_1993	BLOOMDATE_1996	4.11e-13	9.58e-12	0.437523
BUDBURDATE_1993	BLOOMDATE_2006	0.477487	0.692484	0.130218
BUDBURDATE_1993	BLOOMDATE_2007	5.19e-05	0.000514711	0.607742
BUDBURDATE_1993	BLOOMDATE_2009	5.68e-06	6.49e-05	0.272198
BUDBURDATE_1993	BRIX715_1993_TR	5.42e-05	0.000534808	-0.244432
BUDBURDATE_1993	BRIX815_1992	0.38996	0.616603	-0.0623898
BUDBURDATE_1993	BRIX815_1993_TR	0.00031548	0.00259988	-0.236983
BUDBURDATE_1993	BRIX915_1993	0.26761	0.495602	-0.0946724
BUDBURDATE_1993	BUDBURDATE_1992	3.15e-05	0.000317504	0.250441
BUDBURDATE_1993	BUDBURDATE_1993	NA	NA	1
BUDBURDATE_1993	BUDBURDATE_1996	0	0	0.536874
BUDBURDATE_1993	BUDBURDATE_2006	0.0972682	0.259066	0.29829
BUDBURDATE_1993	BUDBURDATE_2007	1.26e-05	0.000135557	0.644495
BUDBURDATE_1993	BUDBURDATE_2009	3.18e-06	3.75e-05	0.278676
BUDBURDATE_1993	CLUST1NODE_2006	0.105513	0.27128	-0.291491
BUDBURDATE_1993	CLUST1NODE_2007	0.717204	0.850894	-0.0607308
BUDBURDATE_1993	CLUSTDENS_2008	0.0270398	0.10195	-0.146438
BUDBURDATE_1993	CLUSTDENS_2009	0.0186879	0.0778662	-0.14925
BUDBURDATE_1993	CLUSTLEN1_2007	0.459372	0.677342	0.12546
BUDBURDATE_1993	CLUSTLEN1_2009	0.0254962	0.0971868	0.14156
BUDBURDATE_1993	CLUSTSIZE_1992	0.0166486	0.07075	0.17218
BUDBURDATE_1993	CLUSTWID1_2007	0.465703	0.683023	-0.123711
BUDBURDATE_1993	CLUSTWID1_2009	0.0343598	0.123578	0.133884
BUDBURDATE_1993	CLUSTWT_2009_TR	0.0444749	0.148339	0.151682
BUDBURDATE_1993	CNTSHOOT_2006	0.740517	0.863055	-0.060912
BUDBURDATE_1993	CNTSHOOT_2007	0.80293	0.89793	-0.0418642
BUDBURDATE_1993	FIRMNESS_2009	0.0226703	0.0887307	0.143815
BUDBURDATE_1993	FLAVOR_2009	0.604337	0.785496	0.0328621
BUDBURDATE_1993	FLOWERSEX_1996	0.112802	0.284569	-0.113335
BUDBURDATE_1993	FLOWERSEX_2009	0.0439746	0.147379	-0.123848
BUDBURDATE_1993	FLOWERSEX_2010	0.129843	0.311152	-0.0956752
BUDBURDATE_1993	Predicted_leaf_number	0.606516	0.786119	-0.0314248
BUDBURDATE_1993	LBRIX1_2006	0.434129	0.654056	0.145713
BUDBURDATE_1993	LBRIX1_2007	0.115655	0.288634	-0.26685
BUDBURDATE_1993	LBRIX1_2009	0.661632	0.821784	-0.0279272
BUDBURDATE_1993	LEAF_HAIR_1992	0.248982	0.473679	0.071064
BUDBURDATE_1993	LEAF_HAIR_1993	0.146826	0.334737	0.0890309
BUDBURDATE_1993	LEAF_SIZE_1992	0.0620222	0.188926	0.114583
BUDBURDATE_1993	LEAF_SIZE_1993	0.199071	0.407993	0.0788394
BUDBURDATE_1993	LEAFDATE_1996	4.22e-15	1.09e-13	0.465315
BUDBURDATE_1993	LEAFDATE_2007	7.38e-06	8.29e-05	0.664197
BUDBURDATE_1993	NAKEDVEIN_2009	0.105579	0.27128	0.0992647
BUDBURDATE_1993	NONCTSHOOT_2006_TR	0.0645254	0.19516	-0.336085
BUDBURDATE_1993	NONCTSHOOT_2007_TR	0.406649	0.63197	-0.140564
BUDBURDATE_1993	PEDLENGTH_2009_TR	0.157837	0.349058	-0.0906979
BUDBURDATE_1993	PEDUNCLEN2_1992	0.820202	0.908704	-0.0166419
BUDBURDATE_1993	PEDUNCLEN2_1993	0.147742	0.335238	0.0909081
BUDBURDATE_1993	PETSINMALF_2009	0.0766139	0.220087	0.107746
BUDBURDATE_1993	Predicted_plastochron	0.657183	0.819632	0.0270795
BUDBURDATE_1993	SEEDLESS_1993	0.452327	0.671953	-0.0487374
BUDBURDATE_1993	SEEDNUM_2006	0.892893	0.94268	-0.0256694
BUDBURDATE_1993	SEEDNUM_2007_TR	0.0260823	0.0990127	-0.370594
BUDBURDATE_1993	SEEDNUM_2009	0.924467	0.955099	-0.00637026
BUDBURDATE_1993	SEEDWT_2009_TR	0.139035	0.323934	0.0998323
BUDBURDATE_1993	SHOOT_HAIR_1993	0.0944506	0.254318	0.101796
BUDBURDATE_1993	SHOOTINTEN_1996	0.329306	0.560628	0.0609724
BUDBURDATE_1993	SHOOTNODE_2007	0.706866	0.843894	-0.0630518
BUDBURDATE_1993	SKINCOLOR_2008	0.0941161	0.253812	0.111628
BUDBURDATE_1993	SKINCOLOR_2009	0.153995	0.344533	0.0904288
BUDBURDATE_1993	TIPANTHOCY_2009	0.7083	0.844663	0.0229155
BUDBURDATE_1993	TITRACID1_2006_TR	0.545846	0.744335	0.110853
BUDBURDATE_1993	TITRACID1_2007_TR	0.797388	0.897304	0.0436852
BUDBURDATE_1993	TITRACID1_2009_TR	0.502263	0.710387	0.0425421
BUDBURDATE_1993	VERAISON_1992	0.0222071	0.0876595	0.158895
BUDBURDATE_1993	VERAISON_1993	1.89e-05	0.000197901	0.264892
BUDBURDATE_1996	PC1	0.500052	0.709793	0.0257353
BUDBURDATE_1996	PC2	0.00140329	0.00942889	0.121451
BUDBURDATE_1996	BERRYLENGTH_2008_TR	7.5e-08	1.07e-06	0.229123
BUDBURDATE_1996	BERRYSIZE_2008_TR	2.84e-08	4.28e-07	0.236263
BUDBURDATE_1996	BERRYWIDTH_2008	1.32e-08	2.02e-07	0.241741
BUDBURDATE_1996	BERRYWT_2006	0.24529	0.469983	0.101444
BUDBURDATE_1996	BERRYWT_2007_TR	0.0104803	0.0498849	0.245372
BUDBURDATE_1996	BERRYWT_2009_TR	4.44e-07	5.89e-06	0.210682
BUDBURDATE_1996	BLOOMDATE_1993	4e-05	0.000398836	0.254246
BUDBURDATE_1996	BLOOMDATE_1994	4.46e-08	6.59e-07	0.407902
BUDBURDATE_1996	BLOOMDATE_1996	0	0	0.624106
BUDBURDATE_1996	BLOOMDATE_2006	0.000528196	0.00406023	0.296553
BUDBURDATE_1996	BLOOMDATE_2007	3.05e-13	7.17e-12	0.626879
BUDBURDATE_1996	BLOOMDATE_2009	0	0	0.461035
BUDBURDATE_1996	BRIX715_1993_TR	8.58e-06	9.56e-05	-0.274657
BUDBURDATE_1996	BRIX815_1992	0.691958	0.837776	-0.0296482
BUDBURDATE_1996	BRIX815_1993_TR	0.0119129	0.0549143	-0.170836
BUDBURDATE_1996	BRIX915_1993	0.0393509	0.13565	-0.179591
BUDBURDATE_1996	BUDBURDATE_1992	1.96e-08	2.98e-07	0.339513
BUDBURDATE_1996	BUDBURDATE_1993	0	0	0.536874
BUDBURDATE_1996	BUDBURDATE_1996	NA	NA	1
BUDBURDATE_1996	BUDBURDATE_2006	8.09e-07	1.03e-05	0.413894
BUDBURDATE_1996	BUDBURDATE_2007	8.04e-14	1.97e-12	0.638533
BUDBURDATE_1996	BUDBURDATE_2009	0	0	0.471531
BUDBURDATE_1996	CLUST1NODE_2006	0.0417489	0.142151	0.17682
BUDBURDATE_1996	CLUST1NODE_2007	0.288844	0.519807	0.102507
BUDBURDATE_1996	CLUSTDENS_2008	0.0019391	0.0125724	-0.133215
BUDBURDATE_1996	CLUSTDENS_2009	0.00338967	0.019997	-0.116291
BUDBURDATE_1996	CLUSTLEN1_2007	0.04422	0.147844	0.194019
BUDBURDATE_1996	CLUSTLEN1_2009	0.0580215	0.181396	0.0752044
BUDBURDATE_1996	CLUSTSIZE_1992	0.167276	0.36325	0.102804
BUDBURDATE_1996	CLUSTWID1_2007	0.0748011	0.216673	0.172163
BUDBURDATE_1996	CLUSTWID1_2009	0.00448766	0.0248568	0.112455
BUDBURDATE_1996	CLUSTWT_2009_TR	0.00390723	0.0224272	0.123189
BUDBURDATE_1996	CNTSHOOT_2006	0.350994	0.581846	-0.0815068
BUDBURDATE_1996	CNTSHOOT_2007	0.227695	0.446003	-0.117041
BUDBURDATE_1996	FIRMNESS_2009	1.42e-06	1.78e-05	0.189138
BUDBURDATE_1996	FLAVOR_2009	0.968768	0.983296	0.00155192
BUDBURDATE_1996	FLOWERSEX_1996	0.925732	0.955754	-0.00387223
BUDBURDATE_1996	FLOWERSEX_2009	0.487432	0.69903	0.0267723
BUDBURDATE_1996	FLOWERSEX_2010	0.691038	0.837453	0.0155227
BUDBURDATE_1996	Predicted_leaf_number	0.91473	0.951793	-0.00408663
BUDBURDATE_1996	LBRIX1_2006	0.102089	0.265757	-0.14292
BUDBURDATE_1996	LBRIX1_2007	0.593882	0.777286	0.0521254
BUDBURDATE_1996	LBRIX1_2009	0.00716919	0.0366381	-0.106948
BUDBURDATE_1996	LEAF_HAIR_1992	0.917469	0.951793	0.00652104
BUDBURDATE_1996	LEAF_HAIR_1993	0.2086	0.421606	0.079008
BUDBURDATE_1996	LEAF_SIZE_1992	0.00178203	0.0117462	0.194357
BUDBURDATE_1996	LEAF_SIZE_1993	0.354188	0.584694	0.0582564
BUDBURDATE_1996	LEAFDATE_1996	0	0	0.756972
BUDBURDATE_1996	LEAFDATE_2007	1.36e-11	3.02e-10	0.593001
BUDBURDATE_1996	NAKEDVEIN_2009	0.0516626	0.166564	-0.0748771
BUDBURDATE_1996	NONCTSHOOT_2006_TR	0.756683	0.873095	-0.027222
BUDBURDATE_1996	NONCTSHOOT_2007_TR	0.927058	0.956547	0.00895514
BUDBURDATE_1996	PEDLENGTH_2009_TR	0.156689	0.347644	0.0567652
BUDBURDATE_1996	PEDUNCLEN2_1992	0.876403	0.937208	0.0117398
BUDBURDATE_1996	PEDUNCLEN2_1993	0.386117	0.612271	0.0558421
BUDBURDATE_1996	PETSINMALF_2009	0.0133084	0.0595141	0.0944036
BUDBURDATE_1996	Predicted_plastochron	0.704254	0.843449	0.0144866
BUDBURDATE_1996	SEEDLESS_1993	0.355961	0.586018	0.0614128
BUDBURDATE_1996	SEEDNUM_2006	0.643411	0.810839	-0.0409808
BUDBURDATE_1996	SEEDNUM_2007_TR	0.331367	0.562756	-0.0948072
BUDBURDATE_1996	SEEDNUM_2009	0.69511	0.839484	0.0158613
BUDBURDATE_1996	SEEDWT_2009_TR	0.01133	0.0526645	0.10264
BUDBURDATE_1996	SHOOT_HAIR_1993	0.057733	0.180823	0.118077
BUDBURDATE_1996	SHOOTINTEN_1996	0.131683	0.313927	0.0576138
BUDBURDATE_1996	SHOOTNODE_2007	0.109473	0.278192	-0.154886
BUDBURDATE_1996	SKINCOLOR_2008	0.919402	0.952348	0.0043767
BUDBURDATE_1996	SKINCOLOR_2009	0.477877	0.692484	-0.0281922
BUDBURDATE_1996	TIPANTHOCY_2009	0.0112029	0.0523368	-0.103396
BUDBURDATE_1996	TITRACID1_2006_TR	0.456018	0.674546	0.0651827
BUDBURDATE_1996	TITRACID1_2007_TR	0.141487	0.327188	-0.142412
BUDBURDATE_1996	TITRACID1_2009_TR	0.0140008	0.0615724	-0.0970913
BUDBURDATE_1996	VERAISON_1992	0.0425754	0.143906	0.144638
BUDBURDATE_1996	VERAISON_1993	4.4e-07	5.87e-06	0.317855
BUDBURDATE_2006	PC1	0.452049	0.6719	-0.0652599
BUDBURDATE_2006	PC2	0.171206	0.367946	0.118454
BUDBURDATE_2006	BERRYLENGTH_2008_TR	0.13955	0.324306	0.139237
BUDBURDATE_2006	BERRYSIZE_2008_TR	0.167557	0.363258	0.130142
BUDBURDATE_2006	BERRYWIDTH_2008	0.214794	0.430364	0.117073
BUDBURDATE_2006	BERRYWT_2006	0.0925537	0.251062	0.145352
BUDBURDATE_2006	BERRYWT_2007_TR	0.665209	0.823866	0.14748
BUDBURDATE_2006	BERRYWT_2009_TR	0.667567	0.825534	0.0392735
BUDBURDATE_2006	BLOOMDATE_1993	0.163354	0.358062	0.256679
BUDBURDATE_2006	BLOOMDATE_1994	0.464154	0.681857	0.160598
BUDBURDATE_2006	BLOOMDATE_1996	5.79e-09	9.5e-08	0.486544
BUDBURDATE_2006	BLOOMDATE_2006	2.4e-09	4.16e-08	0.485503
BUDBURDATE_2006	BLOOMDATE_2007	0.0176838	0.0743522	0.694641
BUDBURDATE_2006	BLOOMDATE_2009	6.52e-12	1.5e-10	0.54725
BUDBURDATE_2006	BRIX715_1993_TR	0.0910462	0.248674	-0.303716
BUDBURDATE_2006	BRIX815_1992	0.643973	0.810952	0.0951068
BUDBURDATE_2006	BRIX815_1993_TR	0.431269	0.651481	-0.154894
BUDBURDATE_2006	BRIX915_1993	0.00694159	0.0358047	-0.612045
BUDBURDATE_2006	BUDBURDATE_1992	0.812546	0.905184	0.0436376
BUDBURDATE_2006	BUDBURDATE_1993	0.0972682	0.259066	0.29829
BUDBURDATE_2006	BUDBURDATE_1996	8.09e-07	1.03e-05	0.413894
BUDBURDATE_2006	BUDBURDATE_2006	NA	NA	1
BUDBURDATE_2006	BUDBURDATE_2007	1.21e-05	0.00013053	0.944485
BUDBURDATE_2006	BUDBURDATE_2009	2.03e-10	4.02e-09	0.51283
BUDBURDATE_2006	CLUST1NODE_2006	0.782708	0.888979	-0.0239557
BUDBURDATE_2006	CLUST1NODE_2007	0.909217	0.95067	-0.0390621
BUDBURDATE_2006	CLUSTDENS_2008	0.0621047	0.18897	-0.175301
BUDBURDATE_2006	CLUSTDENS_2009	0.216748	0.431785	-0.11171
BUDBURDATE_2006	CLUSTLEN1_2007	0.418585	0.639523	0.271915
BUDBURDATE_2006	CLUSTLEN1_2009	0.394822	0.620754	0.0761488
BUDBURDATE_2006	CLUSTSIZE_1992	0.0612272	0.187741	-0.372093
BUDBURDATE_2006	CLUSTWID1_2007	0.675168	0.831988	0.142871
BUDBURDATE_2006	CLUSTWID1_2009	0.712183	0.848043	0.0330548
BUDBURDATE_2006	CLUSTWT_2009_TR	0.701303	0.84241	0.0347868
BUDBURDATE_2006	CNTSHOOT_2006	0.370753	0.598511	-0.0776404
BUDBURDATE_2006	CNTSHOOT_2007	0.269821	0.497181	-0.36492
BUDBURDATE_2006	FIRMNESS_2009	0.596669	0.778943	0.0475922
BUDBURDATE_2006	FLAVOR_2009	0.435103	0.655134	-0.0701448
BUDBURDATE_2006	FLOWERSEX_1996	0.592894	0.777286	0.0512937
BUDBURDATE_2006	FLOWERSEX_2009	0.515904	0.721963	0.0566084
BUDBURDATE_2006	FLOWERSEX_2010	0.942093	0.966472	0.00643299
BUDBURDATE_2006	Predicted_leaf_number	0.0956	0.255578	0.144026
BUDBURDATE_2006	LBRIX1_2006	0.53887	0.739498	-0.0535502
BUDBURDATE_2006	LBRIX1_2007	0.0209683	0.0840851	-0.681339
BUDBURDATE_2006	LBRIX1_2009	0.223462	0.439309	-0.109216
BUDBURDATE_2006	LEAF_HAIR_1992	0.278268	0.507689	-0.200995
BUDBURDATE_2006	LEAF_HAIR_1993	0.174394	0.373124	-0.250326
BUDBURDATE_2006	LEAF_SIZE_1992	0.111574	0.281983	0.291513
BUDBURDATE_2006	LEAF_SIZE_1993	0.26692	0.495602	-0.205706
BUDBURDATE_2006	LEAFDATE_1996	7.08e-06	8.02e-05	0.381144
BUDBURDATE_2006	LEAFDATE_2007	1.48e-06	1.84e-05	0.965422
BUDBURDATE_2006	NAKEDVEIN_2009	0.492768	0.703416	-0.0599889
BUDBURDATE_2006	NONCTSHOOT_2006_TR	0.77785	0.886764	-0.0245984
BUDBURDATE_2006	NONCTSHOOT_2007_TR	0.701381	0.84241	0.130841
BUDBURDATE_2006	PEDLENGTH_2009_TR	0.676115	0.832027	0.0375793
BUDBURDATE_2006	PEDUNCLEN2_1992	0.676091	0.832027	0.0860161
BUDBURDATE_2006	PEDUNCLEN2_1993	0.874674	0.936067	0.0295357
BUDBURDATE_2006	PETSINMALF_2009	0.864726	0.930443	-0.0147992
BUDBURDATE_2006	Predicted_plastochron	0.580594	0.770369	-0.0479719
BUDBURDATE_2006	SEEDLESS_1993	0.205771	0.417408	0.233692
BUDBURDATE_2006	SEEDNUM_2006	0.152076	0.341781	-0.12536
BUDBURDATE_2006	SEEDNUM_2007_TR	0.353043	0.583846	0.329155
BUDBURDATE_2006	SEEDNUM_2009	0.715533	0.849638	0.033053
BUDBURDATE_2006	SEEDWT_2009_TR	0.628074	0.799497	0.0441096
BUDBURDATE_2006	SHOOT_HAIR_1993	0.184293	0.386848	-0.240808
BUDBURDATE_2006	SHOOTINTEN_1996	0.408199	0.633047	0.0725822
BUDBURDATE_2006	SHOOTNODE_2007	0.0331717	0.120911	-0.642075
BUDBURDATE_2006	SKINCOLOR_2008	0.624517	0.798634	0.0463279
BUDBURDATE_2006	SKINCOLOR_2009	0.777748	0.886764	-0.0252921
BUDBURDATE_2006	TIPANTHOCY_2009	0.77369	0.885357	-0.0273496
BUDBURDATE_2006	TITRACID1_2006_TR	0.9185	0.952125	-0.00888908
BUDBURDATE_2006	TITRACID1_2007_TR	0.605681	0.785797	0.175531
BUDBURDATE_2006	TITRACID1_2009_TR	0.74115	0.863068	0.0297179
BUDBURDATE_2006	VERAISON_1992	0.574973	0.767091	0.115272
BUDBURDATE_2006	VERAISON_1993	0.0430869	0.145104	0.365653
BUDBURDATE_2007	PC1	0.546863	0.745357	0.0553018
BUDBURDATE_2007	PC2	0.739316	0.862743	-0.030561
BUDBURDATE_2007	BERRYLENGTH_2008_TR	0.00839525	0.0418255	0.26759
BUDBURDATE_2007	BERRYSIZE_2008_TR	0.00391163	0.0224272	0.291853
BUDBURDATE_2007	BERRYWIDTH_2008	0.00126255	0.00858717	0.324387
BUDBURDATE_2007	BERRYWT_2006	0.738221	0.862641	0.114156
BUDBURDATE_2007	BERRYWT_2007_TR	0.000102379	0.000950177	0.34998
BUDBURDATE_2007	BERRYWT_2009_TR	0.000874075	0.00632553	0.315699
BUDBURDATE_2007	BLOOMDATE_1993	0.00240455	0.014961	0.477989
BUDBURDATE_2007	BLOOMDATE_1994	0.00895534	0.0441404	0.4689
BUDBURDATE_2007	BLOOMDATE_1996	7.18e-10	1.32e-08	0.554124
BUDBURDATE_2007	BLOOMDATE_2006	0.11059	0.280261	0.508047
BUDBURDATE_2007	BLOOMDATE_2007	0	0	0.799833
BUDBURDATE_2007	BLOOMDATE_2009	2.17e-09	3.83e-08	0.510706
BUDBURDATE_2007	BRIX715_1993_TR	0.49351	0.703746	-0.114539
BUDBURDATE_2007	BRIX815_1992	0.962985	0.979576	0.00840249
BUDBURDATE_2007	BRIX815_1993_TR	0.147937	0.335397	-0.2707
BUDBURDATE_2007	BRIX915_1993	0.348963	0.579845	-0.199916
BUDBURDATE_2007	BUDBURDATE_1992	0.0042902	0.0240602	0.453005
BUDBURDATE_2007	BUDBURDATE_1993	1.26e-05	0.000135557	0.644495
BUDBURDATE_2007	BUDBURDATE_1996	8.04e-14	1.97e-12	0.638533
BUDBURDATE_2007	BUDBURDATE_2006	1.21e-05	0.00013053	0.944485
BUDBURDATE_2007	BUDBURDATE_2007	NA	NA	1
BUDBURDATE_2007	BUDBURDATE_2009	0	0	0.745838
BUDBURDATE_2007	CLUST1NODE_2006	0.717986	0.851109	0.123291
BUDBURDATE_2007	CLUST1NODE_2007	0.338208	0.567429	0.0881792
BUDBURDATE_2007	CLUSTDENS_2008	0.00036332	0.00292236	-0.358319
BUDBURDATE_2007	CLUSTDENS_2009	2.07e-05	0.000214479	-0.393861
BUDBURDATE_2007	CLUSTLEN1_2007	0.00772587	0.0388393	0.244102
BUDBURDATE_2007	CLUSTLEN1_2009	0.147736	0.335238	0.138302
BUDBURDATE_2007	CLUSTSIZE_1992	0.0487047	0.159381	0.345801
BUDBURDATE_2007	CLUSTWID1_2007	0.0298305	0.110965	0.200083
BUDBURDATE_2007	CLUSTWID1_2009	0.0385627	0.134018	0.196668
BUDBURDATE_2007	CLUSTWT_2009_TR	0.189219	0.395691	0.133053
BUDBURDATE_2007	CNTSHOOT_2006	0.311693	0.540909	0.33645
BUDBURDATE_2007	CNTSHOOT_2007	0.191426	0.398805	-0.12059
BUDBURDATE_2007	FIRMNESS_2009	0.000278639	0.00233602	0.337091
BUDBURDATE_2007	FLAVOR_2009	0.0759365	0.219199	-0.169152
BUDBURDATE_2007	FLOWERSEX_1996	0.318594	0.548724	0.102326
BUDBURDATE_2007	FLOWERSEX_2009	0.775863	0.886746	0.0262611
BUDBURDATE_2007	FLOWERSEX_2010	0.41336	0.634795	0.0763328
BUDBURDATE_2007	Predicted_leaf_number	0.660705	0.821784	0.0403058
BUDBURDATE_2007	LBRIX1_2006	0.742735	0.863826	0.112128
BUDBURDATE_2007	LBRIX1_2007	0.369107	0.597696	-0.0837872
BUDBURDATE_2007	LBRIX1_2009	0.198933	0.407993	-0.123423
BUDBURDATE_2007	LEAF_HAIR_1992	0.133742	0.31634	-0.251167
BUDBURDATE_2007	LEAF_HAIR_1993	0.223533	0.439309	-0.205007
BUDBURDATE_2007	LEAF_SIZE_1992	0.661293	0.821784	0.0744842
BUDBURDATE_2007	LEAF_SIZE_1993	0.923536	0.954987	0.0163388
BUDBURDATE_2007	LEAFDATE_1996	4.31e-14	1.08e-12	0.646132
BUDBURDATE_2007	LEAFDATE_2007	0	0	0.881533
BUDBURDATE_2007	NAKEDVEIN_2009	0.721514	0.852726	-0.0328733
BUDBURDATE_2007	NONCTSHOOT_2006_TR	0.0788355	0.224608	0.551184
BUDBURDATE_2007	NONCTSHOOT_2007_TR	0.835628	0.915102	0.0193046
BUDBURDATE_2007	PEDLENGTH_2009_TR	0.989415	0.992993	0.00129164
BUDBURDATE_2007	PEDUNCLEN2_1992	0.817493	0.907954	0.0424662
BUDBURDATE_2007	PEDUNCLEN2_1993	0.638833	0.806534	0.0797724
BUDBURDATE_2007	PETSINMALF_2009	0.0719523	0.211065	0.164176
BUDBURDATE_2007	Predicted_plastochron	0.735973	0.862105	-0.0309677
BUDBURDATE_2007	SEEDLESS_1993	0.978231	0.9863	0.00464533
BUDBURDATE_2007	SEEDNUM_2006	0.3553	0.585833	-0.308925
BUDBURDATE_2007	SEEDNUM_2007_TR	0.0701116	0.20737	-0.168056
BUDBURDATE_2007	SEEDNUM_2009	0.0164222	0.0700024	-0.228351
BUDBURDATE_2007	SEEDWT_2009_TR	0.00175898	0.0116218	0.296283
BUDBURDATE_2007	SHOOT_HAIR_1993	0.341909	0.571553	-0.158492
BUDBURDATE_2007	SHOOTINTEN_1996	0.519048	0.724162	-0.0630146
BUDBURDATE_2007	SHOOTNODE_2007	0.0979506	0.260126	-0.152423
BUDBURDATE_2007	SKINCOLOR_2008	0.810288	0.903032	-0.0248218
BUDBURDATE_2007	SKINCOLOR_2009	0.536824	0.738108	-0.0589706
BUDBURDATE_2007	TIPANTHOCY_2009	0.00420773	0.0237937	-0.277142
BUDBURDATE_2007	TITRACID1_2006_TR	0.360211	0.590772	-0.305939
BUDBURDATE_2007	TITRACID1_2007_TR	0.146136	0.333766	-0.134612
BUDBURDATE_2007	TITRACID1_2009_TR	0.178448	0.378782	-0.128639
BUDBURDATE_2007	VERAISON_1992	0.0914409	0.249262	0.281499
BUDBURDATE_2007	VERAISON_1993	0.0510403	0.165271	0.327712
BUDBURDATE_2009	PC1	0.237591	0.457668	-0.0399444
BUDBURDATE_2009	PC2	0.230559	0.449811	0.040549
BUDBURDATE_2009	BERRYLENGTH_2008_TR	1.11e-13	2.66e-12	0.281025
BUDBURDATE_2009	BERRYSIZE_2008_TR	1.02e-13	2.48e-12	0.281439
BUDBURDATE_2009	BERRYWIDTH_2008	2.11e-12	4.89e-11	0.266444
BUDBURDATE_2009	BERRYWT_2006	0.030113	0.11127	0.186047
BUDBURDATE_2009	BERRYWT_2007_TR	0.00020315	0.0017562	0.335599
BUDBURDATE_2009	BERRYWT_2009_TR	5.3e-10	9.81e-09	0.234549
BUDBURDATE_2009	BLOOMDATE_1993	0.0435919	0.146273	0.123605
BUDBURDATE_2009	BLOOMDATE_1994	0.00182223	0.0119826	0.227747
BUDBURDATE_2009	BLOOMDATE_1996	0	0	0.410993
BUDBURDATE_2009	BLOOMDATE_2006	0.00288573	0.0173707	0.253652
BUDBURDATE_2009	BLOOMDATE_2007	0	0	0.678568
BUDBURDATE_2009	BLOOMDATE_2009	0	0	0.50996
BUDBURDATE_2009	BRIX715_1993_TR	0.061737	0.188701	-0.114492
BUDBURDATE_2009	BRIX815_1992	0.508238	0.714469	0.0479057
BUDBURDATE_2009	BRIX815_1993_TR	0.0982962	0.260126	-0.109999
BUDBURDATE_2009	BRIX915_1993	0.278496	0.50777	-0.0925569
BUDBURDATE_2009	BUDBURDATE_1992	0.0148279	0.0645956	0.147608
BUDBURDATE_2009	BUDBURDATE_1993	3.18e-06	3.75e-05	0.278676
BUDBURDATE_2009	BUDBURDATE_1996	0	0	0.471531
BUDBURDATE_2009	BUDBURDATE_2006	2.03e-10	4.02e-09	0.51283
BUDBURDATE_2009	BUDBURDATE_2007	0	0	0.745838
BUDBURDATE_2009	BUDBURDATE_2009	NA	NA	1
BUDBURDATE_2009	CLUST1NODE_2006	0.630566	0.800583	-0.0416056
BUDBURDATE_2009	CLUST1NODE_2007	0.699748	0.841699	0.035567
BUDBURDATE_2009	CLUSTDENS_2008	3.31e-05	0.000332732	-0.161195
BUDBURDATE_2009	CLUSTDENS_2009	2.99e-11	6.34e-10	-0.233866
BUDBURDATE_2009	CLUSTLEN1_2007	0.0129079	0.0583376	0.228282
BUDBURDATE_2009	CLUSTLEN1_2009	1.86e-06	2.25e-05	0.168705
BUDBURDATE_2009	CLUSTSIZE_1992	0.295074	0.525229	0.0755549
BUDBURDATE_2009	CLUSTWID1_2007	0.132052	0.314005	0.13945
BUDBURDATE_2009	CLUSTWID1_2009	2.34e-05	0.000240954	0.14967
BUDBURDATE_2009	CLUSTWT_2009_TR	0.0107888	0.0509167	0.0996344
BUDBURDATE_2009	CNTSHOOT_2006	0.181362	0.382722	-0.115292
BUDBURDATE_2009	CNTSHOOT_2007	0.414927	0.635974	-0.0754237
BUDBURDATE_2009	FIRMNESS_2009	2.44e-10	4.8e-09	0.221662
BUDBURDATE_2009	FLAVOR_2009	0.884923	0.941055	0.00514441
BUDBURDATE_2009	FLOWERSEX_1996	0.526551	0.73006	0.026325
BUDBURDATE_2009	FLOWERSEX_2009	0.0105489	0.0501089	0.0874181
BUDBURDATE_2009	FLOWERSEX_2010	0.0680627	0.20309	0.0630985
BUDBURDATE_2009	Predicted_leaf_number	0.0202501	0.0828821	0.0784335
BUDBURDATE_2009	LBRIX1_2006	0.0828928	0.233057	-0.149801
BUDBURDATE_2009	LBRIX1_2007	0.250163	0.474831	-0.107157
BUDBURDATE_2009	LBRIX1_2009	6.7e-05	0.000647499	-0.141712
BUDBURDATE_2009	LEAF_HAIR_1992	0.320961	0.550814	-0.0609686
BUDBURDATE_2009	LEAF_HAIR_1993	0.484376	0.697455	0.0429773
BUDBURDATE_2009	LEAF_SIZE_1992	0.0431931	0.145286	0.123607
BUDBURDATE_2009	LEAF_SIZE_1993	0.0217727	0.0863131	0.140372
BUDBURDATE_2009	LEAFDATE_1996	0	0	0.473839
BUDBURDATE_2009	LEAFDATE_2007	0	0	0.677854
BUDBURDATE_2009	NAKEDVEIN_2009	0.0560245	0.176668	-0.0652989
BUDBURDATE_2009	NONCTSHOOT_2006_TR	0.685013	0.836065	-0.035228
BUDBURDATE_2009	NONCTSHOOT_2007_TR	0.704264	0.843449	0.0353073
BUDBURDATE_2009	PEDLENGTH_2009_TR	0.108162	0.276126	0.0576781
BUDBURDATE_2009	PEDUNCLEN2_1992	0.156416	0.347599	0.103223
BUDBURDATE_2009	PEDUNCLEN2_1993	0.236007	0.455754	0.0744721
BUDBURDATE_2009	PETSINMALF_2009	0.000636345	0.00482474	0.115645
BUDBURDATE_2009	Predicted_plastochron	0.304787	0.534629	-0.034712
BUDBURDATE_2009	SEEDLESS_1993	0.252379	0.476754	0.0741684
BUDBURDATE_2009	SEEDNUM_2006	0.0493705	0.160802	-0.170778
BUDBURDATE_2009	SEEDNUM_2007_TR	0.104584	0.269973	-0.150808
BUDBURDATE_2009	SEEDNUM_2009	0.00859981	0.0427679	-0.0955663
BUDBURDATE_2009	SEEDWT_2009_TR	1.02e-09	1.86e-08	0.22071
BUDBURDATE_2009	SHOOT_HAIR_1993	0.385693	0.611949	0.0529018
BUDBURDATE_2009	SHOOTINTEN_1996	0.681799	0.835133	0.0156933
BUDBURDATE_2009	SHOOTNODE_2007	0.364131	0.5939	-0.0839314
BUDBURDATE_2009	SKINCOLOR_2008	0.455145	0.674081	0.0288802
BUDBURDATE_2009	SKINCOLOR_2009	0.606396	0.786119	-0.0183467
BUDBURDATE_2009	TIPANTHOCY_2009	0.000711758	0.00529525	-0.121574
BUDBURDATE_2009	TITRACID1_2006_TR	0.826935	0.90989	0.0189207
BUDBURDATE_2009	TITRACID1_2007_TR	0.100172	0.261931	-0.152082
BUDBURDATE_2009	TITRACID1_2009_TR	0.00120025	0.00832674	-0.114814
BUDBURDATE_2009	VERAISON_1992	0.940728	0.965443	0.00517421
BUDBURDATE_2009	VERAISON_1993	0.118224	0.291878	0.098273
CLUST1NODE_2006	PC1	0.146922	0.334737	-0.125044
CLUST1NODE_2006	PC2	0.411727	0.634699	0.0709541
CLUST1NODE_2006	BERRYLENGTH_2008_TR	2.41e-05	0.0002465	0.382893
CLUST1NODE_2006	BERRYSIZE_2008_TR	5.43e-05	0.000534808	0.367147
CLUST1NODE_2006	BERRYWIDTH_2008	0.00100672	0.00716318	0.302745
CLUST1NODE_2006	BERRYWT_2006	0.0527901	0.169551	0.166441
CLUST1NODE_2006	BERRYWT_2007_TR	0.00516459	0.0281567	0.774136
CLUST1NODE_2006	BERRYWT_2009_TR	0.00132857	0.00899216	0.286254
CLUST1NODE_2006	BLOOMDATE_1993	0.628636	0.799846	0.0904025
CLUST1NODE_2006	BLOOMDATE_1994	0.277947	0.50768	-0.236177
CLUST1NODE_2006	BLOOMDATE_1996	0.216254	0.431453	0.109611
CLUST1NODE_2006	BLOOMDATE_2006	0.758699	0.874174	0.026582
CLUST1NODE_2006	BLOOMDATE_2007	0.0866987	0.241313	0.539565
CLUST1NODE_2006	BLOOMDATE_2009	0.261728	0.489484	0.0969056
CLUST1NODE_2006	BRIX715_1993_TR	0.681845	0.835133	-0.0753642
CLUST1NODE_2006	BRIX815_1992	0.289867	0.521309	0.215725
CLUST1NODE_2006	BRIX815_1993_TR	0.782928	0.888979	-0.0545121
CLUST1NODE_2006	BRIX915_1993	0.0103413	0.0494779	0.58758
CLUST1NODE_2006	BUDBURDATE_1992	0.853384	0.922279	-0.0340126
CLUST1NODE_2006	BUDBURDATE_1993	0.105513	0.27128	-0.291491
CLUST1NODE_2006	BUDBURDATE_1996	0.0417489	0.142151	0.17682
CLUST1NODE_2006	BUDBURDATE_2006	0.782708	0.888979	-0.0239557
CLUST1NODE_2006	BUDBURDATE_2007	0.717986	0.851109	0.123291
CLUST1NODE_2006	BUDBURDATE_2009	0.630566	0.800583	-0.0416056
CLUST1NODE_2006	CLUST1NODE_2006	NA	NA	1
CLUST1NODE_2006	CLUST1NODE_2007	0.000291454	0.00242151	0.885177
CLUST1NODE_2006	CLUSTDENS_2008	0.115662	0.288634	-0.147514
CLUST1NODE_2006	CLUSTDENS_2009	0.136771	0.320103	-0.133829
CLUST1NODE_2006	CLUSTLEN1_2007	0.156722	0.347644	0.457873
CLUST1NODE_2006	CLUSTLEN1_2009	0.0188037	0.0781191	0.20743
CLUST1NODE_2006	CLUSTSIZE_1992	0.927248	0.956547	0.0188317
CLUST1NODE_2006	CLUSTWID1_2007	0.00778368	0.0390592	0.750535
CLUST1NODE_2006	CLUSTWID1_2009	0.0513164	0.165778	0.172651
CLUST1NODE_2006	CLUSTWT_2009_TR	0.0022464	0.0141999	0.27089
CLUST1NODE_2006	CNTSHOOT_2006	0.863342	0.930037	0.0148959
CLUST1NODE_2006	CNTSHOOT_2007	0.661869	0.821784	-0.14903
CLUST1NODE_2006	FIRMNESS_2009	0.0194341	0.0800143	0.207177
CLUST1NODE_2006	FLAVOR_2009	0.036421	0.128259	0.185869
CLUST1NODE_2006	FLOWERSEX_1996	0.124953	0.30257	0.145838
CLUST1NODE_2006	FLOWERSEX_2009	0.448978	0.670567	0.065703
CLUST1NODE_2006	FLOWERSEX_2010	0.252307	0.476754	0.100729
CLUST1NODE_2006	Predicted_leaf_number	0.585062	0.772749	0.0472294
CLUST1NODE_2006	LBRIX1_2006	0.845917	0.920196	-0.0168811
CLUST1NODE_2006	LBRIX1_2007	0.40999	0.634015	0.27677
CLUST1NODE_2006	LBRIX1_2009	0.364435	0.5939	-0.081148
CLUST1NODE_2006	LEAF_HAIR_1992	0.0503081	0.163281	-0.354601
CLUST1NODE_2006	LEAF_HAIR_1993	0.23066	0.449811	-0.221705
CLUST1NODE_2006	LEAF_SIZE_1992	0.0954761	0.255578	0.304789
CLUST1NODE_2006	LEAF_SIZE_1993	0.122576	0.298638	0.283245
CLUST1NODE_2006	LEAFDATE_1996	0.0687099	0.204581	0.158942
CLUST1NODE_2006	LEAFDATE_2007	0.933972	0.961851	-0.0283866
CLUST1NODE_2006	NAKEDVEIN_2009	0.464768	0.682397	0.0636829
CLUST1NODE_2006	NONCTSHOOT_2006_TR	0.140016	0.324673	0.127678
CLUST1NODE_2006	NONCTSHOOT_2007_TR	0.321269	0.551002	-0.330238
CLUST1NODE_2006	PEDLENGTH_2009_TR	0.00253815	0.0155827	0.265667
CLUST1NODE_2006	PEDUNCLEN2_1992	0.4113	0.634699	0.168252
CLUST1NODE_2006	PEDUNCLEN2_1993	0.997019	0.998459	0.000699679
CLUST1NODE_2006	PETSINMALF_2009	0.914159	0.951793	-0.00932922
CLUST1NODE_2006	Predicted_plastochron	0.873032	0.93508	0.0138304
CLUST1NODE_2006	SEEDLESS_1993	0.0760602	0.219199	-0.32329
CLUST1NODE_2006	SEEDNUM_2006	0.164004	0.358637	-0.121378
CLUST1NODE_2006	SEEDNUM_2007_TR	0.477117	0.692484	0.254971
CLUST1NODE_2006	SEEDNUM_2009	0.589533	0.774966	0.0487163
CLUST1NODE_2006	SEEDWT_2009_TR	0.620328	0.795476	0.0449194
CLUST1NODE_2006	SHOOT_HAIR_1993	0.139276	0.323966	-0.267215
CLUST1NODE_2006	SHOOTINTEN_1996	0.618135	0.794073	0.0436161
CLUST1NODE_2006	SHOOTNODE_2007	0.470304	0.686169	-0.243652
CLUST1NODE_2006	SKINCOLOR_2008	0.112933	0.284632	-0.148617
CLUST1NODE_2006	SKINCOLOR_2009	0.26724	0.495602	-0.0987906
CLUST1NODE_2006	TIPANTHOCY_2009	0.170159	0.366894	-0.129356
CLUST1NODE_2006	TITRACID1_2006_TR	0.505897	0.712622	-0.0575275
CLUST1NODE_2006	TITRACID1_2007_TR	0.43536	0.655166	-0.262576
CLUST1NODE_2006	TITRACID1_2009_TR	0.495243	0.704462	-0.0610644
CLUST1NODE_2006	VERAISON_1992	0.513559	0.720489	-0.13414
CLUST1NODE_2006	VERAISON_1993	0.876417	0.937208	0.0291219
CLUST1NODE_2007	PC1	0.599355	0.78085	0.0484345
CLUST1NODE_2007	PC2	0.199554	0.408379	0.117931
CLUST1NODE_2007	BERRYLENGTH_2008_TR	2.06e-07	2.83e-06	0.500574
CLUST1NODE_2007	BERRYSIZE_2008_TR	4.11e-08	6.09e-07	0.524594
CLUST1NODE_2007	BERRYWIDTH_2008	5.63e-08	8.17e-07	0.520053
CLUST1NODE_2007	BERRYWT_2006	0.799943	0.89793	0.0866828
CLUST1NODE_2007	BERRYWT_2007_TR	5.12e-07	6.7e-06	0.442869
CLUST1NODE_2007	BERRYWT_2009_TR	8.93e-05	0.000837201	0.369602
CLUST1NODE_2007	BLOOMDATE_1993	0.8029	0.89793	0.0418707
CLUST1NODE_2007	BLOOMDATE_1994	0.454609	0.674081	0.141855
CLUST1NODE_2007	BLOOMDATE_1996	0.0421672	0.14311	0.197744
CLUST1NODE_2007	BLOOMDATE_2006	0.105799	0.271342	0.513982
CLUST1NODE_2007	BLOOMDATE_2007	0.392691	0.619509	0.0787303
CLUST1NODE_2007	BLOOMDATE_2009	0.369387	0.597696	0.0826663
CLUST1NODE_2007	BRIX715_1993_TR	0.458568	0.676875	-0.123915
CLUST1NODE_2007	BRIX815_1992	0.726203	0.856081	0.0633396
CLUST1NODE_2007	BRIX815_1993_TR	0.774454	0.885866	0.0545983
CLUST1NODE_2007	BRIX915_1993	0.0735204	0.213633	0.371919
CLUST1NODE_2007	BUDBURDATE_1992	0.158619	0.349896	0.233312
CLUST1NODE_2007	BUDBURDATE_1993	0.717204	0.850894	-0.0607308
CLUST1NODE_2007	BUDBURDATE_1996	0.288844	0.519807	0.102507
CLUST1NODE_2007	BUDBURDATE_2006	0.909217	0.95067	-0.0390621
CLUST1NODE_2007	BUDBURDATE_2007	0.338208	0.567429	0.0881792
CLUST1NODE_2007	BUDBURDATE_2009	0.699748	0.841699	0.035567
CLUST1NODE_2007	CLUST1NODE_2006	0.000291454	0.00242151	0.885177
CLUST1NODE_2007	CLUST1NODE_2007	NA	NA	1
CLUST1NODE_2007	CLUSTDENS_2008	0.00253605	0.0155827	-0.306317
CLUST1NODE_2007	CLUSTDENS_2009	1.16e-05	0.000125967	-0.406381
CLUST1NODE_2007	CLUSTLEN1_2007	1.59e-06	1.95e-05	0.425187
CLUST1NODE_2007	CLUSTLEN1_2009	7.27e-07	9.34e-06	0.451764
CLUST1NODE_2007	CLUSTSIZE_1992	0.0530042	0.170043	0.339823
CLUST1NODE_2007	CLUSTWID1_2007	7.91e-05	0.000754349	0.355217
CLUST1NODE_2007	CLUSTWID1_2009	0.00237504	0.0148107	0.286901
CLUST1NODE_2007	CLUSTWT_2009_TR	0.0237977	0.0919758	0.227084
CLUST1NODE_2007	CNTSHOOT_2006	0.645613	0.810994	0.156615
CLUST1NODE_2007	CNTSHOOT_2007	0.00404175	0.0229833	-0.261694
CLUST1NODE_2007	FIRMNESS_2009	0.137039	0.320103	0.142022
CLUST1NODE_2007	FLAVOR_2009	0.903892	0.947959	-0.0116454
CLUST1NODE_2007	FLOWERSEX_1996	0.466377	0.683023	-0.0748226
CLUST1NODE_2007	FLOWERSEX_2009	0.896306	0.943625	0.0120743
CLUST1NODE_2007	FLOWERSEX_2010	0.561978	0.757769	-0.0543921
CLUST1NODE_2007	Predicted_leaf_number	0.917378	0.951793	0.00956977
CLUST1NODE_2007	LBRIX1_2006	0.589315	0.774966	-0.183414
CLUST1NODE_2007	LBRIX1_2007	0.147746	0.335238	-0.13466
CLUST1NODE_2007	LBRIX1_2009	0.641903	0.809305	-0.0450394
CLUST1NODE_2007	LEAF_HAIR_1992	0.0339837	0.122597	-0.349489
CLUST1NODE_2007	LEAF_HAIR_1993	0.0248457	0.0952303	-0.368439
CLUST1NODE_2007	LEAF_SIZE_1992	0.21457	0.430364	-0.208946
CLUST1NODE_2007	LEAF_SIZE_1993	0.0114705	0.0531395	0.411155
CLUST1NODE_2007	LEAFDATE_1996	0.0483009	0.158621	0.19049
CLUST1NODE_2007	LEAFDATE_2007	0.777927	0.886764	-0.0261243
CLUST1NODE_2007	NAKEDVEIN_2009	0.179208	0.379621	0.123964
CLUST1NODE_2007	NONCTSHOOT_2006_TR	0.688412	0.836065	-0.136775
CLUST1NODE_2007	NONCTSHOOT_2007_TR	0.00599458	0.0318068	0.251577
CLUST1NODE_2007	PEDLENGTH_2009_TR	0.00280976	0.0169502	0.286139
CLUST1NODE_2007	PEDUNCLEN2_1992	0.705414	0.843449	0.06951
CLUST1NODE_2007	PEDUNCLEN2_1993	0.543659	0.742648	0.10311
CLUST1NODE_2007	PETSINMALF_2009	0.164836	0.359891	-0.127613
CLUST1NODE_2007	Predicted_plastochron	0.935577	0.962635	0.00745671
CLUST1NODE_2007	SEEDLESS_1993	0.00712616	0.0364854	-0.435038
CLUST1NODE_2007	SEEDNUM_2006	0.253776	0.478741	-0.376482
CLUST1NODE_2007	SEEDNUM_2007_TR	0.693386	0.839139	-0.0368328
CLUST1NODE_2007	SEEDNUM_2009	0.126854	0.305308	-0.147123
CLUST1NODE_2007	SEEDWT_2009_TR	0.503917	0.71215	0.0649993
CLUST1NODE_2007	SHOOT_HAIR_1993	0.00991964	0.0477899	-0.413229
CLUST1NODE_2007	SHOOTINTEN_1996	0.189643	0.395981	0.127781
CLUST1NODE_2007	SHOOTNODE_2007	0.00361719	0.021132	-0.264754
CLUST1NODE_2007	SKINCOLOR_2008	0.0906843	0.248174	-0.173629
CLUST1NODE_2007	SKINCOLOR_2009	0.61403	0.792392	-0.0483886
CLUST1NODE_2007	TIPANTHOCY_2009	0.249044	0.473679	-0.114038
CLUST1NODE_2007	TITRACID1_2006_TR	0.671704	0.828803	0.144471
CLUST1NODE_2007	TITRACID1_2007_TR	1.05e-05	0.000114296	-0.393366
CLUST1NODE_2007	TITRACID1_2009_TR	0.00125126	0.00855234	-0.303839
CLUST1NODE_2007	VERAISON_1992	0.960406	0.978029	-0.00845128
CLUST1NODE_2007	VERAISON_1993	0.580049	0.770369	-0.0953741
CLUSTDENS_2008	PC1	0.00155727	0.0103631	0.121908
CLUSTDENS_2008	PC2	0.32961	0.560802	-0.0376925
CLUSTDENS_2008	BERRYLENGTH_2008_TR	1.1e-11	2.46e-10	-0.258247
CLUSTDENS_2008	BERRYSIZE_2008_TR	3.23e-10	6.23e-09	-0.23962
CLUSTDENS_2008	BERRYWIDTH_2008	6.01e-07	7.79e-06	-0.191246
CLUSTDENS_2008	BERRYWT_2006	0.119016	0.293144	-0.146185
CLUSTDENS_2008	BERRYWT_2007_TR	0.000200344	0.00173735	-0.374497
CLUSTDENS_2008	BERRYWT_2009_TR	1.17e-08	1.84e-07	-0.249924
CLUSTDENS_2008	BLOOMDATE_1993	6.34e-05	0.000614745	-0.263406
CLUSTDENS_2008	BLOOMDATE_1994	0.140078	0.324673	-0.119057
CLUSTDENS_2008	BLOOMDATE_1996	2.91e-08	4.37e-07	-0.240248
CLUSTDENS_2008	BLOOMDATE_2006	0.905475	0.949261	-0.0111953
CLUSTDENS_2008	BLOOMDATE_2007	0.000348648	0.00282894	-0.359331
CLUSTDENS_2008	BLOOMDATE_2009	5.5e-07	7.16e-06	-0.193897
CLUSTDENS_2008	BRIX715_1993_TR	0.00207231	0.013281	0.20428
CLUSTDENS_2008	BRIX815_1992	0.265277	0.494553	-0.0856618
CLUSTDENS_2008	BRIX815_1993_TR	0.000260299	0.00220222	0.257427
CLUSTDENS_2008	BRIX915_1993	0.0842385	0.235994	-0.15632
CLUSTDENS_2008	BUDBURDATE_1992	0.000677888	0.00511179	-0.222957
CLUSTDENS_2008	BUDBURDATE_1993	0.0270398	0.10195	-0.146438
CLUSTDENS_2008	BUDBURDATE_1996	0.0019391	0.0125724	-0.133215
CLUSTDENS_2008	BUDBURDATE_2006	0.0621047	0.18897	-0.175301
CLUSTDENS_2008	BUDBURDATE_2007	0.00036332	0.00292236	-0.358319
CLUSTDENS_2008	BUDBURDATE_2009	3.31e-05	0.000332732	-0.161195
CLUSTDENS_2008	CLUST1NODE_2006	0.115662	0.288634	-0.147514
CLUSTDENS_2008	CLUST1NODE_2007	0.00253605	0.0155827	-0.306317
CLUSTDENS_2008	CLUSTDENS_2008	NA	NA	1
CLUSTDENS_2008	CLUSTDENS_2009	0	0	0.471769
CLUSTDENS_2008	CLUSTLEN1_2007	0.00743616	0.0377133	-0.274426
CLUSTDENS_2008	CLUSTLEN1_2009	2.94e-09	5.04e-08	-0.239264
CLUSTDENS_2008	CLUSTSIZE_1992	0.0133397	0.0595141	-0.189466
CLUSTDENS_2008	CLUSTWID1_2007	0.257755	0.483945	-0.117897
CLUSTDENS_2008	CLUSTWID1_2009	0.000437812	0.003432	-0.14287
CLUSTDENS_2008	CLUSTWT_2009_TR	0.152895	0.342994	-0.0646043
CLUSTDENS_2008	CNTSHOOT_2006	0.15012	0.33896	0.135057
CLUSTDENS_2008	CNTSHOOT_2007	0.146369	0.334024	0.150163
CLUSTDENS_2008	FIRMNESS_2009	4.45e-10	8.41e-09	-0.250257
CLUSTDENS_2008	FLAVOR_2009	0.29221	0.522476	0.0429983
CLUSTDENS_2008	FLOWERSEX_1996	0.203617	0.414251	-0.0596454
CLUSTDENS_2008	FLOWERSEX_2009	0.338469	0.567524	-0.0375744
CLUSTDENS_2008	FLOWERSEX_2010	0.690198	0.837453	-0.0158351
CLUSTDENS_2008	Predicted_leaf_number	0.0329427	0.120602	-0.0823487
CLUSTDENS_2008	LBRIX1_2006	0.997394	0.998474	-0.000307885
CLUSTDENS_2008	LBRIX1_2007	0.304622	0.534629	0.10701
CLUSTDENS_2008	LBRIX1_2009	0.0331436	0.120911	0.0867705
CLUSTDENS_2008	LEAF_HAIR_1992	0.00430781	0.0240602	0.188396
CLUSTDENS_2008	LEAF_HAIR_1993	0.00028642	0.00239402	0.238068
CLUSTDENS_2008	LEAF_SIZE_1992	0.0075958	0.0382882	-0.175991
[truncated: 3,627 more rows]
